# Supplementary material for: A Multiplex High-Resolution Melting (HRM) assay to differentiate Fusarium graminearum chemotypes
Source: Sci Rep. 2024 Dec 30;14:31680. doi: 10.1038/s41598-024-81131-5 (PMC11685414; doi:10.1038/s41598-024-81131-5)
Supplement: Supplementary file 2 — Supplementary Material 2 [file 41598_2024_81131_MOESM2_ESM.txt]

X	A1: Sample 1	X	A2: Sample 2	X	A3: Sample 3	X	A4: Sample 4	X	A5: Sample 5	X	A6: Sample 6	X	A7: Sample 7	X	A8: Sample 8	X	A10: Sample 10	X	A11: Sample 11	X	A12: Sample 12	X	B2: Sample 14	X	B3: Sample 15	X	B4: Sample 16	X	B5: Sample 17	X	B6: Sample 18	X	B7: Sample 19	X	B8: Sample 20	X	B9: Sample 21	X	B10: Sample 22	X	B11: Sample 23	X	B12: Sample 24	X	C1: Sample 25	X	C2: Sample 26	X	C3: Sample 27
64.5	164.5301221	64.5	182.0578403	64.5	174.8313375	64.5	187.1126394	64.5	193.771914	64.5	166.4735249	64.5	137.8626587	64.5	141.7058097	64.5	183.3606732	64.5	216.6108973	64.5	182.6735707	64.5	205.0126431	64.5	180.406487	64.5	185.2358121	64.5	192.2663361	64.5	195.7341575	64.5	206.7712078	64.5	202.4475238	64.5	190.4119436	64.5	209.2827214	64.5	157.2687903	64.5	188.6722452	64.5	175.4084401	64.5	209.6520011	64.5	190.2496683
64.53	165.0134811	64.53	182.6407485	64.53	175.293573	64.53	187.7428859	64.53	194.2803183	64.53	167.0152626	64.53	138.4920443	64.53	142.2297678	64.53	183.8398072	64.53	217.2347319	64.53	183.3117855	64.53	205.8797481	64.53	180.7590289	64.53	185.5727185	64.53	192.7458689	64.53	196.357725	64.53	207.630498	64.53	202.7149175	64.53	190.8166182	64.53	210.0462749	64.53	157.4586621	64.53	189.3044831	64.53	175.8855705	64.53	210.1439075	64.53	190.5457405
64.59	165.1741155	64.59	183.303538	64.59	175.7689003	64.59	187.8952864	64.59	195.0136535	64.59	167.4375048	64.59	138.7495922	64.59	142.2743348	64.59	184.3994109	64.59	217.6144087	64.59	183.6626627	64.59	206.2144028	64.59	181.151104	64.59	186.0810491	64.59	193.2119832	64.59	196.8624085	64.59	208.0011921	64.59	203.2600332	64.59	191.0217587	64.59	210.2748344	64.59	157.8099953	64.59	189.9228175	64.59	176.3090639	64.59	210.9008448	64.59	191.290447
64.68	165.4018353	64.68	183.712216	64.68	175.9115028	64.68	188.6311097	64.68	195.2831289	64.68	167.5549113	64.68	138.834569	64.68	142.5583986	64.68	184.904954	64.68	218.0074197	64.68	184.4096201	64.68	206.602074	64.68	181.4106229	64.68	186.430769	64.68	193.6910436	64.68	197.3273222	64.68	208.4640463	64.68	203.6461493	64.68	191.4526533	64.68	210.7705218	64.68	157.9996387	64.68	190.1743455	64.68	176.6389554	64.68	211.4187184	64.68	191.6916866
64.71	163.9254804	64.71	181.6083384	64.71	174.1558549	64.71	186.2564221	64.71	193.2367357	64.71	165.9712943	64.71	137.5914827	64.71	141.3547435	64.71	182.5044327	64.71	216.1359036	64.71	181.9940091	64.71	204.5444294	64.71	180.0935334	64.71	184.7006	64.71	191.9052538	64.71	195.4003554	64.71	206.334008	64.71	202.047581	64.71	189.9272857	64.71	208.5321711	64.71	156.6881383	64.71	188.1212286	64.71	174.8910153	64.71	208.9474724	64.71	189.6760528
64.75	165.5290842	64.75	184.1168117	64.75	176.1290398	64.75	188.7668394	64.75	195.8547758	64.75	167.8387114	64.75	139.1091506	64.75	142.833413	64.75	185.0567878	64.75	218.4137693	64.75	184.6190107	64.75	207.015218	64.75	181.6528327	64.75	186.7111168	64.75	193.8777881	64.75	197.5004146	64.75	209.0448831	64.75	203.779621	64.75	191.6015922	64.75	210.9314297	64.75	157.966591	64.75	190.2729125	64.75	177.0039551	64.75	212.0156489	64.75	191.7074966
64.84	165.7297625	64.84	184.2847991	64.84	176.1252612	64.84	188.9188916	64.84	196.0709842	64.84	167.916253	64.84	139.313351	64.84	142.8113015	64.84	185.2662827	64.84	218.4679378	64.84	184.9420303	64.84	207.1632699	64.84	181.647493	64.84	186.7439765	64.84	194.0799472	64.84	197.5172864	64.84	209.0589822	64.84	203.7026521	64.84	191.8064109	64.84	211.3599749	64.84	158.1561378	64.84	190.8363494	64.84	177.0801188	64.84	212.1354007	64.84	191.9765671
64.86	165.8506273	64.86	184.0711648	64.86	176.1651491	64.86	189.2635608	64.86	196.5872789	64.86	168.2869605	64.86	139.3398748	64.86	142.9709044	64.86	185.5350983	64.86	218.5356528	64.86	185.2152154	64.86	207.2961956	64.86	181.5813367	64.86	187.1397002	64.86	194.1589565	64.86	197.7279821	64.86	209.3227	64.86	203.8348879	64.86	191.8329731	64.86	211.4401213	64.86	158.1426843	64.86	191.2705684	64.86	177.0801188	64.86	212.6921199	64.86	192.2931665
64.94	163.6367872	64.94	180.980478	64.94	173.9677048	64.94	185.9938252	64.94	192.1417444	64.94	165.6219939	64.94	137.1911022	64.94	141.2608329	64.94	182.1954253	64.94	215.606055	64.94	181.4734552	64.94	204.1146353	64.94	179.8425015	64.94	184.2672914	64.94	191.5545822	64.94	195.0642452	64.94	205.7108152	64.94	201.751959	64.94	189.6654547	64.94	208.1147926	64.94	156.6252171	64.94	187.5796381	64.94	174.6354856	64.94	208.6535249	64.94	189.5881383
64.97	165.4611896	64.97	184.6853522	64.97	175.9657349	64.97	189.329832	64.97	196.428417	64.97	168.3664042	64.97	139.313351	64.97	142.6383856	64.97	185.7367101	64.97	218.9282973	64.97	185.5840064	64.97	207.5620471	64.97	181.7004256	64.97	187.205652	64.97	194.4486871	64.97	197.8728283	64.97	209.4677378	64.97	204.0332288	64.97	191.8993721	64.97	211.7206146	64.97	158.0216023	64.97	191.2434313	64.97	177.1468116	64.97	212.8379242	64.97	192.3591183
65	163.6510941	65	180.8075635	65	173.8042013	65	185.8401339	65	192.1921115	65	165.6791258	65	137.2668049	65	141.0994809	65	181.8866384	65	215.4953332	65	181.1432014	65	203.840405	65	179.87048	65	184.3782359	65	191.5389848	65	194.9192766	65	205.4544256	65	201.7963376	65	189.7935525	65	207.8414828	65	156.5531948	65	187.4610453	65	174.5517625	65	208.1712674	65	189.4385615
65.03	165.4873014	65.03	184.6262277	65.03	176.2012278	65.03	189.4684612	65.03	196.5914846	65.03	168.2849605	65.03	139.4511698	65.03	142.589734	65.03	185.7847351	65.03	218.7251228	65.03	185.6336021	65.03	207.6567901	65.03	181.562783	65.03	187.238381	65.03	194.5321572	65.03	197.8764344	65.03	209.6531072	65.03	203.7050431	65.03	191.6128329	65.03	211.8016813	65.03	157.9286338	65.03	191.2909855	65.03	176.91621	65.03	212.930938	65.03	192.1795561
65.1	165.4470274	65.1	184.5728355	65.1	175.9885661	65.1	189.6672511	65.1	196.7503071	65.1	168.0996463	65.1	139.2125401	65.1	142.4833584	65.1	185.8250475	65.1	218.6439106	65.1	185.6199347	65.1	207.6833584	65.1	181.4966431	65.1	187.3834467	65.1	194.4399982	65.1	197.8501087	65.1	209.5740153	65.1	203.6389416	65.1	191.8119805	65.1	211.7883205	65.1	157.8075818	65.1	191.3316811	65.1	176.769522	65.1	212.9707011	65.1	192.1268154
65.16	165.3862441	65.16	184.763519	65.16	176.1661112	65.16	189.6172472	65.16	196.9376552	65.16	168.1185232	65.16	139.2218034	65.16	142.5188837	65.16	186.0304291	65.16	218.5897412	65.16	185.7471282	65.16	207.870233	65.16	181.3683396	65.16	187.2283596	65.16	194.4027365	65.16	197.9703843	65.16	209.7984724	65.16	203.3361283	65.16	191.6289111	65.16	211.8956043	65.16	157.4921715	65.16	191.3486626	65.16	176.7876184	65.16	213.1563074	65.16	192.1425616
65.22	165.0902795	65.22	184.7844555	65.22	175.9630223	65.22	189.5702657	65.22	196.7697937	65.22	168.0504122	65.22	138.9752748	65.22	142.377223	65.22	185.6082276	65.22	218.576185	65.22	185.7557165	65.22	207.8984299	65.22	181.217615	65.22	187.1556158	65.22	194.4730226	65.22	198.1055697	65.22	210.141816	65.22	203.1800245	65.22	191.4088905	65.22	211.9498858	65.22	157.4800401	65.22	191.3826257	65.22	176.6505035	65.22	212.6928461	65.22	192.371801
65.28	164.9829092	65.28	184.8645139	65.28	176.0958785	65.28	189.676257	65.28	196.9285572	65.28	168.0768685	65.28	139.0150232	65.28	142.310763	65.28	185.7291197	65.28	218.6573671	65.28	185.9468225	65.28	207.8320082	65.28	181.0985999	65.28	187.142426	65.28	194.5914759	65.28	197.7634124	65.28	209.9705139	65.28	203.2064553	65.28	191.5017941	65.28	211.829747	65.28	157.3186974	65.28	191.4504264	65.28	176.4772223	65.28	213.0107689	65.28	192.2663332
65.31	164.8212815	65.31	184.3518166	65.31	175.6006461	65.31	189.6557606	65.31	197.0385004	65.31	167.7839106	65.31	138.7951077	65.31	142.0363018	65.31	185.790546	65.31	218.1838371	65.31	185.7506416	65.31	207.900061	65.31	181.0008534	65.31	187.2146846	65.31	194.2801039	65.31	197.8065265	65.31	209.9580238	65.31	202.7201322	65.31	190.9766915	65.31	211.9641083	65.31	157.0512288	65.31	191.308105	65.31	176.3668723	65.31	212.9182658	65.31	192.310975
65.37	164.6940868	65.37	184.5747736	65.37	175.6622432	65.37	189.6262705	65.37	196.8115653	65.37	167.6988562	65.37	138.6002928	65.37	141.7482048	65.37	185.544944	65.37	218.2785026	65.37	186.0193242	65.37	208.0851956	65.37	180.7456191	65.37	187.0401537	65.37	194.1199427	65.37	197.936292	65.37	209.8786276	65.37	202.586678	65.37	191.1065046	65.37	212.0304141	65.37	156.9631342	65.37	191.6572181	65.37	176.1088171	65.37	213.183062	65.37	192.0711597
65.43	164.3983908	65.43	184.6624524	65.43	175.5257772	65.43	189.5263219	65.43	196.7628194	65.43	167.5647326	65.43	138.4997207	65.43	141.6865228	65.43	185.7272555	65.43	218.1026992	65.43	186.0141846	65.43	207.8743148	65.43	180.3968199	65.43	186.8884121	65.43	194.3744537	65.43	197.5583967	65.43	209.9056784	65.43	202.4440412	65.43	190.8336363	65.43	211.9378589	65.43	156.6554533	65.43	191.4470749	65.43	176.1185002	65.43	213.1434972	65.43	192.0631173
65.49	163.9690821	65.49	184.4890441	65.49	175.3398348	65.49	189.7382257	65.49	197.1595678	65.49	167.5250501	65.49	138.5262183	65.49	141.5403651	65.49	185.6198358	65.49	218.1432879	65.49	185.9732513	65.49	207.8875891	65.49	180.5818815	65.49	186.9015843	65.49	194.2955227	65.49	197.5847028	65.49	210.1427906	65.49	202.1666211	65.49	190.7407672	65.49	211.8978318	65.49	156.3060201	65.49	191.2844136	65.49	175.8919692	65.49	213.1037764	65.49	191.7863736
65.55	164.1097481	65.55	184.2528038	65.55	175.1853205	65.55	189.4896197	65.55	196.9500268	65.55	167.5043066	65.55	138.2441611	65.55	141.2969742	65.55	185.7042581	65.55	217.994551	65.55	185.8820096	65.55	207.9415092	65.55	180.2158742	65.55	186.8520876	65.55	194.1530696	65.55	197.5470921	65.55	209.9455399	65.55	201.9830947	65.55	190.6773438	65.55	212.0984031	65.55	156.1657186	65.55	191.5046897	65.55	175.8302184	65.55	212.9847103	65.55	191.8943953
65.58	163.8077655	65.58	184.5900573	65.58	174.9113542	65.58	189.214597	65.58	196.8859828	65.58	167.3248902	65.58	138.0681122	65.58	141.1067786	65.58	185.3725111	65.58	217.7241405	65.58	186.1045479	65.58	207.8493837	65.58	180.0085462	65.58	186.7235641	65.58	194.0895634	65.58	197.5620771	65.58	209.9722226	65.58	201.8128082	65.58	190.3221524	65.58	212.0321263	65.58	155.9582802	65.58	191.3454624	65.58	175.6752414	65.58	213.0907193	65.58	191.8311177
65.64	163.6736517	65.64	184.4433615	65.64	174.8582447	65.64	189.4926375	65.64	197.1900804	65.64	167.2719976	65.64	137.8694553	65.64	140.920793	65.64	185.4664801	65.64	217.9134821	65.64	185.9954193	65.64	207.8493837	65.64	179.9424591	65.64	186.5522914	65.64	194.3526357	65.64	197.4437226	65.64	210.0775741	65.64	201.6147128	65.64	190.454786	65.64	212.0988259	65.64	155.7432897	65.64	191.3996694	65.64	175.4088003	65.64	212.9980519	65.64	191.673014
65.7	163.3717604	65.7	184.2205185	65.7	174.7702133	65.7	189.350036	65.7	196.9012647	65.7	166.9207555	65.7	137.7994126	65.7	140.7572446	65.7	185.4703656	65.7	217.8324077	65.7	185.8223484	65.7	207.757281	65.7	179.8276934	65.7	186.5687122	65.7	193.9866347	65.7	197.2746316	65.7	210.2622575	65.7	201.4576985	65.7	190.1527053	65.7	211.965866	65.7	155.5896574	65.7	191.3759754	65.7	175.4936492	65.7	213.0908151	65.7	191.6097588
65.76	163.2376504	65.76	184.3538629	65.76	174.5976222	65.76	189.2308796	65.76	196.874828	65.76	166.9736416	65.76	137.7067184	65.76	140.6642697	65.76	185.2690284	65.76	217.4402723	65.76	185.9178241	65.76	207.5847154	65.76	179.6427006	65.76	186.3184315	65.76	194.0655364	65.76	197.2351807	65.76	210.1042499	65.76	201.286026	65.76	189.8078931	65.76	211.8858287	65.76	155.4553178	65.76	191.3217751	65.76	175.2006002	65.76	212.7069476	65.76	191.5307167
65.79	162.9828402	65.79	184.180519	65.79	174.4383004	65.79	189.4162298	65.79	196.9012647	65.79	166.801765	65.79	137.5478177	65.79	140.5181535	65.79	185.3227183	65.79	217.5214196	65.79	185.8769059	65.79	207.4652528	65.79	179.1669936	65.79	186.3315988	65.79	193.7893549	65.79	197.3140824	65.79	210.1042499	65.79	200.9294883	65.79	189.8078931	65.79	211.7391001	65.79	155.1060017	65.79	191.3488753	65.79	175.0007941	65.79	212.7598975	65.79	191.3989799
65.81	163.0096597	65.81	184.0071879	65.81	174.3453638	65.81	189.1779297	65.81	197.0863469	65.81	166.7885467	65.81	137.4683546	65.81	140.4384607	65.81	185.1616486	65.81	217.3591505	65.81	185.9451028	65.81	207.4519707	65.81	179.2066359	65.81	186.081318	65.81	193.7893549	65.81	197.0247847	65.81	210.1437518	65.81	200.9030771	65.81	189.5161201	65.81	211.8991746	65.81	155.1060017	65.81	191.3353252	65.81	174.9341921	65.81	213.0114031	65.81	191.4253273
65.87	162.6944799	65.87	183.9177415	65.87	174.1512139	65.87	189.2074571	65.87	196.863676	65.87	166.7282391	65.87	137.4381096	65.87	140.2749795	65.87	185.2595171	65.87	217.2105659	65.87	185.8948116	65.87	207.3997573	65.87	179.0127008	65.87	186.0319412	65.87	193.8048268	65.87	197.0398434	65.87	210.065078	65.87	200.5349201	65.87	189.4263618	65.87	211.7662431	65.87	154.8047107	65.87	191.1355003	65.87	174.9391767	65.87	212.8394364	65.87	191.4411556
65.93	162.3592529	65.93	183.9444046	65.93	173.9919247	65.93	189.1677559	65.93	196.7975797	65.93	166.5563838	65.93	137.0938504	65.93	140.0890527	65.93	185.044784	65.93	217.0753627	65.93	185.9084493	65.93	207.3333932	65.93	178.8805721	65.93	185.9265776	65.93	193.6338645	65.93	197.0398434	65.93	209.9597399	65.93	200.3764856	65.93	189.1744153	65.93	211.9529609	65.93	154.6435078	65.93	191.2574486	65.93	174.5396267	65.93	212.5747325	65.93	191.1908803
65.96	162.298927	65.96	183.8150002	65.96	173.9305672	65.96	189.0913946	65.96	197.1697393	65.96	166.4828974	65.96	137.023921	65.96	139.9256349	65.96	185.1963314	65.96	217.0349757	65.96	185.667252	65.96	207.2811882	65.96	178.6999037	65.96	185.9035669	65.96	193.7019462	65.96	196.8182518	65.96	210.0127518	65.96	200.1668542	65.96	189.164256	65.96	211.7133619	65.96	154.3423113	65.96	191.0170179	65.96	174.4248055	65.96	212.4690186	65.96	190.982845
66	162.2184886	66	183.9083093	66	173.7580188	66	189.0781667	66	196.8393117	66	166.2053173	66	136.9444903	66	139.5006992	66	185.1426548	66	216.9268316	66	185.63998	66	207.1617424	66	178.4621219	66	185.8377084	66	193.5178665	66	196.8576929	66	209.9732469	66	199.7311908	66	188.9388601	66	211.5533398	66	154.1408327	66	190.9763778	66	174.2250488	66	212.5351832	66	190.9038225
66.06	161.9235222	66.06	183.7350211	66.06	173.4261881	66.06	188.8399257	66.06	196.6807054	66.06	165.9277372	66.06	136.6267548	66.06	139.3280615	66.06	184.9547866	66.06	216.8457299	66.06	185.5990719	66.06	207.2413771	66.06	178.3696419	66.06	185.6928402	66.06	193.544169	66.06	196.5684667	66.06	209.8679346	66.06	199.3351344	66.06	188.7532369	66.06	211.7133619	66.06	153.8990583	66.06	190.9899245	66.06	173.998658	66.06	212.4822592	66.06	190.9038225
66.09	161.7560198	66.09	183.5656613	66.09	173.1127563	66.09	188.7503881	66.09	196.6960198	66.09	166.2111767	66.09	136.6892685	66.09	139.1249266	66.09	184.985569	66.09	216.643193	66.09	185.4670173	66.09	207.1493839	66.09	178.0966034	66.09	185.6040237	66.09	193.454483	66.09	196.7413102	66.09	209.8551265	66.09	199.4292733	66.09	188.5840469	66.09	211.5671581	66.09	153.7591542	66.09	190.7901918	66.09	173.8306688	66.09	212.2045529	66.09	190.9460363
66.15	161.6085549	66.15	183.4590355	66.15	173.1260335	66.15	188.5518934	66.15	196.7753131	66.15	165.9468444	66.15	136.3318555	66.15	139.0054318	66.15	184.7440541	66.15	216.4945037	66.15	185.3988457	66.15	206.7380203	66.15	178.0305617	66.15	185.5250237	66.15	193.4676326	66.15	196.6230143	66.15	210.0920626	66.15	199.0992692	66.15	188.5310146	66.15	211.6471656	66.15	153.4368282	66.15	190.8172819	66.15	173.7241451	66.15	212.2045529	66.15	190.656323
66.18	161.2868028	66.18	183.3257406	66.18	172.8606043	66.18	188.5783585	66.18	196.4977929	66.18	165.8411115	66.18	136.2789125	66.18	138.9788774	66.18	184.8648115	66.18	216.2512032	66.18	185.1943182	66.18	206.9237991	66.18	177.7003281	66.18	185.2089856	66.18	193.2572764	66.18	196.5047057	66.18	210.0394129	66.18	198.8484565	66.18	188.2791305	66.18	211.4871633	66.18	153.2488175	66.18	190.8714748	66.18	173.5909905	66.18	211.8737453	66.18	190.656323
66.23	161.1998311	66.23	183.4230093	66.23	172.7861265	66.23	188.4756271	66.23	196.8302365	66.23	165.4241486	66.23	136.2488132	66.23	138.6828819	66.23	184.6809479	66.23	216.1568823	66.23	185.2804648	66.23	206.7920553	66.23	177.5990957	66.23	185.041237	66.23	193.180785	66.23	196.2700999	66.23	209.9607813	66.23	198.7710692	66.23	188.348623	66.23	211.354332	66.23	153.0284269	66.23	190.6853248	66.23	173.5695118	66.23	212.0856736	66.23	190.3562288
66.26	160.9317439	66.26	183.0231868	66.26	172.600358	66.26	188.1580722	66.26	196.6452459	66.26	165.5430803	66.26	136.1694022	66.26	138.6563307	66.26	184.667532	66.26	216.0757751	66.26	185.3350081	66.26	206.2613392	66.26	177.3745717	66.26	184.8964047	66.26	193.1282056	66.26	196.3095312	66.26	209.8554823	66.26	198.6522778	66.26	188.2293215	66.26	211.2476813	66.26	152.8269981	66.26	190.7394983	66.26	173.1168422	66.26	211.9533771	66.26	190.4352317
66.3	160.8046099	66.3	183.3603293	66.3	172.4065201	66.3	188.3464753	66.3	196.6869812	66.3	165.4036829	66.3	136.0202119	66.3	138.4135074	66.3	184.4434857	66.3	215.9679714	66.3	185.3802338	66.3	206.3419488	66.3	177.2601947	66.3	184.9525231	66.3	192.8283018	66.3	196.0355521	66.3	209.8163605	66.3	198.2185944	66.3	187.7156392	66.3	211.1548836	66.3	152.6738344	66.3	190.4992337	66.3	173.0022523	66.3	211.675805	66.3	190.2931756
66.33	160.3623246	66.33	182.8539569	66.33	172.3799851	66.33	188.2670868	66.33	196.5152237	66.33	165.3376194	66.33	135.676123	66.33	138.3205773	66.33	184.4568999	66.33	215.7652796	66.33	185.1757569	66.33	206.1827639	66.33	176.9828707	66.33	184.8077087	66.33	193.0517396	66.33	196.2326716	66.33	209.8821563	66.33	198.0866204	66.33	187.7156392	66.33	211.2082088	66.33	152.3918689	66.33	190.4992337	66.33	172.8558185	66.33	211.5170536	66.33	190.1746922
66.39	160.2953175	66.39	182.8539569	66.39	172.2207619	66.39	187.9627942	66.39	196.3831093	66.39	165.1922694	66.39	135.4643779	66.39	138.1480164	66.39	184.2959298	66.39	215.6841825	66.39	185.0258038	66.39	206.0766236	66.39	176.8772277	66.39	184.6892253	66.39	192.802009	66.39	196.1012586	66.39	209.7900422	66.39	197.954659	66.39	187.490327	66.39	211.1815462	66.39	152.2441854	66.39	190.3096373	66.39	172.7892577	66.39	211.3847607	66.39	189.9903748
66.41	160.262089	66.41	182.4849199	66.41	171.8677914	66.41	188.257032	66.41	196.4644974	66.41	164.7886985	66.41	135.4079188	66.41	137.8787414	66.41	184.2999572	66.41	215.5494115	66.41	184.9347696	66.41	206.0644039	66.41	176.4460238	66.41	184.4820972	66.41	192.7518824	66.41	195.8273392	66.41	209.7246184	66.41	197.6002775	66.41	187.2153308	66.41	211.2620599	66.41	152.0239737	66.41	190.0965229	66.41	172.5416046	66.41	211.1998932	66.41	189.677267
66.47	159.9136569	66.47	182.4982432	66.47	171.8014556	66.47	187.7411091	66.47	196.2002887	66.47	164.6697963	66.47	135.2094339	66.47	137.6663723	66.47	184.4206699	66.47	215.4413209	66.47	184.8802398	66.47	205.7991115	66.47	176.578058	66.47	184.6005659	66.47	192.5810385	66.47	195.7222192	66.47	209.8298786	66.47	197.323179	66.47	187.1755778	66.47	211.1687588	66.47	151.9702726	66.47	190.0829829	66.47	172.0491281	66.47	211.1205273	66.47	189.7299226
66.53	159.6181271	66.53	182.2368811	66.53	171.7908934	66.53	187.8405046	66.53	196.2356293	66.53	164.8162659	66.53	135.229656	66.53	137.6340619	66.53	184.2248222	66.53	215.2513644	66.53	184.8578278	66.53	205.7571614	66.53	176.3840189	66.53	184.435586	66.53	192.6812747	66.53	195.8626513	66.53	209.5791059	66.53	197.1212403	66.53	186.9567811	66.53	211.2343419	66.53	151.6721778	66.53	189.7643379	66.53	172.091704	66.53	210.8684671	66.53	189.6715366
66.53	159.4714263	66.53	182.3383512	66.53	171.3636618	66.53	187.6352879	66.53	196.1342334	66.53	164.6962133	66.53	134.8389323	66.53	137.3478251	66.53	183.9646443	66.53	215.1170491	66.53	184.6894174	66.53	205.5338191	66.53	176.1951383	66.53	184.3636284	66.53	192.7650144	66.53	195.6827976	66.53	209.5535706	66.53	196.9932974	66.53	186.9767869	66.53	211.0354624	66.53	151.4601253	66.53	189.8121699	66.53	172.0358176	66.53	210.8162978	66.53	189.6377817
66.58	159.3776279	66.58	182.1518255	66.58	171.7351324	66.58	187.3177989	66.58	195.9625098	66.58	164.5112558	66.58	135.0109491	66.58	137.1752728	66.58	184.1255945	66.58	214.995444	66.58	184.6076419	66.58	205.2817989	66.58	176.0631041	66.58	184.0213798	66.58	192.554749	66.58	195.5645329	66.58	209.540413	66.58	196.8349481	66.58	186.8177619	66.58	210.9021787	66.58	151.1782074	66.58	189.7173898	66.58	171.6897441	66.58	210.6443447	66.58	189.3086778
66.62	159.2712123	66.62	182.0934519	66.62	171.4406465	66.62	187.324365	66.62	195.7423464	66.62	164.3913211	66.62	134.7658889	66.62	136.9953848	66.62	183.9727791	66.62	214.5775417	66.62	184.5756067	66.62	205.2442805	66.62	175.8743496	66.62	183.9627095	66.62	192.3757325	66.62	195.371656	66.62	209.6201278	66.62	196.3509354	66.62	186.7715542	66.62	210.7034305	66.62	151.0602832	66.62	189.7110749	66.62	171.6605854	66.62	210.6054617	66.62	189.3803062
66.65	159.1971124	66.65	181.8761723	66.65	171.3955364	66.65	187.6120801	66.65	195.9514789	66.65	164.2927537	66.65	134.5708648	66.65	137.0255998	66.65	184.0894099	66.65	214.6986718	66.65	184.1759559	66.65	205.0707216	66.65	175.7640721	66.65	183.985463	66.65	192.3338364	66.65	195.1461901	66.65	209.50134	66.65	196.3488329	66.65	186.675398	66.65	210.9427267	66.65	150.8910367	66.65	189.4908367	66.65	171.4954931	66.65	210.4860309	66.65	189.1404844
66.71	158.9559337	66.71	181.956102	66.71	170.9843253	66.71	187.2946303	66.71	196.1628146	66.71	163.9228843	66.71	134.4650185	66.71	136.813257	66.71	183.8346036	66.71	214.5770817	66.71	184.4212649	66.71	204.9513624	66.71	175.6320542	66.71	183.7090617	66.71	192.2024304	66.71	195.2381666	66.71	209.5408077	66.71	196.3356388	66.71	186.4368964	66.71	210.8094595	66.71	150.5823066	66.71	189.504375	66.71	171.4821843	66.71	210.1024957	66.71	189.1931335
66.74	158.7219068	66.74	181.760427	66.74	170.8172844	66.74	187.1788905	66.74	196.019695	66.74	163.9950614	66.74	134.3425559	66.74	136.8361442	66.74	183.7180043	66.74	214.361414	66.74	184.1668046	66.74	204.7668774	66.74	175.3595103	66.74	183.3968336	66.74	192.1655191	66.74	195.1220562	66.74	209.3044126	66.74	196.0870852	66.74	186.2283414	66.74	210.7434159	66.74	150.5234181	66.74	189.3726456	66.74	171.2347668	66.74	210.1955252	66.74	188.9854868
66.8	158.3467806	66.8	181.6405472	66.8	170.7907465	66.8	186.9937365	66.8	195.9404507	66.8	163.7441106	66.8	134.2102611	66.8	136.5442137	66.8	183.9727791	66.8	214.2668613	66.8	184.1804305	66.8	204.8464403	66.8	175.3463178	66.8	183.4757847	66.8	192.1655191	66.8	195.1351978	66.8	209.2649497	66.8	195.7968627	66.8	186.2415977	66.8	210.6634578	66.8	150.308667	66.8	189.2237296	66.8	170.9686223	66.8	209.8913709	66.8	189.0381294
66.8	158.4003664	66.8	181.3075224	66.8	170.4061115	66.8	186.9276082	66.8	195.8083727	66.8	163.8629834	66.8	134.0250561	66.8	136.5574827	66.8	183.4632296	66.8	214.0777559	66.8	183.8942614	66.8	204.4883943	66.8	175.0162884	66.8	183.2915485	66.8	192.0341294	66.8	194.8987268	66.8	209.3307211	66.8	195.6781301	66.8	185.9501133	66.8	210.4235963	66.8	150.0805067	66.8	189.1966562	66.8	170.9020862	66.8	209.6401141	66.8	188.7749165
66.86	158.0190817	66.86	181.1918745	66.86	170.4646185	66.86	186.8912645	66.86	195.8633944	66.86	163.6578191	66.86	134.0349287	66.86	136.5273293	66.86	183.4271358	66.86	213.7676356	66.86	183.8851461	66.86	204.1846469	66.86	174.7702615	66.86	183.2294128	66.86	191.7082421	66.86	194.7958126	66.86	209.278531	66.86	195.5088466	66.86	185.6621805	66.86	210.3309592	66.86	149.900905	66.86	188.9296185	66.86	170.7079806	66.86	209.7993094	66.86	188.7121028
66.9	158.0118311	66.9	181.1743227	66.9	170.087796	66.9	186.9276082	66.9	195.5838578	66.9	163.4799417	66.9	133.8133896	66.9	136.2390142	66.9	183.5705031	66.9	213.8481042	66.9	183.7034862	66.9	204.0242474	66.9	174.7654777	66.9	182.9362302	66.9	191.8239159	66.9	194.8330447	66.9	209.2649497	66.9	195.1636477	66.9	185.632142	66.9	210.436929	66.9	149.7315361	66.9	188.9394469	66.9	170.4230387	66.9	209.5078704	66.9	188.4853824
66.92	157.6975811	66.92	181.0054052	66.92	169.934154	66.92	186.4548822	66.92	195.4144075	66.92	163.5125538	66.92	133.7306973	66.92	135.9833426	66.92	183.4673584	66.92	213.8351831	66.92	183.8034009	66.92	203.8929437	66.92	174.611869	66.92	182.8215024	66.92	191.5900085	66.92	194.6119305	66.92	209.0812413	66.92	194.9812241	66.92	185.476718	66.92	210.5841093	66.92	149.713021	66.92	188.8754786	66.92	170.2822148	66.92	209.3894108	66.92	188.304167
66.98	157.4491291	66.98	180.8546305	66.98	169.703161	66.98	186.4514924	66.98	195.5574473	66.98	162.9251807	66.98	133.7340051	66.98	135.7082292	66.98	183.28891	66.98	213.6049669	66.98	183.5944663	66.98	203.9181592	66.98	174.356255	66.98	182.7256726	66.98	191.6268313	66.98	194.5834449	66.98	208.7387662	66.98	194.8074499	66.98	185.499656	66.98	210.5701797	66.98	149.4362661	66.98	188.5874809	66.98	170.1036652	66.98	209.1772801	66.98	188.2616578
67.04	157.4223362	67.04	180.761378	67.04	169.7694805	67.04	186.3985949	67.04	195.2933039	67.04	162.7931027	67.04	133.4297361	67.04	135.8143939	67.04	183.2084548	67.04	213.3212961	67.04	183.3764394	67.04	203.5998819	67.04	174.3034467	67.04	182.7125056	67.04	191.4691713	67.04	194.373257	67.04	208.9229259	67.04	194.7942702	67.04	185.2876709	67.04	210.2903456	67.04	149.3154686	67.04	188.5604076	67.04	169.9972074	67.04	209.2037288	67.04	188.1432184
67.07	157.1677781	67.07	180.5748856	67.07	169.5572659	67.07	186.1340819	67.07	195.0423658	67.07	163.0044377	67.07	133.4165054	67.07	135.6286153	67.07	183.1279996	67.07	213.1051556	67.07	183.4718334	67.07	203.440756	67.07	174.0922391	67.07	182.4361512	67.07	191.4034764	67.07	194.2681631	67.07	209.0413144	67.07	194.3193525	67.07	185.0624295	67.07	210.0771367	67.07	148.8188693	67.07	188.3031983	67.07	169.9306713	67.07	208.7012153	67.07	187.9721236
67.1	156.8536325	67.1	180.2462223	67.1	169.3373782	67.1	186.1507401	67.1	195.1767168	67.1	162.7729724	67.1	133.1619092	67.1	135.2801477	67.1	183.0383171	67.1	212.984263	67.1	183.0540187	67.1	203.2830025	67.1	173.9783118	67.1	182.4004394	67.1	191.2484348	67.1	194.4280356	67.1	208.7261072	67.1	194.0578881	67.1	184.7348553	67.1	210.0911273	67.1	148.8809888	67.1	188.2257736	67.1	169.470587	67.1	208.5960718	67.1	187.8304551
67.13	156.7002949	67.13	180.4103829	67.13	169.276657	67.13	185.8765043	67.13	195.0601585	67.13	162.6340038	67.13	132.9735133	67.13	135.3032187	67.13	182.6671461	67.13	212.7688583	67.13	183.0994985	67.13	202.9264171	67.13	173.640068	67.13	182.1279034	67.13	191.040904	67.13	194.0099885	67.13	208.5556263	67.13	193.8624473	67.13	184.5265752	67.13	209.9186045	67.13	148.5539528	67.13	187.958889	67.13	169.5161533	67.13	208.226545	67.13	187.8203828
67.16	156.5931498	67.16	179.9176403	67.16	169.0379889	67.16	185.6649411	67.16	194.8092824	67.16	162.3038775	67.16	132.6560921	67.16	135.0113604	67.16	182.7073637	67.16	212.4447469	67.16	182.9360156	67.16	202.8733797	67.16	173.4948843	67.16	181.9831784	67.16	190.8701447	67.16	193.8917822	67.16	208.5161733	67.16	193.7569333	67.16	184.5398281	67.16	209.5189384	67.16	148.3124302	67.16	187.9994889	67.16	169.2367707	67.16	208.0150073	67.16	187.5046054
67.21	156.366954	67.21	179.7799675	67.21	168.7840899	67.21	185.6851368	67.21	194.8799232	67.21	162.3429581	67.21	132.5968486	67.21	134.8453461	67.21	182.5549745	67.21	212.2842161	67.21	182.4413329	67.21	202.7171899	67.21	173.2936721	67.21	181.8592767	67.21	190.809823	67.21	193.6074945	67.21	208.3988853	67.21	193.458512	67.21	184.3220497	67.21	209.6935709	67.21	148.1684422	67.21	187.5335701	67.21	168.9555205	67.21	207.8578394	67.21	187.2609451
67.27	156.2047105	67.27	179.7578274	67.27	168.7462581	67.27	185.6252841	67.27	194.664035	67.27	162.2642588	67.27	132.5370575	67.27	134.6266294	67.27	182.4794637	67.27	212.0396012	67.27	182.4728245	67.27	202.4226133	67.27	173.1649492	67.27	181.6016333	67.27	190.7913278	67.27	193.6816463	67.27	208.2268509	67.27	193.1106857	67.27	184.1159627	67.27	209.5988767	67.27	147.8696283	67.27	187.5528768	67.27	168.8642604	67.27	207.8695815	67.27	187.1493623
67.3	156.0766706	67.3	179.6601904	67.3	168.4621156	67.3	185.370541	67.3	194.7145262	67.3	161.8220821	67.3	132.5666755	67.3	134.5902073	67.3	182.5020283	67.3	212.038802	67.3	182.4408787	67.3	202.3680908	67.3	172.9355823	67.3	181.6635727	67.3	190.6047327	67.3	193.5217012	67.3	208.0421442	67.3	193.1345648	67.3	183.9002742	67.3	209.5181971	67.3	147.6060872	67.3	187.3324261	67.3	168.5791257	67.3	207.7895038	67.3	187.2514584
67.33	155.9694995	67.33	179.5003578	67.33	168.2897166	67.33	185.3308664	67.33	194.4107919	67.33	161.9277366	67.33	132.2756733	67.33	134.338115	67.33	182.1936548	67.33	211.9982863	67.33	182.1683819	67.33	202.3813454	67.33	172.816788	67.33	181.321451	67.33	190.3551256	67.33	193.2589924	67.33	208.12106	67.33	192.765233	67.33	183.7015571	67.33	209.3849629	67.33	147.5792466	67.33	187.0617136	67.33	168.3662364	67.33	207.4060507	67.33	186.9751254
67.36	155.6078145	67.36	179.2872518	67.36	168.1305721	67.36	185.0531697	67.36	194.2127121	67.36	161.7692549	67.36	131.9978874	67.36	134.2187089	67.36	182.0595794	67.36	211.72816	67.36	181.9231207	67.36	202.2620157	67.36	172.7243881	67.36	181.2425096	67.36	190.3551256	67.36	193.2458525	67.36	208.0026862	67.36	192.6860877	67.36	183.75455	67.36	209.3583135	67.36	147.3779551	67.36	187.0211086	67.36	168.5924313	67.36	207.220945	67.36	186.8172172
67.42	155.2461168	67.42	179.0741458	67.42	167.9979624	67.42	184.8548095	67.42	194.1598976	67.42	161.5315387	67.42	131.9185255	67.42	134.139092	67.42	181.9389116	67.42	211.5390653	67.42	181.8005029	67.42	201.9835544	67.42	172.447214	67.42	181.0714488	67.42	190.2631718	67.42	193.0488305	67.42	207.8448417	67.42	192.435461	67.42	183.5558457	67.42	209.1850988	67.42	147.2034914	67.42	186.9940387	67.42	168.3529308	67.42	207.1548377	67.42	186.6066729
67.45	155.1197643	67.45	178.7856587	67.45	167.8313321	67.45	184.6865155	67.45	194.069869	67.45	161.1550367	67.45	131.7434981	67.45	133.9367872	67.45	181.9566343	67.45	211.1617835	67.45	181.8597602	67.45	201.666914	67.45	172.2015352	67.45	180.8517066	67.45	190.173969	67.45	192.8410898	67.45	207.6087275	67.45	192.3853025	67.45	183.3609515	67.45	209.0926262	67.45	146.9571872	67.45	186.7949729	67.45	168.1458606	67.45	207.168882	67.45	186.6625452
67.48	154.9992133	67.48	178.8389382	67.48	167.765029	67.48	184.6600606	67.48	193.9510383	67.48	161.2342614	67.48	131.5715664	67.48	133.684726	67.48	181.8493872	67.48	211.2428177	67.48	181.5600521	67.48	201.3884871	67.48	171.9903671	67.48	180.6543649	67.48	190.0032097	67.48	192.8542281	67.48	207.4377515	67.48	191.8841239	67.48	183.2417385	67.48	208.8661535	67.48	146.7961637	67.48	186.3754274	67.48	167.6802355	67.48	206.7458194	67.48	186.4914928
67.52	154.8920682	67.52	178.7989754	67.52	167.4467922	67.52	184.3956257	67.52	193.7925889	67.52	161.102216	67.52	131.6244635	67.52	133.4724619	67.52	181.648299	67.52	211.0942571	67.52	181.4510592	67.52	201.1498445	67.52	172.0563643	67.52	180.4306956	67.52	189.9112545	67.52	192.7360218	67.52	207.5561234	67.52	191.6203389	67.52	182.9238458	67.52	208.8128613	67.52	146.6619775	67.52	186.6190398	67.52	167.587108	67.52	206.2434301	67.52	186.4125612
67.54	154.8652819	67.54	178.4260956	67.54	167.3009331	67.54	184.355956	67.54	193.9510383	67.54	160.7984937	67.54	131.3864072	67.54	133.6183975	67.54	181.4338048	67.54	210.6350928	67.54	181.0968482	67.54	201.2824251	67.54	171.7924009	67.54	180.3780661	67.54	189.8587141	67.54	192.565288	67.54	207.3325434	67.54	191.6071624	67.54	183.0033126	67.54	208.6263513	67.54	146.5412098	67.54	186.3618941	67.54	167.4008528	67.54	206.3095293	67.54	186.2151939
67.57	154.5304152	67.57	178.2795994	67.57	167.2744145	67.57	184.4352954	67.57	193.6605435	67.57	160.8381125	67.57	131.3334972	67.57	133.2867293	67.57	181.3667754	67.57	210.6080899	67.57	181.1104708	67.57	201.0968199	67.57	171.7264164	67.57	180.2333412	67.57	189.8587141	67.57	192.2238075	67.57	207.2404863	67.57	191.2642419	67.57	182.6721669	67.57	208.5197669	67.57	146.2594314	67.57	186.0100151	67.57	167.2012938	67.57	206.1376612	67.57	186.0441542
67.63	154.2243903	67.63	178.0224984	67.63	166.8088418	67.63	183.9799147	67.63	193.6390772	67.63	160.5079018	67.63	130.957238	67.63	132.9752546	67.63	181.1611073	67.63	210.2859848	67.63	181.0112202	67.63	200.7687596	67.63	171.274942	67.63	179.9651829	67.63	189.3521535	67.63	192.1500289	67.63	207.0972182	67.63	191.0059948	67.63	182.6799802	67.63	208.1752077	67.63	145.9817978	67.63	185.8016576	67.63	166.9471609	67.63	206.0338288	67.63	185.7219174
67.69	154.061617	67.69	178.0532031	67.69	166.8103059	67.69	183.8270735	67.69	193.2908368	67.69	160.4551655	67.69	131.1218831	67.69	133.0612123	67.69	181.1522813	67.69	210.243455	67.69	180.8652527	67.69	200.5930161	67.69	171.2249192	67.69	179.8649597	67.69	189.5565975	67.69	192.0793375	67.69	207.0169062	67.69	190.6311835	67.69	182.3675144	67.69	208.2799774	67.69	145.7226991	67.69	185.7393361	67.69	166.9086199	67.69	205.767483	67.69	185.596803
67.72	153.8148905	67.72	177.911356	67.72	166.7499173	67.72	183.6324757	67.72	193.0689104	67.72	160.1448449	67.72	130.7618395	67.72	132.7263995	67.72	181.0226654	67.72	210.1364395	67.72	180.5159678	67.72	200.3958869	67.72	171.1245749	67.72	179.7111664	67.72	189.1916872	67.72	191.7929479	67.72	206.7809235	67.72	190.5944292	67.72	182.1860426	67.72	208.1609727	67.72	145.6912672	67.72	185.5133867	67.72	166.5820332	67.72	205.6098504	67.72	185.5738586
67.75	153.5872225	67.75	177.5385096	67.75	166.5245173	67.75	183.6192626	67.75	193.0425097	67.75	160.0128159	67.75	130.5237998	67.75	132.6070229	67.75	180.9154315	67.75	209.5693083	67.75	180.43423	67.75	200.223556	67.75	170.9662215	67.75	179.5401605	67.75	189.1128928	67.75	191.5828379	67.75	206.8203717	67.75	190.5812416	67.75	181.9608974	67.75	208.0277714	67.75	145.5168467	67.75	185.2968677	67.75	166.4623125	67.75	205.2661569	67.75	185.1660364
67.81	153.4934694	67.81	177.4985645	67.81	166.3786763	67.81	183.3945125	67.81	193.0821108	67.81	159.8939872	67.81	130.5370257	67.81	132.4213132	67.81	180.6875597	67.81	209.5963206	67.81	180.2980217	67.81	200.037961	67.81	170.6891032	67.81	179.461226	67.81	189.1260167	67.81	191.7404268	67.81	206.7809235	67.81	190.2779391	67.81	181.6695212	67.81	208.0011285	67.81	145.275354	67.81	185.1074247	67.81	166.0898611	67.81	205.1736269	67.81	185.2581203
67.82	153.2870258	67.82	177.2769104	67.82	166.132751	67.82	183.3057477	67.82	192.754635	67.82	160.0326457	67.82	130.2564441	67.82	132.259058	67.82	180.5580045	67.82	209.2193722	67.82	179.9079926	67.82	199.9071987	67.82	170.3909203	67.82	179.2417372	67.82	188.9319218	67.82	191.3622075	67.82	206.5318387	67.82	189.990712	67.82	181.5941046	67.82	207.7623143	67.82	145.056167	67.82	184.9762912	67.82	166.215638	67.82	204.8442616	67.82	184.9326819
67.87	153.0995428	67.87	177.0239433	67.87	165.8013304	67.87	183.0545896	67.87	192.2398082	67.87	159.5441654	67.87	130.0581065	67.87	132.0733713	67.87	180.5311993	67.87	209.0303476	67.87	179.7717884	67.87	199.5758291	67.87	170.2062018	67.87	179.2154289	67.87	188.7743397	67.87	191.3096802	67.87	206.4135088	67.87	189.5819591	67.87	181.3954612	67.87	207.5225714	67.87	144.7610429	67.87	184.6786191	67.87	166.0028276	67.87	204.8706973	67.87	184.7353635
67.9	152.9522419	67.9	176.9174362	67.9	165.7615686	67.9	182.856303	67.9	192.4642248	67.9	159.5177679	67.9	129.8597561	67.9	131.9142221	67.9	180.4775891	67.9	209.1248535	67.9	179.7173118	67.9	199.3902698	67.9	170.2062018	67.9	179.0312837	67.9	188.7612046	67.9	191.0995962	67.9	206.2557356	67.9	189.2654954	67.9	181.2497911	67.9	207.6158033	67.9	144.680551	67.9	184.4621269	67.9	165.6570107	67.9	204.4873864	67.9	184.8142883
67.96	152.6978224	67.96	176.6777825	67.96	165.6157456	67.96	182.6712405	67.96	192.4114172	67.96	159.3857552	67.96	129.7936478	67.96	131.6356984	67.96	180.1291223	67.96	208.8143267	67.96	179.4449033	67.96	199.1781856	67.96	169.8763483	67.96	178.7287577	67.96	188.4722978	67.96	190.8632549	67.96	206.1505407	67.96	189.1995782	67.96	181.2630408	67.96	207.1629697	67.96	144.4659061	67.96	184.421537	67.96	165.4309125	67.96	204.3816437	67.96	184.4328247
67.98	152.440907	67.98	176.5083917	67.98	165.3649682	67.98	182.5445307	67.98	192.1553126	67.98	159.1214458	67.98	129.7067086	67.98	131.7611092	67.98	180.1736646	67.98	208.5823616	67.98	179.3257935	67.98	199.1478951	67.98	169.6412027	67.98	178.4440381	67.98	188.3612821	67.98	190.6609135	67.98	206.1489135	67.98	189.0221463	67.98	180.7912782	67.98	207.3474148	67.98	144.3137816	67.98	184.3859408	67.98	165.1791336	67.98	204.1016746	67.98	184.4389654
68.01	152.1675978	68.01	176.499886	68.01	165.2384634	68.01	182.191445	68.01	192.1579582	68.01	158.8377036	68.01	129.5187632	68.01	131.5723747	68.01	179.8028808	68.01	208.2459978	68.01	179.1946577	68.01	198.8714111	68.01	169.5674549	68.01	178.277271	68.01	188.1541211	68.01	190.6110698	68.01	205.9393369	68.01	188.695476	68.01	180.9543446	68.01	207.0420511	68.01	144.1886051	68.01	184.0925006	68.01	165.1587134	68.01	204.0367779	68.01	184.1267374
68.07	152.0416571	68.07	176.198475	68.07	164.9263924	68.07	182.3804353	68.07	191.8966031	68.07	158.804871	68.07	129.3572999	68.07	131.2775874	68.07	179.5394093	68.07	208.1257506	68.07	179.0363033	68.07	198.648007	68.07	169.2166413	68.07	178.0710891	68.07	188.2359182	68.07	190.5349939	68.07	205.8218338	68.07	188.6325935	68.07	180.4155194	68.07	206.7900292	68.07	143.8488274	68.07	183.6503032	68.07	164.8988865	68.07	203.7339888	68.07	183.9198197
68.1	151.8541868	68.1	176.1052813	68.1	164.9263924	68.1	181.9309906	68.1	191.7117954	68.1	158.5936404	68.1	129.1325139	68.1	131.1184382	68.1	179.579617	68.1	207.9232215	68.1	178.7094182	68.1	198.3696489	68.1	169.1902438	68.1	177.9790165	68.1	188.0389438	68.1	190.2198551	68.1	205.5457307	68.1	188.3688865	68.1	180.3890327	68.1	206.7900292	68.1	143.6610131	68.1	183.5826406	68.1	164.6328863	68.1	203.4432091	68.1	183.8145866
68.13	151.6801063	68.13	175.9588213	68.13	164.701033	68.13	181.9177664	68.13	191.6193916	68.13	158.3956086	68.13	128.9341763	68.13	130.8929642	68.13	179.2981758	68.13	207.6261865	68.13	178.5459757	68.13	198.4226731	68.13	168.886775	68.13	177.7817108	68.13	187.5924548	68.13	190.2986398	68.13	205.1512849	68.13	187.9865056	68.13	180.0049956	68.13	206.590252	68.13	143.4597834	68.13	183.420281	68.13	164.4998798	68.13	203.2449479	68.13	183.7488096
68.19	151.4390639	68.19	175.7191676	68.19	164.3033258	68.19	181.1775166	68.19	191.2497763	68.19	158.184378	68.19	128.8416196	68.19	130.6542278	68.19	179.0971372	68.19	207.3561604	68.19	178.3144374	68.19	198.1973392	68.19	168.8340056	68.19	177.5449491	68.19	187.1722231	68.19	189.9572565	68.19	205.374797	68.19	187.8282738	68.19	179.7666414	68.19	206.4570544	68.19	143.19149	68.19	183.3255585	68.19	164.0476578	68.19	203.0995581	68.19	183.5778122
68.22	151.157852	68.22	175.3730067	68.22	164.3165882	68.22	181.4286746	68.22	190.840552	68.22	157.9203397	68.22	128.7226144	68.22	130.4950659	68.22	179.0971372	68.22	207.1806402	68.22	178.1373757	68.22	197.8394702	68.22	168.6888578	68.22	177.4134204	68.22	187.4348599	68.22	189.4976962	68.22	204.9409079	68.22	187.6568687	68.22	179.793128	68.22	206.243951	68.22	143.0975828	68.22	183.1902588	68.22	163.9944552	68.22	202.8219898	68.22	183.2226568
68.25	151.2033218	68.25	175.3280993	68.25	164.1512813	68.25	181.1073719	68.25	190.9829606	68.25	157.9398626	68.25	128.4872622	68.25	130.4714061	68.25	178.878002	68.25	206.963193	68.25	177.9959351	68.25	197.612051	68.25	168.2874533	68.25	177.2774839	68.25	187.1822256	68.25	189.6918355	68.25	205.1240491	68.25	187.3899401	68.25	179.6829054	68.25	206.1495743	68.25	142.672526	68.25	182.7663359	68.25	163.9881244	68.25	202.7545337	68.25	183.0479648
68.28	150.8819007	68.28	174.9952107	68.28	163.7270096	68.28	181.1999146	68.28	190.9829606	68.28	157.7946331	68.28	128.4211457	68.28	130.0734714	68.28	178.7171513	68.28	206.7066397	68.28	177.8733349	68.28	197.3071558	68.28	168.1422876	68.28	177.0406929	68.28	187.1953622	68.28	189.4685889	68.28	204.6243467	68.28	186.9811367	68.28	179.4180317	68.28	205.9630747	68.28	142.5517733	68.28	182.9016651	68.28	163.5757661	68.28	202.4240533	68.28	182.8243232
68.34	150.5418689	68.34	174.7206125	68.34	163.4151254	68.34	180.8866987	68.34	190.5765393	68.34	157.5242887	68.34	128.3259264	68.34	130.1237052	68.34	178.5744371	68.34	206.6675843	68.34	177.5108439	68.34	197.1502189	68.34	167.9235991	68.34	176.716283	68.34	186.9621136	68.34	189.2219498	68.34	204.6911003	68.34	186.786619	68.34	179.1972106	68.34	205.7245123	68.34	142.3999995	68.34	182.5002049	68.34	163.462442	68.34	202.1743349	68.34	182.7096518
68.37	150.4696974	68.37	174.5392644	68.37	163.2491232	68.37	180.4810404	68.37	190.4210014	68.37	157.3200221	68.37	128.0456528	68.37	129.6965255	68.37	178.4853617	68.37	206.3180501	68.37	177.3118647	68.37	196.9005591	68.37	167.6125978	68.37	176.4971606	68.37	186.5056931	68.37	188.9885051	68.37	204.38972	68.37	186.6844271	68.37	178.910242	68.37	205.7390467	68.37	142.1812077	68.37	182.4505923	68.37	163.415641	68.37	201.9246783	68.37	182.3714097
68.42	150.2822502	68.42	174.5392644	68.42	163.116579	68.42	180.4281756	68.42	190.3154119	68.42	157.2144198	68.42	127.7019042	68.42	129.9352197	68.42	178.3915554	68.42	206.1830474	68.42	177.0939725	68.42	196.7415188	68.42	167.5994135	68.42	176.4577095	68.42	186.4531722	68.42	188.7915677	68.42	204.5211814	68.42	186.3548309	68.42	178.6983878	68.42	205.5659176	68.42	142.0336575	68.42	182.1800136	68.42	163.0698669	68.42	201.5282049	68.42	182.3451047
68.46	150.0412376	68.46	174.2330816	68.46	162.9177564	68.46	180.243136	68.46	190.0118278	68.46	157.0560165	68.46	127.675459	68.46	129.5506441	68.46	178.1101362	68.46	205.9940461	68.46	177.0531201	68.46	196.5294735	68.46	167.2827851	68.46	176.1815258	68.46	186.5450805	68.46	188.6208971	68.46	204.2319536	68.46	186.2361717	68.46	178.7116359	68.46	205.406113	68.46	141.8861074	68.46	181.9364915	68.46	162.7374045	68.46	201.3696104	68.46	182.1609696
68.49	149.6982333	68.49	174.1347979	68.49	162.7788091	68.49	179.9481621	68.49	189.9825201	68.49	156.6265714	68.49	127.5722358	68.49	129.4074959	68.49	178.0115292	68.49	205.7899836	68.49	176.8570864	68.49	196.4477307	68.49	167.1847125	68.49	176.1638347	68.49	186.1610426	68.49	188.5654278	68.49	203.9679477	68.49	186.2328203	68.49	178.4688727	68.49	205.2317131	68.49	141.823154	68.49	181.9048607	68.49	162.5979126	68.49	201.1037219	68.49	182.0387845
68.52	149.6312714	68.52	173.921771	68.52	162.5666994	68.52	179.9613863	68.52	189.7053086	68.52	156.7057765	68.52	127.3077898	68.52	129.195297	68.52	177.8506983	68.52	205.5874672	68.52	176.5846779	68.52	196.1296108	68.52	167.1715265	68.52	175.9139252	68.52	186.1216503	68.52	188.2240445	68.52	203.797014	68.52	185.7053935	68.52	178.1775452	68.52	205.0052963	68.52	141.3804615	68.52	181.6883685	68.52	162.4383049	68.52	201.2755474	68.52	181.6704814
68.55	149.3500595	68.55	173.8285645	68.55	162.4739007	68.55	179.9481621	68.55	189.6393022	68.55	156.454937	68.55	127.1491121	68.55	129.0228727	68.55	177.7032828	68.55	205.506453	68.55	176.6527864	68.55	196.0235751	68.55	166.8416602	68.55	175.624547	68.55	186.1479203	68.55	188.1190025	68.55	203.6918318	68.55	185.4285005	68.55	178.1378089	68.55	204.9520173	68.55	141.2597237	68.55	181.4042264	68.55	162.2254945	68.55	201.0111907	68.55	181.6178648
68.58	149.3500595	68.58	173.4957171	68.58	162.1822547	68.58	179.6044729	68.58	189.4016869	68.58	156.2569179	68.58	127.0565554	68.58	128.9963479	68.58	177.4888417	68.58	205.1824217	68.58	176.3667588	68.58	195.8115036	68.58	166.5250054	68.58	175.4009457	68.58	185.8458784	68.58	188.1058675	68.58	203.3368294	68.58	185.1120496	68.58	177.872968	68.58	204.7655534	68.58	141.0719222	68.58	181.1742041	68.58	162.1723046	68.58	200.8790251	68.58	181.4600152
68.63	148.9834827	68.63	173.4077153	68.63	161.9236176	68.63	179.1989731	68.63	189.2990954	68.63	156.1452003	68.63	126.9483067	68.63	128.662133	68.63	177.3864997	68.63	204.9410682	68.63	176.317726	68.63	195.5222396	68.63	166.3988854	68.63	175.1030708	68.63	185.6128254	68.63	187.7150108	68.63	203.4694646	68.63	185.0496177	68.63	177.850984	68.63	204.4738961	68.63	140.8935227	68.63	180.8947617	68.63	161.952776	68.63	200.4841566	68.63	181.2797577
68.66	148.8947671	68.66	173.3226303	68.66	162.0496941	68.66	179.2211237	68.66	189.0056741	68.66	155.9532707	68.66	126.69954	68.66	128.5719247	68.66	177.0867647	68.66	204.8178769	68.66	175.8900503	68.66	195.5331583	68.66	166.1951392	68.66	175.0720987	68.66	185.4913091	68.66	187.6725644	68.66	202.9949747	68.66	184.9801897	68.66	177.634601	68.66	204.3127071	68.66	140.7499547	68.66	180.8359422	68.66	161.66688	68.66	200.5485855	68.66	181.1048471
68.72	148.5599959	68.72	173.1362429	68.72	161.5459384	68.72	178.9567542	68.72	188.9396678	68.72	155.940072	68.72	126.5937591	68.72	128.5719247	68.72	177.0063493	68.72	204.6558613	68.72	175.7402397	68.72	195.0162166	68.72	166.1951392	68.72	174.7038083	68.72	185.307457	68.72	187.4756155	68.72	202.9949747	68.72	184.7560406	68.72	177.4227207	68.72	204.2860676	68.72	140.5889838	68.72	180.6329799	68.72	161.4008671	68.72	200.2313701	68.72	180.8286166
68.73	148.4662544	68.73	172.7368157	68.73	161.4001154	68.73	178.7452434	68.73	188.6756677	68.73	155.5968286	68.73	126.4218699	68.73	128.200564	68.73	176.7382979	68.73	204.3993269	68.73	175.3724971	68.73	195.0427287	68.73	165.7069519	68.73	174.6511918	68.73	185.2024022	68.73	187.2523965	68.73	202.9949747	68.73	184.4659617	68.73	177.1048938	68.73	204.0196979	68.73	140.3877541	68.73	180.3623677	68.73	161.3077753	68.73	199.8216235	68.73	180.6444587
68.78	148.2336813	68.78	172.5157776	68.78	161.2343623	68.78	178.5513345	68.78	188.5863503	68.78	155.3531834	68.78	126.2608093	68.78	128.2245015	68.78	176.5422422	68.78	204.0635759	68.78	175.309957	68.78	194.8330734	68.78	165.5017758	68.78	174.4454835	68.78	184.9825495	68.78	187.0191951	68.78	202.5623426	68.78	184.2453974	68.78	176.8976339	68.78	203.8080287	68.78	140.1557974	68.78	180.2183213	68.78	160.9819615	68.78	199.4929604	68.78	180.6484371
68.84	148.0060569	68.84	172.2894652	68.84	160.8367042	68.84	178.2076877	68.84	188.3487644	68.84	155.1287818	68.84	125.903838	68.84	127.9194906	68.84	176.4752376	68.84	203.847569	68.84	175.0375949	68.84	194.4884968	68.84	165.3962373	68.84	174.129836	68.84	184.9300286	68.84	186.6909747	68.84	202.4571734	68.84	183.7839576	68.84	176.7122631	68.84	203.4085108	68.84	139.8070425	68.84	180.0018558	68.84	160.9021675	68.84	199.1625617	68.84	180.1091905
68.87	147.7601701	68.87	172.0152693	68.87	160.6975596	68.87	178.0270774	68.87	188.2595111	68.87	154.8588464	68.87	125.9147209	68.87	127.6782642	68.87	176.2658394	68.87	203.7009056	68.87	174.8661776	68.87	194.1464336	68.87	165.1779295	68.87	173.871614	68.87	184.6183397	68.87	186.326592	68.87	202.6293218	68.87	183.4712385	68.87	176.4388835	68.87	203.3034878	68.87	139.6958813	68.87	179.9119783	68.87	160.3105096	68.87	199.2172369	68.87	179.9817258
68.89	147.5325866	68.89	171.9487188	68.89	160.3529618	68.89	177.9081399	68.89	187.9955636	68.89	154.7796482	68.89	125.6371193	68.89	127.5191544	68.89	175.9710686	68.89	203.2419684	68.89	174.5802334	68.89	194.1729391	68.89	165.072404	68.89	173.648068	68.89	184.4214139	68.89	186.2609586	68.89	202.0903838	68.89	183.194414	68.89	176.2270555	68.89	203.1436902	68.89	139.5885981	68.89	179.6008532	68.89	160.0578597	68.89	198.9793873	68.89	179.7318653
68.95	147.1711124	68.95	171.6958142	68.95	160.1409045	68.95	177.5248855	68.95	187.7975934	68.95	154.5156752	68.95	125.4784808	68.95	127.2937361	68.95	175.8772738	68.95	203.3094487	68.95	174.5257575	68.95	193.6031268	68.95	164.7558147	68.95	173.3850631	68.95	184.1850928	68.95	186.1428107	68.95	201.8406253	68.95	182.8780412	68.95	176.1873417	68.95	203.0771142	68.95	139.3471822	68.95	179.4520476	68.95	160.177536	68.95	198.6358212	68.95	179.5477529
68.98	146.9836883	68.98	171.4429097	68.98	159.8890953	68.98	177.4588063	68.98	187.388483	68.98	154.2517022	68.98	125.0951245	68.98	127.1478727	68.98	175.5824901	68.98	202.76953	68.98	174.1172585	68.98	193.7223828	68.98	164.2413699	68.98	173.3719185	68.98	184.0012861	68.98	185.9590295	68.98	201.7091801	68.98	182.7593967	68.98	175.9358	68.98	202.6776457	68.98	139.1460151	68.98	179.1409224	68.98	159.7786151	68.98	198.2129677	68.98	179.3110369
69.02	146.8364239	69.02	171.2831757	69.02	159.9818712	69.02	177.3002187	69.02	187.2565156	69.02	154.2781059	69.02	125.0290198	69.02	126.882677	69.02	175.5690909	69.02	202.6885358	69.02	173.981088	69.02	193.4971173	69.02	164.1622226	69.02	172.9116566	69.02	184.0669322	69.02	185.6439814	69.02	201.5645904	69.02	182.5748385	69.02	175.5386114	69.02	202.7042786	69.02	138.7302433	69.02	179.0056562	69.02	159.5924648	69.02	198.0279637	69.02	179.1006228
69.05	146.6403358	69.05	171.4907225	69.05	159.7630517	69.05	177.0181402	69.05	187.1212688	69.05	153.9539728	69.05	124.9122724	69.05	126.7657511	69.05	175.309371	69.05	202.5110955	69.05	173.6893638	69.05	193.0571723	69.05	163.9714349	69.05	172.7752101	69.05	183.722023	69.05	185.5487635	69.05	201.3002747	69.05	182.4523884	69.05	175.4808696	69.05	202.4097225	69.05	138.6803213	69.05	178.6760318	69.05	159.6387875	69.05	198.0788712	69.05	178.9123184
69.11	146.4836332	69.11	170.8627451	69.11	159.432032	69.11	176.5118968	69.11	186.824305	69.11	153.6519862	69.11	124.6434812	69.11	126.7344238	69.11	175.1588665	69.11	202.0831404	69.11	173.4013739	69.11	192.9697156	69.11	163.6407379	69.11	172.548423	69.11	183.2828047	69.11	185.4635443	69.11	201.1059561	69.11	182.1304964	69.11	175.3713178	69.11	202.1999237	69.11	138.3778556	69.11	178.5236637	69.11	159.2004649	69.11	197.6467517	69.11	178.8023643
69.13	146.2835212	69.13	170.6331858	69.13	159.1597333	69.13	176.6302365	69.13	186.8143796	69.13	153.4977341	69.13	124.6500299	69.13	126.4896344	69.13	174.955769	69.13	202.0365636	69.13	173.6154994	69.13	192.7496664	69.13	163.6090677	69.13	172.2572662	69.13	183.193189	69.13	184.9939744	69.13	200.8912683	69.13	181.9211425	69.13	174.9993401	69.13	202.0618017	69.13	138.2816016	69.13	178.2110134	69.13	159.1131938	69.13	197.4821364	69.13	178.5398095
69.16	146.1181588	69.16	170.3991086	69.16	158.9147306	69.16	176.4894411	69.16	186.5669144	69.16	153.4919598	69.16	124.4627559	69.16	126.3413804	69.16	174.8269382	69.16	201.8360947	69.16	173.2808143	69.16	192.606573	69.16	163.5756494	69.16	172.1044639	69.16	183.3412434	69.16	184.9579769	69.16	200.7218317	69.16	181.6613525	69.16	174.7923404	69.16	202.0368281	69.16	138.1572016	69.16	178.0401636	69.16	158.761066	69.16	197.3255667	69.16	178.4125229
69.22	145.8905343	69.22	170.4523556	69.22	158.7026472	69.22	176.1325845	69.22	186.5009161	69.22	153.20156	69.22	124.1718848	69.22	126.0496303	69.22	174.5991227	69.22	201.4581049	69.22	173.0765395	69.22	192.2752444	69.22	163.2854152	69.22	171.9860976	69.22	182.8948096	69.22	184.6297564	69.22	200.4194577	69.22	181.3713093	69.22	174.4480822	69.22	201.7438551	69.22	138.0096642	69.22	177.9995787	69.22	158.628076	69.22	196.9290933	69.22	178.1494855
69.25	145.6984679	69.25	170.1916968	69.25	158.5902591	69.25	176.031518	69.25	186.2799111	69.25	152.8394562	69.25	123.9450302	69.25	126.0340532	69.25	174.4435661	69.25	201.4197077	69.25	172.8917488	69.25	192.065957	69.25	163.0014165	69.25	171.8070459	69.25	182.8853267	69.25	184.5544257	69.25	200.3946901	69.25	181.0720584	69.25	174.30737	69.25	201.5058731	69.25	137.6841333	69.25	177.6799832	69.25	158.4356072	69.25	196.7594031	69.25	177.9696593
69.28	145.2834476	69.28	169.9521023	69.28	158.3649554	69.28	175.8861514	69.28	185.8180061	69.28	152.6150824	69.28	123.7996253	69.28	125.7688575	69.28	174.0147899	69.28	201.0282635	69.28	172.5785603	69.28	191.814186	69.28	162.6716445	69.28	171.5834872	69.28	182.4783307	69.28	184.396908	69.28	200.2763767	69.28	180.7293202	69.28	174.069062	69.28	201.3993414	69.28	137.4561421	69.28	177.4770838	69.28	158.1031732	69.28	196.732974	69.28	177.851295
69.34	145.1048647	69.34	169.6383037	69.34	158.0538494	69.34	175.4019336	69.34	185.6498882	69.34	152.635819	69.34	123.6653672	69.34	125.408609	69.34	174.0066856	69.34	200.8819539	69.34	172.4210949	69.34	191.4724828	69.34	162.334994	69.34	171.2467162	69.34	182.3638974	69.34	183.8753556	69.34	200.1464867	69.34	180.5751776	69.34	173.7828107	69.34	201.2546287	69.34	137.2648232	69.34	177.1711173	69.34	157.80444	69.34	196.3254961	69.34	177.5794894
69.35	144.7657147	69.35	169.4310371	69.35	157.7030653	69.35	175.3406227	69.35	185.5345933	69.35	152.2079009	69.35	123.4914892	69.35	125.4593943	69.35	173.7306644	69.35	200.4927706	69.35	172.1955935	69.35	191.3693424	69.35	162.3017456	69.35	170.8837459	69.35	182.2101068	69.35	183.8526381	69.35	199.7800732	69.35	180.2365733	69.35	173.8275176	69.35	201.0433923	69.35	136.9126601	69.35	177.1357049	69.35	157.4658858	69.35	195.9577593	69.35	177.2945971
69.4	144.6140579	69.4	169.2865592	69.4	157.6625262	69.4	175.2385929	69.4	185.1713392	69.4	152.2323247	69.4	123.3105015	69.4	125.1986886	69.4	173.5592152	69.4	200.6908111	69.4	172.0747508	69.4	191.2973721	69.4	162.3550552	69.4	170.9522829	69.4	182.11073	69.4	183.5961496	69.4	199.8820285	69.4	180.1624883	69.4	173.4733045	69.4	200.7202462	69.4	137.0672071	69.4	176.9765732	69.4	157.4915073	69.4	195.741913	69.4	177.0753991
69.43	144.4667935	69.43	168.9937243	69.43	157.5167392	69.43	174.9346259	69.43	184.9997727	69.43	151.9551563	69.43	122.9535744	69.43	125.1721703	69.43	173.5190174	69.43	200.5018332	69.43	171.9249645	69.43	190.7540654	69.43	161.9593186	69.43	170.6892779	69.43	181.8481453	69.43	183.3992494	69.43	199.4876802	69.43	180.1361229	69.43	173.3409041	69.43	200.5471385	69.43	136.6380233	69.43	176.6113416	69.43	157.4516152	69.43	195.6626256	69.43	176.8255386
69.49	144.2659829	69.49	168.9404839	69.49	157.1986597	69.49	174.6967509	69.49	184.9469781	69.49	151.8231762	69.49	122.8742615	69.49	124.9732703	69.49	173.3046293	69.49	199.9619018	69.49	171.6934834	69.49	190.6083039	69.49	161.7746458	69.49	170.3999712	69.49	181.7431166	69.49	183.2154681	69.49	199.4219576	69.49	179.7142883	69.49	173.1688026	69.49	200.3873536	69.49	136.3563842	69.49	176.2190439	69.49	157.0394098	69.49	195.4776216	69.49	176.6282689
69.51	143.7796484	69.51	168.9063006	69.51	157.2322402	69.51	174.4637323	69.51	184.6866109	69.51	151.7648221	69.51	122.7797756	69.51	124.7191929	69.51	172.9616728	69.51	199.8697218	69.51	171.4952723	69.51	190.4390082	69.51	161.5700063	69.51	170.076502	69.51	181.4449901	69.51	183.0221882	69.51	199.0950298	69.51	179.5470901	69.51	172.8826498	69.51	200.2560872	69.51	136.4870492	69.51	176.3054821	69.51	156.900344	69.51	195.0306664	69.51	176.4749643
69.54	144.0695771	69.54	168.5886097	69.54	156.6613647	69.54	174.3482632	69.54	184.6794621	69.54	151.4591229	69.54	122.5853671	69.54	124.643923	69.54	172.9642241	69.54	199.7976274	69.54	171.2652891	69.54	190.4595736	69.54	161.5439845	69.54	170.2106042	69.54	181.2666243	69.54	182.8573711	69.54	198.9076004	69.54	179.2223227	69.54	172.832699	69.54	200.0392387	69.54	136.2256869	69.54	176.1461255	69.54	156.8327359	69.54	195.0524433	69.54	176.2949877
69.59	143.7796484	69.59	168.4138624	69.59	156.5298978	69.59	174.1201704	69.59	184.224763	69.59	151.1973471	69.59	122.4361119	69.59	124.56009	69.59	172.6937335	69.59	199.5053122	69.59	170.9234291	69.59	190.0945167	69.59	161.26665	69.59	169.852971	69.59	181.1168126	69.59	182.9171852	69.59	198.5561457	69.59	179.0594021	69.59	172.5781855	69.59	199.6569521	69.59	135.9774692	69.59	175.8726581	69.59	156.4881767	69.59	194.7135687	69.59	176.1067849
69.62	143.342224	69.62	168.1684601	69.62	156.3504307	69.62	173.8113046	69.62	184.2607247	69.62	151.1368464	69.62	122.1868491	69.62	124.2705098	69.62	172.4604889	69.62	199.0035365	69.62	170.794778	69.62	189.9457285	69.62	160.8908553	69.62	169.5583654	69.62	180.9291245	69.62	182.5328575	69.62	198.5412495	69.62	179.0156165	69.62	172.3082571	69.62	199.6816255	69.62	135.6723853	69.62	175.6644268	69.62	156.2947703	69.62	194.6187064	69.62	175.8392285
69.66	143.2709726	69.66	167.8948072	69.66	155.9335645	69.66	173.446266	69.66	183.7365147	69.66	150.9070191	69.66	122.0660095	69.66	124.1093092	69.66	172.4927695	69.66	198.951948	69.66	170.610292	69.66	189.6970205	69.66	160.5412311	69.66	169.1429491	69.66	180.6836065	69.66	182.3527922	69.66	198.3852881	69.66	178.5980764	69.66	172.1148731	69.66	199.5371251	69.66	135.7494935	69.66	175.5345215	69.66	155.9829522	69.66	194.2114898	69.66	175.5676716
69.72	143.0744808	69.72	167.8489922	69.72	155.8998234	69.72	173.4412712	69.72	183.7724161	69.72	150.9388635	69.72	121.9092476	69.72	123.8196733	69.72	172.3398956	69.72	198.8820517	69.72	170.4815894	69.72	189.4421865	69.72	160.6402179	69.72	169.1112608	69.72	180.640289	69.72	181.9289994	69.72	198.1469012	69.72	178.2510437	69.72	172.0037551	69.72	199.3620431	69.72	135.5248533	69.72	175.1909822	69.72	155.7096865	69.72	194.0108489	69.72	175.3526521
69.75	142.6594605	69.75	167.4363665	69.75	155.674507	69.75	173.2694626	69.75	183.4820776	69.75	150.5297149	69.75	121.6316461	69.75	123.620786	69.75	172.0317127	69.75	198.6255935	69.75	170.100322	69.75	189.1771564	69.75	160.2576895	69.75	168.821954	69.75	180.3908489	69.75	181.8764978	69.75	197.8314201	69.75	177.9610364	69.75	171.6595267	69.75	198.9625746	69.75	135.1761543	69.75	175.0962831	69.75	155.443752	69.75	193.7465575	69.75	175.2737468
69.78	142.5882808	69.78	167.0030899	69.78	155.5625197	69.78	173.0102072	69.78	183.2350853	69.78	150.2603684	69.78	121.4579979	69.78	123.5922408	69.78	171.8764798	69.78	198.3581108	69.78	169.9023078	69.78	188.99478	69.78	160.0532247	69.78	168.4855242	69.78	180.2766608	69.78	181.3815043	69.78	197.7412608	69.78	177.6490755	69.78	171.611839	69.78	198.7382868	69.78	134.9985274	69.78	174.6959361	69.78	155.4112491	69.78	193.5508556	69.78	174.7655731
69.81	142.2536337	69.81	166.9498561	69.81	155.0721955	69.81	172.5609291	69.81	183.0107519	69.81	150.1547922	69.81	121.3919141	69.81	123.2210177	69.81	171.635323	69.81	197.9262165	69.81	169.8886937	69.81	188.7695296	69.81	159.7498684	69.81	168.3540444	69.81	179.8565849	69.81	181.2239934	69.81	197.5178189	69.81	177.58317	69.81	171.1750034	69.81	198.5918302	69.81	134.7437437	69.81	174.6553612	69.81	154.8661247	69.81	193.207332	69.81	174.8970529
69.83	142.0260655	69.83	166.8167588	69.83	155.1782174	69.83	172.3495094	69.83	183.0239585	69.83	149.9568337	69.83	121.2597338	69.83	123.1282151	69.83	171.4075638	69.83	197.7912599	69.83	169.5755438	69.83	188.4250381	69.83	159.4201372	69.83	168.0516177	69.83	179.5940454	69.83	181.0927427	69.83	197.2418182	69.83	177.3195607	69.83	171.0293873	69.83	198.3788058	69.83	134.555999	69.83	174.3713245	69.83	154.7996461	69.83	192.9034408	69.83	174.6209248
69.89	141.7048033	69.89	166.7369081	69.89	154.8204174	69.89	172.1380896	69.89	182.6280797	69.89	149.7192938	69.89	120.8631928	69.89	123.04867	69.89	171.059239	69.89	197.6158048	69.89	169.3032491	69.89	188.1070488	69.89	159.4201372	69.89	167.9595793	69.89	179.5546676	69.89	181.0271174	69.89	196.7686613	69.89	176.9768649	69.89	170.7381677	69.89	198.1125221	69.89	134.4353187	69.89	174.1684374	69.89	154.7730546	69.89	192.8373825	69.89	174.279044
69.96	141.316604	69.96	166.2444699	69.96	154.3698531	69.96	171.9266572	69.96	182.3113895	69.96	149.4289657	69.96	120.6517094	69.96	122.6111467	69.96	170.7778893	69.96	196.927484	69.96	168.8811737	69.96	187.7758021	69.96	158.8793682	69.96	167.5388284	69.96	179.095214	69.96	180.593975	69.96	196.5320764	69.96	176.3837281	69.96	170.354273	69.96	197.6864733	69.96	133.8855077	69.96	173.7356262	69.96	154.2545344	69.96	192.5070654	69.96	173.8451248
69.96	141.5977116	69.96	166.4707263	69.96	154.6481462	69.96	171.9663024	69.96	182.5225163	69.96	149.3893715	69.96	120.7045866	69.96	122.7967646	69.96	170.9520581	69.96	197.2918809	69.96	169.126253	69.96	187.9348031	69.96	159.1827246	69.96	167.6045683	69.96	179.3446233	69.96	180.5808449	69.96	196.9526618	69.96	176.5550824	69.96	170.7116909	69.96	197.8462512	69.96	134.0598293	69.96	173.9790881	69.96	154.5337444	69.96	192.6788272	69.96	174.279044
69.99	141.2403621	69.99	166.06535	69.99	154.2829077	69.99	171.6571704	69.99	182.0435809	69.99	148.9326815	69.99	120.4022388	69.99	122.4273989	69.99	170.544408	69.99	196.884327	69.99	168.7931176	69.99	187.3882156	69.99	158.846246	69.99	167.1913333	69.99	178.9991858	69.99	180.0255663	69.99	196.411774	69.99	176.3000636	69.99	170.0443432	69.99	197.65765	69.99	133.6740492	69.99	173.4594977	69.99	154.0209471	69.99	192.1080017	69.99	173.6693515
70.04	140.9284174	70.04	165.9250543	70.04	154.0385554	70.04	171.3848949	70.04	181.7439782	70.04	148.9142788	70.04	120.2155233	70.04	122.2929537	70.04	170.4027565	70.04	196.5225886	70.04	168.5135675	70.04	187.2060602	70.04	158.5892058	70.04	166.9602991	70.04	178.727646	70.04	179.8589409	70.04	196.1377769	70.04	176.0410323	70.04	170.2219017	70.04	197.2471161	70.04	133.5100183	70.04	173.1269778	70.04	153.7626056	70.04	192.0314124	70.04	173.5689967
70.1	140.8253418	70.1	165.5329206	70.1	153.6202304	70.1	171.1946158	70.1	181.4892949	70.1	148.7215031	70.1	120.0981955	70.1	122.1754623	70.1	170.1156318	70.1	196.3578967	70.1	168.1258932	70.1	187.3352044	70.1	158.1866893	70.1	166.7310714	70.1	178.7103503	70.1	179.8155342	70.1	195.9516904	70.1	175.878229	70.1	169.6868938	70.1	197.2315486	70.1	133.3521741	70.1	173.0942661	70.1	153.435876	70.1	191.7512146	70.1	173.2090641
70.13	140.4638676	70.13	165.3199463	70.13	153.3286565	70.13	170.969949	70.13	181.4496958	70.13	148.4575301	70.13	119.9395569	70.13	121.8837482	70.13	169.96824	70.13	196.0879374	70.13	168.0986616	70.13	186.8184033	70.13	157.9888337	70.13	166.4680664	70.13	178.3427369	70.13	179.631753	70.13	195.6493665	70.13	175.5618563	70.13	169.5280133	70.13	196.6722825	70.13	133.1912302	70.13	172.8643007	70.13	153.4225786	70.13	191.6322898	70.13	172.9855054
70.16	140.2764436	70.16	165.2667059	70.16	153.2226342	70.16	170.5734864	70.16	181.0405854	70.16	148.2727554	70.16	119.6751764	70.16	121.5787751	70.16	169.6332586	70.16	196.0744362	70.16	167.9761069	70.16	186.5666195	70.16	157.7513917	70.16	166.2445205	70.16	177.9357409	70.16	179.3167049	70.16	195.504764	70.16	175.4564072	70.16	169.1440838	70.16	196.7122383	70.16	132.9230031	70.16	172.8237208	70.16	153.2497129	70.16	191.4076485	70.16	172.8539965
70.22	140.0449399	70.22	165.0732624	70.22	152.9386659	70.22	170.274919	70.22	180.8466701	70.22	148.043282	70.22	119.5678537	70.22	121.5107223	70.22	169.5453101	70.22	195.6318137	70.22	167.4652053	70.22	186.3978232	70.22	157.3889743	70.22	166.0267462	70.22	178.0056529	70.22	179.0320339	70.22	195.3097492	70.22	174.9074959	70.22	169.0172765	70.22	196.261883	70.22	132.6115513	70.22	172.3560172	70.22	152.6590737	70.22	191.014048	70.22	172.5302114
70.26	139.7677049	70.26	164.627783	70.26	152.7852733	70.26	170.1373738	70.26	180.6314623	70.26	148.0483815	70.26	119.3843412	70.26	121.3666159	70.26	169.4992788	70.26	195.5075152	70.26	167.2680351	70.26	186.2353446	70.26	157.329277	70.26	165.7579568	70.26	177.7781977	70.26	178.8703772	70.26	195.2155847	70.26	174.7313699	70.26	168.7866217	70.26	196.166295	70.26	132.5072313	70.26	172.40437	70.26	152.6646418	70.26	190.6940872	70.26	172.2885148
70.28	139.6261031	70.28	164.5871041	70.28	152.4560187	70.28	169.8310818	70.28	180.2965622	70.28	147.41801	70.28	118.9980028	70.28	121.3233708	70.28	169.1091015	70.28	195.2702748	70.28	167.063342	70.28	185.9111059	70.28	157.1321459	70.28	165.5066491	70.28	177.4455052	70.28	178.6555716	70.28	194.9702158	70.28	174.7145533	70.28	168.5860866	70.28	195.864879	70.28	132.3538239	70.28	171.8613825	70.28	152.3344492	70.28	190.6601723	70.28	172.2064936
70.3	139.4865752	70.3	164.2151573	70.3	152.4804402	70.3	169.5955318	70.3	180.0903718	70.3	147.3752472	70.3	119.0142058	70.3	121.1014202	70.3	169.0839018	70.3	195.1025698	70.3	167.1182488	70.3	185.8907977	70.3	156.9467358	70.3	165.2319596	70.3	177.1873949	70.3	178.3977987	70.3	194.7423566	70.3	174.3490835	70.3	168.3497321	70.3	195.8999784	70.3	132.1987682	70.3	171.8632795	70.3	152.3853972	70.3	190.5090832	70.3	172.0123526
70.36	139.0811405	70.36	164.1150028	70.36	152.0905545	70.36	169.4028014	70.36	180.00215	70.36	147.2778613	70.36	118.7219201	70.36	120.8875938	70.36	168.701274	70.36	194.7545383	70.36	166.9478439	70.36	185.4835898	70.36	156.7294991	70.36	165.0800503	70.36	177.3361549	70.36	178.2970125	70.36	194.5211501	70.36	174.195742	70.36	168.1568373	70.36	195.6760564	70.36	131.8740083	70.36	171.5444817	70.36	151.9145263	70.36	190.1552261	70.36	171.6623602
70.39	138.903346	70.39	163.8019641	70.39	151.8597591	70.39	169.2233236	70.39	179.8479636	70.39	147.0749235	70.39	118.4957949	70.39	120.6340399	70.39	168.5732637	70.39	194.4605841	70.39	166.6549439	70.39	185.248707	70.39	156.5914565	70.39	164.9413326	70.39	177.0123527	70.39	177.750021	70.39	194.1422903	70.39	173.6865928	70.39	168.0169372	70.39	195.4122692	70.39	131.8845201	70.39	171.3745316	70.39	151.7362286	70.39	189.9071469	70.39	171.4702387
70.45	138.6966942	70.45	163.7359683	70.45	151.8707868	70.45	169.13299	70.45	179.6548705	70.45	146.913304	70.45	118.3796644	70.45	120.5445104	70.45	168.3335435	70.45	194.3871616	70.45	166.3693297	70.45	185.1884831	70.45	156.3267655	70.45	164.6138998	70.45	176.7672671	70.45	177.8858503	70.45	194.0982625	70.45	173.5317798	70.45	167.7142482	70.45	195.1809275	70.45	131.6488892	70.45	171.2951357	70.45	151.5343789	70.45	189.4387348	70.45	171.2101549
70.48	138.5992344	70.48	163.5294054	70.48	151.6267326	70.48	168.9270974	70.48	179.5007079	70.48	146.6048101	70.48	118.1932115	70.48	120.3042378	70.48	168.3395388	70.48	194.1741879	70.48	166.1853906	70.48	184.953595	70.48	156.2414928	70.48	164.4620669	70.48	176.5879014	70.48	177.5882259	70.48	193.8508371	70.48	173.4444448	70.48	167.3890605	70.48	195.3698346	70.48	131.4314672	70.48	170.9628832	70.48	151.4093017	70.48	189.2171394	70.48	170.9917543
70.5	138.4155518	70.5	163.4963738	70.5	151.3406501	70.5	168.5647189	70.5	179.2589429	70.5	146.4645563	70.5	118.035971	70.5	120.1599823	70.5	167.9315658	70.5	193.9012221	70.5	166.0970013	70.5	184.5789188	70.5	155.9310289	70.5	164.1799396	70.5	176.3602711	70.5	177.3607574	70.5	193.6776252	70.5	173.0176789	70.5	167.3435524	70.5	194.608364	70.5	131.2063062	70.5	170.7134654	70.5	150.922713	70.5	189.2537308	70.5	170.8682319
70.54	138.0638016	70.54	162.9837334	70.54	151.030412	70.54	168.3324707	70.54	178.9201028	70.54	146.0505417	70.54	117.8495478	70.54	120.0390748	70.54	167.7098643	70.54	193.6613221	70.54	165.7633279	70.54	184.4236129	70.54	155.7007366	70.54	164.0281731	70.54	176.0890701	70.54	176.971325	70.54	193.4828233	70.54	172.8513081	70.54	167.0978283	70.54	194.6775149	70.54	131.1096319	70.54	170.516547	70.54	150.8109945	70.54	188.9396741	70.54	170.623575
70.6	137.8228486	70.6	162.8905615	70.6	150.8846431	70.6	168.1078316	70.6	178.6165936	70.6	145.8657898	70.6	117.6512837	70.6	119.7871694	70.6	167.6696715	70.6	193.3239115	70.6	165.7088715	70.6	184.2513544	70.6	155.3709926	70.6	163.462774	70.6	175.8921559	70.6	176.7482014	70.6	193.1148096	70.6	172.7063288	70.6	166.7139463	70.6	194.5310582	70.6	130.7877965	70.6	170.4489222	70.6	150.6248544	70.6	188.6357829	70.6	170.2685513
70.63	137.5685106	70.63	162.5312205	70.63	150.5798476	70.63	167.7642698	70.63	178.524224	70.63	145.8921775	70.63	117.3472778	70.63	119.6943541	70.63	167.3347315	70.63	193.2969252	70.63	165.2867962	70.63	183.9996145	70.63	155.3578115	70.63	163.5022281	70.63	175.8527782	70.63	176.8532045	70.63	193.0359522	70.63	172.3768013	70.63	166.8066088	70.63	194.1183179	70.63	130.7475655	70.63	170.2189853	70.63	150.3722485	70.63	188.1733491	70.63	170.1370587
70.66	137.390903	70.66	162.4712196	70.66	150.3094968	70.66	167.7039025	70.66	178.2910669	70.66	145.7422053	70.66	117.3459975	70.66	119.6265425	70.66	167.2872657	70.66	193.1110954	70.66	165.1438635	70.66	183.6986739	70.66	154.8374791	70.66	163.245383	70.66	175.4897863	70.66	176.42451	70.66	192.7755474	70.66	172.0787483	70.66	166.4683303	70.66	194.1342808	70.66	130.1950775	70.66	169.8869067	70.66	150.1941414	70.66	188.0179876	70.66	169.9319716
70.69	137.1267719	70.69	162.1984964	70.69	150.0762787	70.69	167.4207079	70.69	177.9304251	70.69	145.3379091	70.69	117.0696979	70.69	119.1905432	70.69	166.9194059	70.69	192.8110457	70.69	164.8783476	70.69	183.5756161	70.69	154.6983363	70.69	162.8842447	70.69	175.3014261	70.69	176.0919228	70.69	192.5890811	70.69	171.8495828	70.69	166.1314945	70.69	193.6390225	70.69	130.1307028	70.69	169.5832869	70.69	149.973377	70.69	188.0676456	70.69	169.7425808
70.74	136.8055097	70.74	162.0254738	70.74	149.7449937	70.74	167.235714	70.74	177.7192982	70.74	145.1399506	70.74	117.0300527	70.74	119.1375131	70.74	166.7452371	70.74	192.6220912	70.74	164.8375053	70.74	183.045634	70.74	154.4873113	70.74	162.7527521	70.74	175.1570326	70.74	175.9212944	70.74	192.2473531	70.74	171.6782285	70.74	166.0520641	70.74	193.6257013	70.74	129.9965995	70.74	169.6103369	70.74	149.5612225	70.74	187.8958838	70.74	169.5584912
70.8	136.7653551	70.8	161.8125258	70.8	149.5462075	70.8	167.1564237	70.8	177.7192982	70.8	145.113563	70.8	116.7260342	70.8	119.004938	70.8	166.477285	70.8	192.4466361	70.8	164.5243555	70.8	182.9661272	70.8	154.1971361	70.8	162.4766367	70.8	174.8551027	70.8	175.6194027	70.8	192.0239112	70.8	171.4673436	70.8	165.7343677	70.8	193.3993685	70.8	129.8893168	70.8	169.2992502	70.8	149.4814482	70.8	187.4730825	70.8	169.2034675
70.83	136.457465	70.83	161.5862694	70.83	149.3871938	70.83	166.8392877	70.83	177.2970319	70.83	144.8100283	70.83	116.448467	70.83	118.8458351	70.83	166.343309	70.83	192.028254	70.83	164.3201313	70.83	182.6083909	70.83	154.0784425	70.83	162.2531184	70.83	174.579433	70.83	175.488152	70.83	192.0502097	70.83	171.2432649	70.83	165.535798	70.83	193.1597145	70.83	129.5138401	70.83	169.0963631	70.83	149.1357595	70.83	187.3145273	70.83	168.8484438
70.87	136.2968338	70.87	161.2801622	70.87	149.2414248	70.87	166.6675131	70.87	177.085905	70.87	144.8100283	70.87	116.448467	70.87	118.739775	70.87	166.2093458	70.87	191.8257999	70.87	164.0069815	70.87	182.396398	70.87	153.8937798	70.87	161.8849518	70.87	174.3168935	70.87	175.2781332	70.87	191.471897	70.87	171.0851045	70.87	165.165148	70.87	192.8135546	70.87	129.4333781	70.87	168.7852764	70.87	148.8698579	70.87	187.1427655	70.87	168.7958468
70.9	136.109433	70.9	161.2003115	70.9	148.8703673	70.9	166.310732	70.9	176.8219901	70.9	144.4009303	70.9	116.2237642	70.9	118.4878696	70.9	166.0217794	70.9	191.5423745	70.9	163.8708404	70.9	182.3566382	70.9	153.7355174	70.9	161.7271734	70.9	174.513795	70.9	175.1337524	70.9	191.340468	70.9	170.6369598	70.9	164.9930551	70.9	192.6138386	70.9	129.1785944	70.9	168.6364892	70.9	148.9230408	70.9	186.7331708	70.9	168.4934202
70.92	135.9889565	70.92	160.6945521	70.92	148.7378559	70.92	165.9539508	70.92	176.4657056	70.92	144.071008	70.92	116.2369835	70.92	118.3685392	70.92	165.8074178	70.92	191.3669194	70.92	163.7619149	70.92	182.1181431	70.92	153.300261	70.92	161.4773438	70.92	173.8968176	70.92	174.6087371	70.92	191.2616107	70.92	170.6105976	70.92	164.9533462	70.92	192.5339497	70.92	129.0444911	70.92	168.5418145	70.92	148.8033793	70.92	186.3896471	70.92	168.3093305
70.98	135.4802934	70.98	160.6945521	70.98	148.5523271	70.98	165.8614539	70.98	176.4920933	70.98	144.0446076	70.98	115.8668812	70.98	118.1564191	70.98	165.6600441	70.98	191.0834939	70.98	163.4759933	70.98	181.6676552	70.98	153.2870799	70.98	161.398461	70.98	173.7524114	70.98	174.7137401	70.98	190.9198827	70.98	170.3865189	70.98	164.7283124	70.98	192.1744814	70.98	128.6556041	70.98	168.3524524	70.98	148.3646206	70.98	186.2046787	70.98	168.0594882
71.01	135.3865866	71.01	160.3884449	71.01	148.300549	71.01	165.6896793	71.01	176.1754031	71.01	143.9126438	71.01	115.6553978	71.01	118.0370887	71.01	165.4456825	71.01	190.9080388	71.01	163.3670805	71.01	181.6279081	71.01	153.0628484	71.01	160.9645545	71.01	173.7392939	71.01	174.5693593	71.01	190.8147268	71.01	170.3601695	71.01	164.4370801	71.01	192.0546544	71.01	128.6556041	71.01	168.0413658	71.01	148.1252977	71.01	186.0857559	71.01	167.9411512
71.06	135.1724033	71.06	160.1355716	71.06	147.9559938	71.06	165.2139754	71.06	175.8718939	71.06	143.5299335	71.06	115.5100109	71.06	117.8514836	71.06	165.2581161	71.06	190.9080388	71.06	162.958632	71.06	181.3099061	71.06	152.6276047	71.06	160.7541791	71.06	173.4898719	71.06	174.1493471	71.06	190.3809986	71.06	169.9647492	71.06	164.3444176	71.06	191.721803	71.06	128.4008077	71.06	167.8249665	71.06	147.8726918	71.06	185.7686581	71.06	167.5466734
71.09	134.9147924	71.09	160.2089475	71.09	147.752221	71.09	165.1671409	71.09	175.9557284	71.09	143.4858034	71.09	115.1917588	71.09	117.5983047	71.09	164.9028001	71.09	190.4256286	71.09	162.7342869	71.09	181.2080213	71.09	152.4768639	71.09	160.5765592	71.09	173.127172	71.09	173.891594	71.09	190.2260647	71.09	169.7724173	71.09	163.9667394	71.09	191.6847965	71.09	128.2642659	71.09	167.6689864	71.09	147.7347757	71.09	185.5739661	71.09	167.4076509
71.12	134.7809476	71.12	159.9427859	71.12	147.6462122	71.12	164.916107	71.12	175.7050383	71.12	143.2218957	71.12	115.1389009	71.12	117.4392215	71.12	164.7420488	71.12	190.2906759	71.12	162.7342869	71.12	181.0622958	71.12	152.2922367	71.12	160.3924923	71.12	173.0090406	71.12	173.7078582	71.12	190.1340758	71.12	169.5088406	71.12	163.7682069	71.12	191.4584916	71.12	128.1570092	71.12	167.4796477	71.12	147.4954824	71.12	185.2965351	71.12	167.1052489
71.18	134.5164939	71.18	159.6697503	71.18	147.3596732	71.18	164.6854197	71.18	175.5156222	71.18	142.9228642	71.18	115.0209475	71.18	117.3079001	71.18	164.6016464	71.18	189.8283221	71.18	162.6182539	71.18	180.8196711	71.18	152.3110545	71.18	160.2545326	71.18	172.8335041	71.18	173.4799383	71.18	189.9209846	71.18	169.3188881	71.18	163.6560713	71.18	191.1892356	71.18	127.864407	71.18	167.2163054	71.18	147.2743972	71.18	185.1212433	71.18	167.0470015
71.21	134.3960174	71.21	159.4168769	71.21	147.187402	71.21	164.5664968	71.21	175.1725315	71.21	142.7645	71.21	114.7830255	71.21	117.1222822	71.21	164.4408752	71.21	189.6798533	71.21	162.1417222	71.21	180.5149266	71.21	151.8098671	71.21	159.8074832	71.21	172.8466342	71.21	173.0861737	71.21	189.7632699	71.21	169.2925259	71.21	163.2456997	71.21	191.1226679	71.21	127.6632647	71.21	167.1622055	71.21	146.9287086	71.21	184.8173521	71.21	166.8497689
71.24	134.0448073	71.24	159.1975664	71.24	147.0367094	71.24	164.2422731	71.24	174.9265836	71.24	142.4433773	71.24	114.5309516	71.24	116.9752405	71.24	164.2062237	71.24	189.5079809	71.24	162.0127778	71.24	180.307144	71.24	151.8438546	71.24	159.6036851	71.24	172.5102581	71.24	172.9466833	71.24	189.582117	71.24	168.7971619	71.24	163.1593535	71.24	190.7662447	71.24	127.4463619	71.24	166.6276554	71.24	146.7510269	71.24	184.7680956	71.24	166.658242
71.3	133.8708001	71.3	159.0511915	71.3	146.7319517	71.3	163.9648166	71.3	174.8738148	71.3	142.3905958	71.3	114.4516583	71.3	116.7896583	71.3	164.1794318	71.3	189.4000238	71.3	161.7949663	71.3	179.9494519	71.3	151.4746002	71.3	159.5247993	71.3	172.3658824	71.3	172.8416932	71.3	189.5032694	71.3	168.5335852	71.3	162.9078739	71.3	190.6464325	71.3	127.1647924	71.3	166.5600263	71.3	146.6180861	71.3	184.3321416	71.3	166.4215845
71.33	133.5526945	71.33	158.6050231	71.33	146.4983043	71.33	163.7340117	71.33	174.4731564	71.33	142.1838439	71.33	114.1617946	71.33	116.6184713	71.33	163.878176	71.33	189.1669875	71.33	161.6788045	71.33	179.8126861	71.33	151.1503918	71.33	159.2289412	71.33	172.0458729	71.33	172.692409	71.33	189.1718142	71.33	168.5675909	71.33	162.9147586	71.33	190.5102243	71.33	126.96594	71.33	166.3777327	71.33	146.3038226	71.33	184.2888473	71.33	166.0608132
71.35	133.4188331	71.35	158.5650977	71.35	146.4187974	71.35	163.7736569	71.35	174.2092415	71.35	142.1838439	71.35	113.8842274	71.35	116.4461109	71.35	163.6906096	71.35	188.8700626	71.35	161.3248251	71.35	179.5079416	71.35	150.9393669	71.35	159.0448643	71.35	171.9408571	71.35	172.2855269	71.35	188.7118002	71.35	168.1589896	71.35	162.5705855	71.35	190.2705703	71.35	126.96594	71.35	166.1207459	71.35	145.9448382	71.35	183.8792653	71.35	166.0476704
71.41	133.2252784	71.41	158.4194676	71.41	146.0646607	71.41	163.4425557	71.41	174.0079007	71.41	141.8716494	71.41	113.8692937	71.41	116.3245614	71.41	163.4224643	71.41	188.7019593	71.41	161.3802424	71.41	179.4503498	71.41	150.7042799	71.41	158.8609699	71.41	171.7540058	71.41	172.0986159	71.41	188.6388967	71.41	168.0647318	71.41	162.2260307	71.41	189.8907917	71.41	126.6664305	71.41	165.985039	71.41	146.054997	71.41	183.6224802	71.41	165.7305857
71.44	133.0111608	71.44	158.0735206	71.44	146.104398	71.44	163.0858754	71.44	173.7176571	71.44	141.700121	71.44	113.7900102	71.44	116.1124809	71.44	163.087607	71.44	188.4455962	71.44	161.1352364	71.44	179.1854178	71.44	150.5592345	71.44	158.5323387	71.44	171.5440261	71.44	172.0723621	71.44	188.4155099	71.44	167.7352985	71.44	162.212802	71.44	189.7843122	71.44	126.4787449	71.44	165.7822148	71.44	145.8157332	71.44	183.4639769	71.44	165.5859732
71.48	132.8700027	71.48	157.9395622	71.48	145.6501929	71.48	163.0601073	71.48	173.6418302	71.48	141.3128471	71.48	113.5802088	71.48	116.0086003	71.48	162.9537543	71.48	188.1547555	71.48	160.793837	71.48	179.0839432	71.48	150.2930855	71.48	158.2559596	71.48	171.4157654	71.48	171.8917495	71.48	188.2123576	71.48	167.6976638	71.48	161.789564	71.48	189.6581268	71.48	126.3088462	71.48	165.4579849	71.48	145.4795008	71.48	183.2979088	71.48	165.3770644
71.51	132.5457475	71.51	157.7736742	71.51	145.5261893	71.51	162.6568018	71.51	173.4092763	71.51	141.1370435	71.51	113.3547189	71.51	115.8219285	71.51	162.7192865	71.51	188.0370373	71.51	160.5153097	71.51	178.823352	71.51	150.2613248	71.51	158.0391991	71.51	170.9876918	71.51	171.5030537	71.51	188.0971026	71.51	167.3606505	71.51	161.6239897	71.51	189.3817636	71.51	126.1055322	71.51	165.5727884	71.51	145.1025871	71.51	183.0506769	71.51	165.1199749
71.54	132.291441	71.54	157.4809116	71.54	145.1286913	71.54	162.5510987	71.54	173.1981628	71.54	141.1634279	71.54	113.2489902	71.54	115.5567983	71.54	162.5719311	71.54	187.497252	71.54	160.3383355	71.54	178.6908697	71.54	149.9448138	71.54	157.8814402	71.54	170.9745633	71.54	171.3193179	71.54	187.663428	71.54	167.2815737	71.54	161.584273	71.54	188.9557674	71.54	126.0384888	71.54	165.1129713	71.54	144.9297641	71.54	182.693978	71.54	164.6335187
71.59	132.1843753	71.59	157.2946036	71.59	144.8901875	71.59	162.0093906	71.59	172.8551273	71.59	141.0050832	71.59	112.9185866	71.59	115.490519	71.59	162.4379717	71.59	187.3353037	71.59	160.1613613	71.59	178.3464207	71.59	149.6546872	71.59	157.6447955	71.59	170.725172	71.59	171.0699648	71.59	187.5057328	71.59	166.8862023	71.59	161.1077874	71.59	188.8758884	71.59	125.6228325	71.59	164.9236454	71.59	144.7436598	71.59	182.6411328	71.59	164.4888884
71.62	131.8363736	71.62	157.2413764	71.62	144.8371895	71.62	162.0093906	71.62	172.6440138	71.62	140.6224201	71.62	112.627836	71.62	115.2519005	71.62	162.2638244	71.62	187.1733681	71.62	159.7801881	71.62	178.1212109	71.62	149.4041244	71.62	157.4475873	71.62	170.5282949	71.62	170.6631203	71.62	187.3217422	71.62	166.7412408	71.62	161.0548403	71.62	188.6628903	71.62	125.5557891	71.62	164.5720145	71.62	144.597425	71.62	182.0466431	71.62	164.357412
71.68	131.7455721	71.68	156.9546858	71.68	144.4442815	71.68	161.7519182	71.68	172.5597829	71.68	140.4418502	71.68	112.536011	71.68	115.067266	71.68	162.0695127	71.68	187.1560102	71.68	159.9224708	71.68	177.9047251	71.68	149.1324101	71.68	157.1909267	71.68	170.2605662	71.68	170.6317001	71.68	186.8848744	71.68	166.6168519	71.68	160.8761711	71.68	188.4199185	71.68	125.2896862	71.68	164.3894753	71.68	144.4025604	71.68	182.0823568	71.68	164.1541895
71.71	131.4778621	71.71	156.6751955	71.71	144.3780194	71.71	161.5404985	71.71	172.4938138	71.71	140.3494679	71.71	112.4567079	71.71	115.040751	71.71	161.7613679	71.71	186.832099	71.71	159.5957069	71.71	177.507229	71.71	149.0664664	71.71	156.8227602	71.71	170.1949282	71.71	170.3954464	71.71	187.0163161	71.71	166.1818883	71.71	160.5584747	71.71	188.3666719	71.71	125.1287749	71.71	164.1595384	71.71	144.3094904	71.71	181.8048914	71.71	163.9700999
71.74	131.2073118	71.74	156.5360773	71.74	144.1216779	71.74	161.3487744	71.74	172.0502882	71.74	140.1078095	71.74	112.1917038	71.74	114.8807233	71.74	161.8351541	71.74	186.4986302	71.74	159.3990149	71.74	177.4455561	71.74	148.889794	71.74	156.6850626	71.74	169.9901396	71.74	170.1906585	71.74	186.5989597	71.74	166.108639	71.74	160.4327566	71.74	187.8774575	71.74	124.8853679	71.74	164.1392567	71.74	143.9991916	71.74	181.6767393	71.74	163.8315193
71.8	131.140383	71.8	156.2299952	71.8	143.9361848	71.8	160.7938613	71.8	171.9315457	71.8	140.0418231	71.8	112.1388331	71.8	114.6155931	71.8	161.3930879	71.8	186.2827161	71.8	159.1131286	71.8	177.2203336	71.8	148.5337318	71.8	156.3826861	71.8	169.5307427	71.8	170.0725399	71.8	186.4018279	71.8	166.0559211	71.8	160.2606849	71.8	187.7842716	71.8	124.7512811	71.8	163.7200222	71.8	143.8795576	71.8	181.6635344	71.8	163.6474524
71.8	130.9262388	71.8	155.9239259	71.8	143.777178	71.8	160.9656274	71.8	171.4433577	71.8	139.8175046	71.8	111.8480825	71.8	114.3769747	71.8	161.312725	71.8	186.0667892	71.8	158.8000302	71.8	177.0481091	71.8	148.6919873	71.8	156.3169543	71.8	169.3469814	71.8	169.8100711	71.8	186.2047089	71.8	165.950498	71.8	159.8106601	71.8	187.5313404	71.8	124.4294855	71.8	163.5982999	71.8	143.6668524	71.8	181.3861033	71.8	163.4370902
71.85	130.6451659	71.85	155.9106191	71.85	143.3399252	71.85	160.6088903	71.85	171.1926803	71.85	139.3424834	71.85	111.6762782	71.85	114.2444159	71.85	160.9778264	71.85	185.9993256	71.85	158.6638933	71.85	176.7963876	71.85	148.2567846	71.85	155.9093966	71.85	169.4388684	71.85	169.4032265	71.85	186.0338596	71.85	166.2536131	71.85	159.5724109	71.85	187.2384633	71.85	124.1479033	71.85	163.4630671	71.85	143.3743828	71.85	181.2143627	71.85	163.1084056
71.88	130.3908595	71.88	155.6045497	71.88	143.2206732	71.88	160.6353129	71.88	171.2718336	71.88	139.4084572	71.88	111.5044612	71.88	114.0455651	71.88	160.8036791	71.88	185.4325319	71.88	158.5005315	71.88	176.61092	71.88	148.1117213	71.88	155.6990472	71.88	169.0188444	71.88	169.4819723	71.88	185.9024469	71.88	166.0427543	71.88	159.5194765	71.88	186.8923462	71.88	124.1881293	71.88	163.2602051	71.88	143.1483835	71.88	180.9369317	71.88	162.8585942
71.94	130.3105602	71.94	155.4847757	71.94	143.0219243	71.94	160.384279	71.94	170.7836583	71.94	139.2105232	71.94	111.068329	71.94	114.0057975	71.94	160.830471	71.94	185.2571113	71.94	158.3916194	71.94	176.3194563	71.94	147.8084025	71.94	155.501839	71.94	169.0057159	71.94	169.2326192	71.94	185.7053152	71.94	165.9636775	71.94	159.0826821	71.94	186.8790394	71.94	123.9199685	71.94	162.8815405	71.94	142.9489851	71.94	180.633078	71.94	162.7534131
71.96	130.0161041	71.96	155.1653996	71.96	142.8629174	71.96	160.2257306	71.96	170.8232477	71.96	138.8938338	71.96	111.200493	71.96	113.8069466	71.96	160.4151967	71.96	185.095163	71.96	158.1465832	71.96	176.0544916	71.96	147.5710192	71.96	155.2783483	71.96	168.7694532	71.96	168.8126462	71.96	185.3504882	71.96	165.621024	71.96	159.0165046	71.96	186.5462291	71.96	123.6383862	71.96	162.5569689	71.96	142.8293384	71.96	180.3688646	71.96	162.6087954
72.02	129.9090256	72.02	154.8726371	72.02	142.5581597	72.02	159.644395	72.02	170.7176846	72.02	138.7091048	72.02	110.843654	72.02	113.5550723	72.02	160.1338818	72.02	184.8117725	72.02	157.7926348	72.02	175.8292818	72.02	147.4127764	72.02	155.238899	72.02	168.480689	72.02	168.5632931	72.02	185.2716405	72.02	165.3837935	72.02	158.8179721	72.02	186.5462291	72.02	123.3970427	72.02	162.5975388	72.02	142.4969866	72.02	180.355647	72.02	162.372138
72.06	129.6279527	72.06	154.8726371	72.06	142.3594107	72.06	159.6311773	72.06	170.4670072	72.06	138.5639523	72.06	110.6850674	72.06	113.4622812	72.06	159.9597345	72.06	184.5823606	72.06	157.629273	72.06	175.816026	72.06	147.0039454	72.06	154.8050588	72.06	168.3625577	72.06	168.4845601	72.06	184.9430961	72.06	165.1070374	72.06	158.7517819	72.06	186.0669802	72.06	123.3568167	72.06	162.2459207	72.06	142.390634	72.06	180.0782159	72.06	162.2275204
72.09	129.4967238	72.09	154.7986145	72.09	142.1649701	72.09	159.241269	72.09	170.0394167	72.09	138.4227096	72.09	110.7516085	72.09	113.2774256	72.09	159.7383429	72.09	184.5106973	72.09	157.3219863	72.09	175.3342579	72.09	147.0616785	72.09	154.784733	72.09	168.1208217	72.09	168.2953598	72.09	184.8213765	72.09	165.180163	72.09	158.2551318	72.09	186.0100824	72.09	123.1977247	72.09	162.3065432	72.09	142.2619881	72.09	179.5983881	72.09	161.8662308
72.12	129.2665678	72.12	154.353646	72.12	142.0016549	72.12	159.1423272	72.12	169.9920114	72.12	138.2340708	72.12	110.4339571	72.12	113.1706392	72.12	159.544473	72.12	184.1910131	72.12	157.2480998	72.12	175.4318348	72.12	146.7138188	72.12	154.3975012	72.12	168.152552	72.12	168.064587	72.12	184.4174325	72.12	164.9357043	72.12	158.1694021	72.12	185.8007294	72.12	122.9277517	72.12	161.9754423	72.12	141.8322956	72.12	179.6818895	72.12	161.6358704
72.17	129.1703098	72.17	154.2148191	72.17	141.6529099	72.17	158.9773424	72.17	169.9842151	72.17	138.0190848	72.17	110.3013832	72.17	112.9710869	72.17	159.2568781	72.17	184.0198399	72.17	157.0108899	72.17	175.1319898	72.17	146.6429452	72.17	154.2864123	72.17	167.8561781	72.17	167.7026531	72.17	184.3026734	72.17	164.6386073	72.17	158.0307531	72.17	185.4716308	72.17	122.7114607	72.17	161.7931609	72.17	141.7748973	72.17	179.3822961	72.17	161.5107476
72.2	128.8918124	72.2	153.9278027	72.2	141.4716492	72.2	158.7459498	72.2	169.5698099	72.2	137.7458446	72.2	110.0771182	72.2	112.8657414	72.2	158.9818433	72.2	183.6107343	72.2	156.8397017	72.2	174.9416477	72.2	146.2918083	72.2	154.1345612	72.2	167.7194122	72.2	167.5527524	72.2	184.1283119	72.2	164.2767562	72.2	157.6796733	72.2	185.294867	72.2	122.6998041	72.2	161.5832416	72.2	141.6594726	72.2	179.0873999	72.2	161.3071858
72.23	128.5413129	72.23	153.8555669	72.23	141.5204185	72.23	158.4621333	72.23	169.1794754	72.23	137.7288285	72.23	109.8124535	72.23	112.5867013	72.23	158.975598	72.23	183.5205843	72.23	156.6433745	72.23	174.6551174	72.23	146.1023226	72.23	153.6291499	72.23	167.2787212	72.23	167.3483537	72.23	183.882192	72.23	164.1510398	72.23	157.3558056	72.23	185.0723103	72.23	122.5773905	72.23	161.2657925	72.23	141.2033354	72.23	178.8671379	72.23	160.9980468
72.26	128.3138137	72.26	153.4297761	72.26	141.1097154	72.26	158.184711	72.26	168.9420069	72.26	137.4517627	72.26	109.7992374	72.26	112.3746208	72.26	158.9488095	72.26	183.4126406	72.26	156.4392007	72.26	174.4299227	72.26	145.9440866	72.26	153.6291499	72.26	167.1343506	72.26	167.0596635	72.26	183.6719449	72.26	163.9138514	72.26	157.3425769	72.26	184.9924411	72.26	122.1483785	72.26	161.2252277	72.26	140.8311473	72.26	178.6822025	72.26	160.8928787
72.32	128.2384318	72.32	153.4810012	72.32	140.9060542	72.32	157.8934475	72.32	168.6802606	72.32	137.2349843	72.32	109.5884498	72.32	112.1637437	72.32	158.519174	72.32	183.3095107	72.32	156.1647113	72.32	174.3272856	72.32	145.6504221	72.32	153.4961818	72.32	166.9262448	72.32	167.0615707	72.32	183.4676203	72.32	163.7171119	72.32	157.1828907	72.32	184.7053191	72.32	122.0578716	72.32	160.8728344	72.32	140.8393591	72.32	178.6074496	72.32	160.8011471
72.35	127.9682817	72.35	153.1559696	72.35	140.7296514	72.35	157.7682496	72.35	168.8705212	72.35	137.0069029	72.35	109.5484749	72.35	112.0968625	72.35	158.553173	72.35	182.8280393	72.35	156.0501305	72.35	174.1335105	72.35	145.5269151	72.35	153.1485458	72.35	166.8662357	72.35	166.8965676	72.35	183.2741039	72.35	163.5650902	72.35	156.9781689	72.35	184.4162483	72.35	121.8819002	72.35	160.7988657	72.35	140.7023119	72.35	178.2419018	72.35	160.2553876
72.41	127.8076704	72.41	153.1426628	72.41	140.4778916	72.41	157.688969	72.41	168.2503985	72.41	136.8749554	72.41	109.1123427	72.41	111.8714999	72.41	158.003952	72.41	182.6256103	72.41	155.7778566	72.41	173.9083008	72.41	145.3818518	72.41	153.0170694	72.41	166.4593402	72.41	166.6603303	72.41	183.2609626	72.41	163.2751546	72.41	156.7796365	72.41	184.3496888	72.41	121.7880394	72.41	160.4742815	72.41	140.3832669	72.41	178.0305209	72.41	160.1239113
72.44	127.6470592	72.44	152.9164343	72.44	140.2658868	72.44	157.4379351	72.44	168.1976297	72.44	136.7429951	72.44	109.1255604	72.44	111.685905	72.44	157.7896169	72.44	182.423194	72.44	155.6144948	72.44	173.6963214	72.44	145.0125974	72.44	152.6752564	72.44	166.4462244	72.44	166.3191157	72.44	182.9061356	72.44	162.8797832	72.44	156.3957891	72.44	183.9902522	72.44	121.3992005	72.44	160.4472349	72.44	140.2503261	72.44	177.8852029	72.44	159.9135491
72.47	127.4329023	72.47	152.6502854	72.47	140.0538947	72.47	157.0679931	72.47	168.0392977	72.47	136.5450739	72.47	108.6894281	72.47	111.5533462	72.47	157.7226371	72.47	182.1263057	72.47	155.3150089	72.47	173.2723881	72.47	144.9730335	72.47	152.3991624	72.47	166.1312032	72.47	166.1091228	72.47	182.5644499	72.47	162.8534243	72.47	156.4354931	72.47	183.8305068	72.47	121.3187484	72.47	160.0820935	72.47	139.8913861	72.47	177.673822	72.47	159.7031869
72.5	127.2967261	72.5	152.3120913	72.5	139.7716233	72.5	157.1014287	72.5	167.6491523	72.5	136.290712	72.5	108.6363533	72.5	111.3937564	72.5	157.5826046	72.5	181.9553749	72.5	155.1460915	72.5	173.2509832	72.5	144.6914022	72.5	152.380336	72.5	166.0581856	72.5	165.6949355	72.5	182.2396853	72.5	162.6356388	72.5	155.9794404	72.5	183.6214489	72.5	121.0490281	72.5	160.0217532	72.5	139.7810706	72.5	177.4009087	72.5	159.4862745
72.53	126.8841524	72.53	152.1845216	72.53	139.5106331	72.53	156.6716157	72.53	167.3795984	72.53	136.0040661	72.53	108.4251129	72.53	111.3677513	72.53	157.3207588	72.53	181.8698981	72.53	155.0155102	72.53	173.0206666	72.53	144.5378436	72.53	152.0047587	72.53	165.9474419	72.53	165.5579281	72.53	182.3936134	72.53	162.4185145	72.53	155.8398829	72.53	183.4178174	72.53	120.6483272	72.53	159.5817066	72.53	139.6122232	72.53	177.4492362	72.53	159.2561673
72.58	126.6432292	72.58	151.9449863	72.58	139.378138	72.58	156.5527076	72.58	167.4587643	72.58	135.8853108	72.58	108.4383178	72.58	111.0628534	72.58	157.2001953	72.58	181.4920484	72.58	154.8929857	72.58	172.6762176	72.58	144.1290125	72.58	151.8995776	72.58	165.6455493	72.58	165.5185552	72.58	182.0913514	72.58	162.1153994	72.58	155.6545808	72.58	183.3246316	72.58	120.782414	72.58	159.4735203	72.58	139.4394003	72.58	176.9340144	72.58	159.1115496
72.63	126.5495339	72.63	151.8119182	72.63	139.2588861	72.63	156.3016737	72.63	167.1289083	72.63	135.6345953	72.63	108.0682739	72.63	110.9833182	72.63	157.1064237	72.63	181.3840914	72.63	154.6207245	72.63	172.3582676	72.63	144.2740886	72.63	151.7023822	72.63	165.4224151	72.63	165.1510835	72.63	181.8285133	72.63	161.8913484	72.63	155.2707335	72.63	183.0717003	72.63	120.5142404	72.63	159.3518108	72.63	139.2266951	72.63	176.7622738	72.63	158.9800733
72.67	126.3086234	72.67	151.4925294	72.67	139.0336254	72.67	155.9581543	72.67	166.9178075	72.67	135.5026478	72.67	107.803946	72.67	110.7314439	72.67	156.8385048	72.67	181.0332246	72.67	154.294001	72.67	172.2655275	72.67	143.7729504	72.67	151.3605564	72.67	165.291168	72.67	165.0067206	72.67	181.6839594	72.67	161.3641822	72.67	155.2575031	72.67	182.7921427	72.67	120.1924448	72.67	158.9460868	72.67	138.8411796	72.67	176.4980604	72.67	158.7171205
72.7	126.1479994	72.7	151.0933124	72.7	138.6493706	72.7	155.7203381	72.7	166.7462834	72.7	135.317906	72.7	107.6849996	72.7	110.6121283	72.7	156.543794	72.7	180.8982719	72.7	154.1987013	72.7	172.0800598	72.7	143.6410665	72.7	151.2159387	72.7	165.0549052	72.7	164.7048789	72.7	181.3159911	72.7	161.3773617	72.7	154.9530764	72.7	182.4859588	72.7	120.1924448	72.7	158.7432248	72.7	138.5620041	72.7	176.1545665	72.7	158.4278725
72.75	125.7196984	72.75	151.0933124	72.75	138.5301314	72.75	155.5089317	72.75	166.4955933	72.75	135.2783166	72.75	107.5660533	72.75	110.4663137	72.75	156.3830554	72.75	180.4664437	72.75	153.8719905	72.75	171.8945795	72.75	143.5223876	72.75	150.7426493	72.75	165.0024038	72.75	164.5605159	72.75	181.2240022	72.75	161.1796824	72.75	154.8074783	72.75	182.3794534	72.75	119.6561104	72.75	158.5403756	72.75	138.5354159	72.75	175.8507255	72.75	158.388436
72.78	125.5301949	72.78	150.6887721	72.78	138.2082982	72.78	155.5161533	72.78	166.3299166	72.78	134.9185739	72.78	107.3413342	72.78	110.2273327	72.78	156.0824568	72.78	180.2552422	72.78	153.6215742	72.78	171.6349086	72.78	143.2541133	72.78	150.6057199	72.78	164.6407972	72.78	164.2252432	72.78	180.9388094	72.78	160.8566937	72.78	154.3913258	72.78	182.0108492	72.78	119.68155	72.78	158.2233024	72.78	138.1461268	72.78	175.6176474	72.78	158.1059496
72.81	125.4787879	72.81	150.6408554	72.81	138.0266247	72.81	155.1257848	72.81	165.8886755	72.81	134.6581429	72.81	107.3017381	72.81	110.0288444	72.81	155.9677811	72.81	180.0750834	72.81	153.40913	72.81	171.377906	72.81	143.0344288	72.81	150.3613869	72.81	164.4642485	72.81	164.127427	72.81	180.5931958	72.81	160.5470933	72.81	154.1853945	72.81	182.0732695	72.81	119.4013582	72.81	158.1211283	72.81	138.0834301	72.81	175.4015539	72.81	157.7705035
72.87	125.2759198	72.87	150.6488566	72.87	137.7578452	72.87	154.7763479	72.87	165.8022172	72.87	134.3908236	72.87	107.0638356	72.87	109.9092183	72.87	155.7074166	72.87	179.7559993	72.87	153.1723944	72.87	171.277248	72.87	142.713478	72.87	150.0273335	72.87	164.1027083	72.87	163.9103118	72.87	180.4526297	72.87	160.3823041	72.87	154.0339961	72.87	181.5982108	72.87	119.1855029	72.87	158.0069438	72.87	137.9733252	72.87	175.2742086	72.87	157.6195535
72.9	125.117403	72.9	150.2017052	72.9	137.8941169	72.9	154.6104993	72.9	165.4136797	72.9	134.3942352	72.9	106.9316815	72.9	109.77697	72.9	155.6060905	72.9	179.6297574	72.9	153.0415692	72.9	170.980459	72.9	142.5069189	72.9	149.9538421	72.9	163.9260931	72.9	163.5368467	72.9	180.2909466	72.9	160.1121835	72.9	153.8544943	72.9	181.6472733	72.9	119.2136367	72.9	157.8777092	72.9	137.6580197	72.9	175.0316374	72.9	157.4286649
72.93	124.9166421	72.93	150.028704	72.93	137.576116	72.93	154.015946	72.93	165.3345265	72.93	134.090738	72.93	106.7334418	72.93	109.6311554	72.93	155.4185473	72.93	179.3058862	72.93	152.9326571	72.93	170.8744757	72.93	142.2695484	72.93	149.9406881	72.93	163.9785945	72.93	163.3662394	72.93	180.0806735	72.93	160.1121835	72.93	153.5368245	72.93	181.3943421	72.93	118.9856892	72.93	157.3367524	72.93	137.5516671	72.93	175.0712776	72.93	157.1394169
72.99	124.7272378	72.99	149.9436447	72.99	137.3471421	72.99	154.1158134	72.99	164.9842869	72.99	133.9422422	72.99	106.4427517	72.99	109.3922776	72.99	155.1448564	72.99	179.1892757	72.99	152.6687589	72.99	170.7076596	72.99	142.0937374	72.99	149.4357948	72.99	163.800853	72.99	163.2410811	72.99	179.9138915	72.99	159.4994141	72.99	153.3855189	72.99	181.1589621	72.99	118.7564909	72.99	157.1415224	72.99	137.2954239	72.99	174.7194151	72.99	157.146297
73.02	124.4347955	73.02	149.5496334	73.02	136.9666132	73.02	154.0687912	73.02	164.9255045	73.02	133.7872537	73.02	106.2840919	73.02	109.28649	73.02	154.7621587	73.02	178.8605474	73.02	152.4425846	73.02	170.4902846	73.02	141.9266657	73.02	149.2964857	73.02	163.6898304	73.02	163.0381406	73.02	179.8046941	73.02	159.4532226	73.02	153.2721145	73.02	180.9417196	73.02	118.5298068	73.02	156.9986576	73.02	137.232622	73.02	174.5296205	73.02	156.8107324
73.05	124.3143466	73.05	149.5363266	73.05	136.8738603	73.05	153.9498831	73.05	164.9650811	73.05	133.4441799	73.05	106.1915809	73.05	109.28649	73.05	154.8425216	73.05	178.6311355	73.05	152.3336725	73.05	170.185565	73.05	141.9398451	73.05	149.2439079	73.05	163.4273234	73.05	162.7231703	73.05	179.5681513	73.05	159.2423638	73.05	153.0206222	73.05	180.6355356	73.05	118.2348286	73.05	156.7281792	73.05	136.9268583	73.05	174.1200891	73.05	156.5083304
73.08	124.1001898	73.08	149.2169505	73.08	136.5956015	73.08	153.6724266	73.08	164.4769059	73.08	133.351809	73.08	106.125499	73.08	109.0743833	73.08	154.6014074	73.08	178.442217	73.08	152.1839231	73.08	169.8278729	73.08	141.4782835	73.08	148.7837597	73.08	163.1910607	73.08	162.775659	73.08	179.3710195	73.08	159.1105691	73.08	152.8220897	73.08	180.3160321	73.08	118.2348286	73.08	156.6605501	73.08	136.6476827	73.08	174.0804488	73.08	156.4688938
73.13	123.8458833	73.13	148.9108811	73.13	136.3836094	73.13	153.3421121	73.13	164.3713555	73.13	133.4177828	73.13	105.8479597	73.13	108.8622766	73.13	154.3334885	73.13	178.4557021	73.13	151.9933365	73.13	169.6688916	73.13	141.2936563	73.13	148.7837597	73.13	163.0335564	73.13	162.4213159	73.13	178.98991	73.13	159.0051461	73.13	152.5838405	73.13	180.276099	73.13	117.9532464	73.13	156.3900717	73.13	136.6609768	73.13	173.8955033	73.13	156.3637127
73.16	123.7254216	73.16	148.6979595	73.16	136.2113467	73.16	153.1439362	73.16	164.1206654	73.16	133.1934644	73.16	105.6365024	73.16	108.6634257	73.16	154.3200925	73.16	178.239788	73.16	151.7483002	73.16	169.3641847	73.16	141.227708	73.16	148.4156514	73.16	162.9679265	73.16	162.3163258	73.16	178.6745068	73.16	158.6229414	73.16	152.3985384	73.16	180.1562868	73.16	117.7789463	73.16	156.4712241	73.16	136.2621673	73.16	173.6841224	73.16	155.9561424
73.19	123.2685079	73.19	148.7062007	73.19	136.1680244	73.19	152.8872182	73.19	163.955282	73.19	132.873551	73.19	105.5573853	73.19	108.5969853	73.19	153.9259888	73.19	177.7724984	73.19	151.5662127	73.19	169.2505339	73.19	140.8278624	73.19	148.2132857	73.19	162.7246879	73.19	161.981343	73.19	178.849542	73.19	158.3266243	73.19	152.1679627	73.19	179.9210598	73.19	117.7241756	73.19	156.2220146	73.19	136.1257025	73.19	173.557002	73.19	155.8974322
73.25	123.2186617	73.25	148.3702879	73.25	135.8173729	73.25	152.6739359	73.25	163.8110607	73.25	132.8272119	73.25	105.3719816	73.25	108.345402	73.25	153.7362688	73.25	177.8029314	73.25	151.3313613	73.25	169.1598616	73.25	140.7571523	73.25	148.0789792	73.25	162.4629717	73.25	161.8507319	73.25	178.4731552	73.25	158.2734834	73.25	152.0334746	73.25	179.6060421	73.25	117.4448307	73.25	155.9360097	73.25	135.8668371	73.25	173.309208	73.25	155.699272
73.26	122.9321388	73.26	148.1290594	73.26	135.3696456	73.26	152.6173621	73.26	163.5920671	73.26	132.6196868	73.26	104.9894057	73.26	108.1462104	73.26	153.7998351	73.26	177.7370459	73.26	150.9894821	73.26	168.8720247	73.26	140.6522639	73.26	147.9058149	73.26	162.127203	73.26	161.5939546	73.26	178.2887792	73.26	157.9249706	73.26	151.7786546	73.26	179.326543	73.26	117.2404595	73.26	155.6618952	73.26	135.6968741	73.26	172.8355575	73.26	155.6284391
73.32	122.9874697	73.32	148.1473583	73.32	135.3598725	73.32	152.2927384	73.32	163.216508	73.32	132.2930384	73.32	104.9230855	73.32	107.9607565	73.32	153.3634286	73.32	177.1383195	73.32	150.8584034	73.32	168.7471658	73.32	140.4454758	73.32	147.5823026	73.32	162.239094	73.32	161.4433305	73.32	178.1662549	73.32	157.6809355	73.32	151.5988836	73.32	179.1224188	73.32	117.1476864	73.32	155.4377229	73.32	135.3547541	73.32	172.7512311	73.32	155.1218239
73.37	122.4923138	73.37	147.8679371	73.37	135.1081439	73.37	151.9492614	73.37	163.0186111	73.37	132.0687349	73.37	104.7777281	73.37	107.9077395	73.37	153.1223441	73.37	176.9899001	73.37	150.6270081	73.37	168.3895179	73.37	140.1421944	73.37	147.4245632	73.37	161.8716295	73.37	161.1939956	73.37	177.7720528	73.37	157.4437343	73.37	151.2150964	73.37	179.0292445	73.37	116.9868021	73.37	155.2213643	73.37	135.3547541	73.37	172.3813729	73.37	154.9772241
73.39	122.3334531	73.39	147.4736694	73.39	135.0055843	73.39	151.875549	73.39	162.8672404	73.39	132.0850518	73.39	104.7113736	73.39	107.6426853	73.39	152.9403229	73.39	176.6743852	73.39	150.5367057	73.39	168.3043388	73.39	140.0408171	73.39	147.0615149	73.39	161.6291087	73.39	161.0433035	73.39	177.636321	73.39	157.3050453	73.39	151.0617071	73.39	178.8782983	73.39	116.8135468	73.39	155.0782623	73.39	135.0524192	73.39	172.2177121	73.39	154.8254456
73.45	122.2246572	73.45	147.2691665	73.45	134.8696822	73.45	151.830368	73.45	162.5832712	73.45	131.8048725	73.45	104.4473653	73.45	107.5498497	73.45	152.841064	73.45	176.2882532	73.45	150.2867142	73.45	168.0715945	73.45	139.7202361	73.45	146.9381798	73.45	161.5829011	73.45	160.86595	73.45	177.3384318	73.45	157.1406567	73.45	150.7386569	73.45	178.6831701	73.45	116.5443831	73.45	154.8292248	73.45	134.7831923	73.45	172.0247181	73.45	154.5171073
73.48	121.9686965	73.48	146.9715894	73.48	134.4688635	73.48	151.5210119	73.48	162.3257501	73.48	131.6962442	73.48	104.2362736	73.48	107.4305446	73.48	152.4873695	73.48	176.1855243	73.48	149.9551174	73.48	167.7462031	73.48	139.4129104	73.48	146.8411767	73.48	161.3529762	73.48	160.4524615	73.48	177.172009	73.48	156.7391495	73.48	150.7861992	73.48	178.3017517	73.48	116.2484878	73.48	154.4585694	73.48	134.5406007	73.48	171.8581879	73.48	154.4323061
73.51	121.7311576	73.51	146.8881443	73.51	134.2635865	73.51	151.2809957	73.51	162.0624013	73.51	131.2537519	73.51	104.2355947	73.51	107.2847512	73.51	152.3642972	73.51	176.0401279	73.51	149.9104962	73.51	167.8274075	73.51	139.1704245	73.51	146.5224936	73.51	161.3141003	73.51	160.242743	73.51	176.9792321	73.51	156.7778792	73.51	150.4793273	73.51	178.026306	73.51	116.1163083	73.51	154.4696891	73.51	134.36114	73.51	171.6892726	73.51	154.1812178
73.57	121.5705336	73.57	146.7816771	73.57	134.0515816	73.57	150.9110537	73.57	162.0887857	73.57	131.2537519	73.57	104.0770017	73.57	107.0461327	73.57	151.9490229	73.57	175.7972309	73.57	149.5837727	73.57	167.2709792	73.57	139.0517328	73.57	146.2463996	73.57	160.9203206	73.57	160.0721357	73.57	176.8872432	73.57	156.4352257	73.57	150.2807948	73.57	177.893187	73.57	115.9151781	73.57	154.1721641	73.57	134.0819645	73.57	171.4646868	73.57	154.0628955
73.6	121.3028566	73.6	146.462301	73.6	133.8793317	73.6	150.8317731	73.6	161.7061609	73.6	131.1349966	73.6	103.8258978	73.6	106.9533416	73.6	152.0026067	73.6	175.6487804	73.6	149.3523488	73.6	167.0722557	73.6	138.8539134	73.6	146.2332583	73.6	160.644685	73.6	159.9802741	73.6	176.5455574	73.6	156.277072	73.6	150.3072556	73.6	177.7733748	73.6	115.9017694	73.6	154.0504418	73.6	134.0288009	73.6	171.094783	73.6	153.7079029
73.63	121.0454067	73.63	146.0935061	73.63	133.5945612	73.63	150.636003	73.63	161.481543	73.63	130.8123684	73.63	103.4963495	73.63	106.8208996	73.63	151.804345	73.63	175.3355629	73.63	149.3834988	73.63	167.0044904	73.63	138.621841	73.63	145.9079697	73.63	160.4212842	73.63	159.730825	73.63	176.2654473	73.63	156.0144831	73.63	149.8863846	73.63	177.4898932	73.63	115.6184483	73.63	153.6608546	73.63	133.8362015	73.63	170.8147844	73.63	153.5253497
73.66	120.939913	73.66	146.0982483	73.66	133.4653316	73.66	150.3111346	73.66	161.2112605	73.66	130.7229907	73.66	103.456277	73.66	106.5822459	73.66	151.6757607	73.66	175.3032508	73.66	149.2250002	73.66	166.4820156	73.66	138.49392	73.66	145.6893787	73.66	160.3492386	73.66	159.3043948	73.66	176.1426858	73.66	155.6911449	73.66	149.7460916	73.66	177.2855421	73.66	115.4584397	73.66	153.5581423	73.66	133.5735936	73.66	170.7962503	73.66	153.2419632
73.71	120.8611597	73.71	145.7436951	73.71	133.1903191	73.71	149.9861859	73.71	160.9541033	73.71	130.3036839	73.71	103.1783019	73.71	106.489367	73.71	151.3328222	73.71	174.9875402	73.71	148.9711756	73.71	166.7675488	73.71	138.3659674	73.71	145.33927	73.71	160.1721596	73.71	159.3240766	73.71	175.9016098	73.71	155.486342	73.71	149.5792904	73.71	177.0012615	73.71	115.1643175	73.71	153.4689152	73.71	133.3109208	73.71	170.5002933	73.71	153.0899704
73.74	120.5800868	73.74	145.6239211	73.74	132.8988173	73.74	149.9333407	73.74	160.835348	73.74	130.2509151	73.74	103.2708192	73.74	106.2905161	73.74	151.145279	73.74	174.8121068	73.74	148.5899897	73.74	166.3966008	73.74	138.0626485	73.74	145.3787065	73.74	160.1065297	73.74	159.3240766	73.74	175.7439145	73.74	155.4204446	73.74	149.1557391	73.74	176.9346893	73.74	115.0838654	73.74	153.1713902	73.74	133.204581	73.74	170.5399209	73.74	152.9321987
73.77	120.2990266	73.77	145.4376258	73.77	132.8723182	73.77	149.6558841	73.77	160.8617452	73.77	130.1849286	73.77	102.7950339	73.77	106.1712069	73.77	151.1050911	73.77	174.2993045	73.77	148.5627648	73.77	166.0124097	73.77	137.9175852	73.77	144.81339	73.77	159.8046497	73.77	158.7728691	73.77	175.6256431	73.77	154.9328169	73.77	148.8910164	73.77	176.5885722	73.77	114.9229613	73.77	153.0632039	73.77	132.8855232	73.77	169.9718538	73.77	152.7086953
73.83	120.1384026	73.83	145.2646245	73.83	132.7795653	73.83	149.4841181	73.83	160.5846707	73.83	129.9738024	73.83	102.7289583	73.83	105.7867738	73.83	150.8237763	73.83	174.3397852	73.83	148.2088164	73.83	165.8534284	73.83	137.6142664	73.83	144.8265313	73.83	159.6471328	73.83	158.7466247	73.83	175.218251	73.83	154.7878428	73.83	148.91749	73.83	176.2690814	73.83	114.7218438	73.83	152.7521557	73.83	132.6994061	73.83	169.8661634	73.83	152.5246284
73.87	120.0313369	73.87	145.0250892	73.87	132.3953105	73.87	149.4312729	73.87	160.2284302	73.87	129.6571258	73.87	102.610012	73.87	105.6276906	73.87	150.649629	73.87	174.1238711	73.87	148.1407543	73.87	165.5752206	73.87	137.508767	73.87	144.4715642	73.87	159.4765	73.87	158.4972717	73.87	175.0999669	73.87	154.6165224	73.87	148.6395368	73.87	176.0427638	73.87	114.4268529	73.87	152.5357704	73.87	132.5398772	73.87	169.6415776	73.87	152.2879709
73.89	119.6953135	73.89	144.9539532	73.89	132.1934852	73.89	149.1353909	73.89	160.0898961	73.89	129.3904243	73.89	102.3330473	73.89	105.5748794	73.89	150.2291901	73.89	173.6031054	73.89	148.0271662	73.89	165.4620378	73.89	137.3203535	73.89	144.3485618	73.89	159.2074517	73.89	158.2546109	73.89	174.7104134	73.89	154.4788215	73.89	148.4358957	73.89	175.834668	73.89	114.2250318	73.89	152.3546679	73.89	132.3905926	73.89	169.2771825	73.89	152.1245585
73.92	119.5241078	73.92	144.6570384	73.92	132.1201319	73.92	148.9740331	73.92	159.8919441	73.92	129.3696121	73.92	102.3451173	73.92	105.4418733	73.92	150.2529182	73.92	173.538037	73.92	147.6552992	73.92	165.3041799	73.92	137.1696391	73.92	144.0818204	73.92	159.168028	73.92	158.0837138	73.92	174.8061607	73.92	154.0820339	73.92	148.2210549	73.92	175.8648131	73.92	114.1862082	73.92	152.2841065	73.92	132.183987	73.92	169.2925896	73.92	152.0043615
73.95	119.2403023	73.95	144.4217211	73.95	131.8092778	73.95	148.7654946	73.95	159.4962438	73.95	129.0605835	73.95	102.0951841	73.95	105.3495446	73.95	150.2961615	73.95	173.3872179	73.95	147.4282555	73.95	165.0646399	73.95	136.9247763	73.95	143.9542069	73.95	158.7612257	73.95	157.7428395	73.95	174.539598	73.95	153.912187	73.95	148.0653373	73.95	175.8213628	73.95	114.0373335	73.95	151.9625156	73.95	132.0449893	73.95	168.9865824	73.95	151.7170385
74.01	119.2001577	74.01	144.2487412	74.01	131.6635449	74.01	148.5673304	74.01	159.4566721	74.01	128.9418429	74.01	101.8441111	74.01	105.1242163	74.01	149.94791	74.01	173.130842	74.01	147.156028	74.01	164.8924367	74.01	136.6874224	74.01	143.6650074	74.01	158.6693628	74.01	157.6772304	74.01	174.5658773	74.01	153.7408878	74.01	147.8006473	74.01	175.5285219	74.01	113.6485426	74.01	151.7191139	74.01	131.9519423	74.01	168.880905	74.01	151.572426
74.04	119.0261847	74.04	144.1156769	74.04	131.3985748	74.04	148.2899082	74.04	159.1796191	74.04	128.9418429	74.04	101.7516052	74.04	105.0446845	74.04	149.6532483	74.04	173.0228983	74.04	147.0607401	74.04	164.6672548	74.04	136.4237	74.04	143.4678236	74.04	158.4856242	74.04	157.3885402	74.04	174.0796977	74.04	153.5827537	74.04	147.6682959	74.04	175.3954193	74.04	113.5546934	74.04	151.5838978	74.04	131.6860937	74.04	168.5506695	74.04	151.3489502
74.07	118.8120543	74.07	143.783035	74.07	131.2263461	74.07	148.10496	74.07	158.9421633	74.07	128.7307428	74.07	101.5930319	74.07	104.872373	74.07	149.6934312	74.07	172.753039	74.07	146.9382307	74.07	164.4288186	74.07	136.3973316	74.07	143.178624	74.07	158.4200024	74.07	157.3491721	74.07	174.0139994	74.07	153.4641658	74.07	147.2712673	74.07	174.8629835	74.07	113.4340302	74.07	151.4351473	74.07	131.5265972	74.07	168.5242502	74.07	151.0597379
74.12	118.5724268	74.12	143.5612639	74.12	130.8980462	74.12	147.8458016	74.12	158.9749925	74.12	128.5619054	74.12	101.3809085	74.12	104.6467114	74.12	149.4975904	74.12	172.5854512	74.12	146.6841236	74.12	164.3298943	74.12	136.1636078	74.12	143.0385546	74.12	158.2164407	74.12	156.8174176	74.12	173.6938128	74.12	153.1272931	74.12	147.2100545	74.12	174.8845876	74.12	113.3005493	74.12	151.223961	74.12	131.2769656	74.12	168.1091171	74.12	150.8680389
74.15	118.4774899	74.15	143.4503932	74.15	130.7891346	74.15	147.6822123	74.15	158.7046947	74.15	128.0974424	74.15	101.2626691	74.15	104.5675129	74.15	149.224631	74.15	172.4157117	74.15	146.4209972	74.15	164.1771281	74.15	135.8962553	74.15	142.7842691	74.15	157.9737892	74.15	156.5355963	74.15	173.5540863	74.15	153.0556654	74.15	147.0859881	74.15	174.756504	74.15	113.1256814	74.15	151.164715	74.15	131.0347772	74.15	168.0883501	74.15	150.8099701
74.18	118.1696885	74.18	143.1842771	74.18	130.6964058	74.18	147.6029542	74.18	158.4672389	74.18	128.163408	74.18	101.1437438	74.18	104.3819408	74.18	148.8361966	74.18	172.0109164	74.18	146.2984878	74.18	163.8857005	74.18	135.7512099	74.18	142.7579771	74.18	157.6981876	74.18	156.7324236	74.18	173.3569917	74.18	152.84482	74.18	146.7683702	74.18	174.3704887	74.18	112.9513901	74.18	150.8401709	74.18	130.7955134	74.18	167.6524372	74.18	150.5338974
74.24	117.9142287	74.24	142.9138117	74.24	130.4020725	74.24	147.3733685	74.24	158.3025615	74.24	127.9760831	74.24	101.0387563	74.24	104.3823068	74.24	148.8178127	74.24	171.8142799	74.24	146.1715322	74.24	163.6800359	74.24	135.5103065	74.24	142.3066109	74.24	157.7574481	74.24	156.4900235	74.24	173.0202537	74.24	152.4965483	74.24	146.5649854	74.24	174.3356473	74.24	112.7095474	74.24	150.4835281	74.24	130.6730442	74.24	167.6053131	74.24	150.475877
74.27	117.7280589	74.27	142.7850967	74.27	130.1399698	74.27	146.7838908	74.27	158.177008	74.27	127.7412077	74.27	100.6283756	74.27	104.0903349	74.27	148.5817051	74.27	171.4981774	74.27	145.7812416	74.27	163.4618195	74.27	135.2633241	74.27	141.9824069	74.27	157.3175835	74.27	156.3256421	74.27	172.8313931	74.27	152.3045539	74.27	146.3978119	74.27	173.9179221	74.27	112.5223781	74.27	150.4209882	74.27	130.5296775	74.27	167.5071372	74.27	150.1921011
74.29	117.67452	74.29	142.5855065	74.29	129.9809827	74.29	146.9292036	74.29	157.702071	74.29	127.5828826	74.29	100.5490857	74.29	103.9047692	74.29	148.4209736	74.29	171.3362618	74.29	145.6179	74.29	163.1438961	74.29	135.1050881	74.29	142.087575	74.29	157.2519744	74.29	155.8401118	74.29	172.7919614	74.29	152.0146413	74.29	146.3713416	74.29	173.7049504	74.29	112.3212728	74.29	150.0694135	74.29	130.2771212	74.29	167.1769017	74.29	149.9423333
74.35	117.500547	74.35	142.4125266	74.35	129.8749997	74.35	146.6517813	74.35	157.7944177	74.35	127.2662452	74.35	100.4962279	74.35	103.8650065	74.35	148.0325519	74.35	171.1068782	74.35	145.4545584	74.35	162.9584514	74.35	134.9996017	74.35	141.8640992	74.35	157.041982	74.35	155.7613758	74.35	172.4503306	74.35	151.7642751	74.35	145.8816733	74.35	173.4653555	74.35	112.2274236	74.35	150.1099783	74.35	130.0777348	74.35	167.0051823	74.35	149.7319971
74.38	117.2195088	74.38	142.0000538	74.38	129.5967753	74.38	146.4139945	74.38	157.3194933	74.38	127.3585919	74.38	100.1130073	74.38	103.6926887	74.38	147.8852147	74.38	170.9314665	74.38	145.1278752	74.38	162.7994897	74.38	134.7094982	74.38	141.6800677	74.38	156.7532535	74.38	155.5251805	74.38	172.3320611	74.38	151.5139088	74.38	145.8684318	74.38	173.2257734	74.38	111.9324819	74.38	149.650218	74.38	129.8384837	74.38	166.7410016	74.38	149.4033531
74.41	117.0589174	74.41	142.0000538	74.41	129.4245467	74.41	146.2026143	74.41	157.0028814	74.41	127.0287512	74.41	100.0337238	74.41	103.5071231	74.41	147.6441175	74.41	170.8100266	74.41	144.9645464	74.41	162.7067737	74.41	134.5644528	74.41	141.4434523	74.41	156.6876317	74.41	155.4070764	74.41	172.2400835	74.41	151.5270866	74.41	145.5772842	74.41	173.3056299	74.41	111.8118187	74.41	149.5014803	74.41	129.7055594	74.41	166.4371855	74.41	149.4033531
74.47	116.7923069	74.47	141.7381419	74.47	129.2682869	74.47	145.9432208	74.47	156.8243703	74.47	126.9388823	74.47	99.83462553	74.47	103.3078108	74.47	147.4346276	74.47	170.507246	74.47	144.7374075	74.47	162.39567	74.47	134.3437075	74.47	141.1059603	74.47	156.5101131	74.47	155.058805	74.47	171.8408302	74.47	151.1372567	74.47	145.4893759	74.47	173.0075508	74.47	111.5440633	74.47	149.2494726	74.47	129.3360561	74.47	166.1142673	74.47	149.0931271
74.5	116.7253908	74.5	141.6582883	74.5	129.0430262	74.5	145.626124	74.5	156.7320121	74.5	126.7673454	74.5	99.67603256	74.5	103.2812927	74.5	147.4346276	74.5	170.1024006	74.5	144.7101826	74.5	162.3029299	74.5	134.1590675	74.5	141.0928063	74.5	156.3263518	74.5	154.8881977	74.5	171.6831349	74.5	151.0845388	74.5	145.0790678	74.5	172.7945527	74.5	111.3965678	74.5	149.1412863	74.5	129.136645	74.5	165.8632589	74.5	148.9222015
74.56	116.5236041	74.56	141.2416212	74.56	128.5898863	74.56	145.4231862	74.56	156.5675287	74.56	126.3558791	74.56	99.45228811	74.56	103.0432057	74.56	147.0815573	74.56	170.0139194	74.56	144.5289646	74.56	162.1239184	74.56	133.8919627	74.56	140.8256215	74.56	156.0183119	74.56	154.7509599	74.56	171.4254	74.56	150.9604521	74.56	145.0479169	74.56	172.5202941	74.56	111.2755505	74.56	148.8118399	74.56	128.9213186	74.56	165.7106725	74.56	148.7592049
74.59	116.2836939	74.59	141.1925246	74.59	128.4997773	74.59	145.2297594	74.59	156.2174397	74.59	126.2395299	74.59	99.34562896	74.59	102.8173181	74.59	147.0059573	74.59	169.8729887	74.59	144.3017846	74.59	161.8259985	74.59	133.8161848	74.59	140.5406437	74.59	156.0769606	74.59	154.5338546	74.59	171.1837412	74.59	150.649629	74.59	144.9467128	74.59	172.355237	74.59	111.182029	74.59	148.6138528	74.59	128.8441881	74.59	165.5461875	74.59	148.4225913
74.62	116.1364658	74.62	140.9529893	74.62	128.4732783	74.62	145.0579933	74.62	156.1778504	74.62	126.1339668	74.62	99.18703599	74.62	102.6980088	74.62	146.7648303	74.62	169.6300917	74.62	144.1248104	74.62	161.600776	74.62	133.5788143	74.62	140.3960261	74.62	155.735695	74.62	154.3238745	74.62	170.9209158	74.62	150.3992318	74.62	144.6158125	74.62	172.088999	74.62	110.9272768	74.62	148.5191771	74.62	128.7112473	74.62	165.4140872	74.62	148.3568595
74.65	115.8152433	74.65	140.7134667	74.65	128.1685205	74.65	144.9523029	74.65	155.7688411	74.65	125.9096484	74.65	98.90949671	74.65	102.538932	74.65	146.7246425	74.65	169.3062078	74.65	143.9206114	74.65	161.4550506	74.65	133.341431	74.65	140.2382545	74.65	155.6831936	74.65	154.271373	74.65	171.0654698	74.65	150.3069755	74.65	144.2716692	74.65	172.0490531	74.65	110.7663727	74.65	148.4109908	74.65	128.485248	74.65	165.0573883	74.65	148.1990878
74.7	115.7206469	74.7	140.5630196	74.7	128.0732003	74.7	144.6437582	74.7	155.8287547	74.7	125.7225787	74.7	98.87084604	74.7	102.3672078	74.7	146.4520384	74.7	169.2583133	74.7	143.7258801	74.7	161.2629023	74.7	133.1007955	74.7	139.9317436	74.7	155.3883601	74.7	153.832407	74.7	170.8866618	74.7	150.0380286	74.7	144.1612073	74.7	171.4953763	74.7	110.5247827	74.7	148.1357338	74.7	128.2700021	74.7	165.2087177	74.7	148.0230282
74.73	115.4538711	74.73	140.2743166	74.73	127.7180246	74.73	144.4370174	74.73	155.4126006	74.73	125.40823	74.73	98.71125073	74.73	102.3533434	74.73	146.2557971	74.73	168.9823366	74.73	143.4305261	74.73	160.9383771	74.73	133.02492	74.73	139.6860919	74.73	155.1975524	74.73	153.8645412	74.73	170.3820983	74.73	149.4107969	74.73	144.1657877	74.73	171.6363764	74.73	110.3909424	74.73	147.9917563	74.73	128.0997326	74.73	164.5553715	74.73	147.7652222
74.77	115.1987152	74.77	140.2303777	74.77	127.649243	74.77	144.1813878	74.77	154.9976338	74.77	125.3267723	74.77	98.59334104	74.77	102.2346591	74.77	146.0502096	74.77	168.7455615	74.77	143.2358553	74.77	160.6403097	74.77	132.6129098	74.77	139.6425441	74.77	155.1783804	74.77	153.5699578	74.77	170.3084919	74.77	149.4714068	74.77	143.6318399	74.77	171.2557814	74.77	110.2700493	74.77	147.6624646	74.77	128.0041535	74.77	164.4161627	74.77	147.5629241
74.8	115.1577263	74.8	140.0400983	74.8	127.6864737	74.8	144.110734	74.8	154.9125314	74.8	125.2453348	74.8	98.52831175	74.8	101.7846764	74.8	145.8982435	74.8	168.468387	74.8	143.0004055	74.8	160.5410031	74.8	132.5965297	74.8	139.4018475	74.8	154.9098834	74.8	153.3410609	74.8	170.0378206	74.8	149.4661206	74.8	143.4023755	74.8	171.2213121	74.8	109.974929	74.8	147.6712655	74.8	127.6693637	74.8	164.1977402	74.8	147.5315467
74.83	114.9051085	74.83	139.8085528	74.83	127.0687669	74.83	143.7103383	74.83	155.1091417	74.83	125.0387591	74.83	98.23547183	74.83	101.7435414	74.83	145.7065634	74.83	168.4695342	74.83	142.9132159	74.83	160.4614331	74.83	132.5106023	74.83	139.2128025	74.83	154.6725256	74.83	153.3002052	74.83	169.8564348	74.83	149.358079	74.83	143.2922117	74.83	171.0373154	74.83	109.8814253	74.83	147.4913693	74.83	127.5413815	74.83	164.0401497	74.83	147.2919073
74.88	114.8239934	74.88	139.6981329	74.88	126.8808283	74.88	143.679382	74.88	154.5886624	74.88	124.8386064	74.88	98.05154709	74.88	101.6249324	74.88	145.5546209	74.88	167.9764594	74.88	142.6641661	74.88	160.3488948	74.88	132.243701	74.88	138.9589896	74.88	154.5353016	74.88	152.9663362	74.88	169.6909158	74.88	148.8784166	74.88	143.0892311	74.88	170.8963892	74.88	109.6399319	74.88	147.0269106	74.88	127.3661294	74.88	163.8217465	74.88	147.1028201
74.91	114.6106524	74.91	139.3294822	74.91	126.777265	74.91	143.4725221	74.91	154.489019	74.91	124.5901223	74.91	97.90506822	74.91	101.4518994	74.91	145.3314769	74.91	167.7947835	74.91	142.5184303	74.91	160.0242439	74.91	132.101784	74.91	138.8578354	74.91	154.5412657	74.91	152.7490105	74.91	169.2650522	74.91	148.699131	74.91	142.8686604	74.91	170.7710646	74.91	109.5730384	74.91	146.9639358	74.91	127.155866	74.91	163.5513377	74.91	146.8974782
74.96	114.5161921	74.96	139.1392905	74.96	126.6953581	74.96	143.3623244	74.96	154.3248127	74.96	124.4427873	74.96	97.87976404	74.96	101.2670553	74.96	145.1929751	74.96	167.6931039	74.96	142.4055366	74.96	159.8322724	74.96	131.9535975	74.96	138.7223741	74.96	154.2334463	74.96	152.6251511	74.96	169.2835613	74.96	148.5885168	74.96	142.9304222	74.96	170.4438226	74.96	109.5460955	74.96	146.7835216	74.96	127.0072337	74.96	163.6500272	74.96	146.6821477
74.99	114.1816277	74.99	139.0594595	74.99	126.5098752	74.99	143.0849022	74.99	154.1401191	74.99	124.2580811	74.99	97.60225904	74.99	101.2007778	74.99	144.8581305	74.99	167.4906999	74.99	142.0924769	74.99	159.7130607	74.99	131.5316519	74.99	138.2754352	74.99	153.9578448	74.99	152.5857958	74.99	169.033908	74.99	148.5489833	74.99	142.5995629	74.99	170.2308509	74.99	109.1975129	74.99	146.7294224	74.99	126.7812624	74.99	163.3858337	74.99	146.4060878
75.04	114.1816277	75.04	138.6203636	75.04	126.1786594	75.04	142.9395767	75.04	153.744351	75.04	124.2448905	75.04	97.32475404	75.04	100.9754494	75.04	144.6572162	75.04	167.2208406	75.04	141.9019139	75.04	159.3686543	75.04	131.5448297	75.04	138.1176831	75.04	153.8266011	75.04	152.1002655	75.04	168.8630799	75.04	148.1141272	75.04	142.1760639	75.04	170.031197	75.04	109.1706989	75.04	146.404891	75.04	126.6084735	75.04	163.0291789	75.04	146.3272117
75.08	113.7667612	75.08	138.6070585	75.08	126.0726764	75.08	142.6489384	75.08	153.7179698	75.08	124.0073965	75.08	97.311538	75.08	100.8826634	75.08	144.5902447	75.08	167.0724211	75.08	141.8338474	75.08	159.2626713	75.08	131.2679168	75.08	137.9073596	75.08	153.7347381	75.08	152.0215295	75.08	168.6528456	75.08	148.0614158	75.08	142.2554748	75.08	169.8049073	75.08	108.9159782	75.08	146.134446	75.08	126.3692097	75.08	162.8310401	75.08	146.2088912
75.11	113.6991894	75.11	138.2706408	75.11	125.8319118	75.11	142.6577475	75.11	153.4615437	75.11	123.9261219	75.11	97.18060137	75.11	100.7376702	75.11	144.3447104	75.11	166.8629002	75.11	141.5577436	75.11	158.8589033	75.11	131.0143909	75.11	137.7326056	75.11	153.4664195	75.11	151.832187	75.11	168.4743449	75.11	147.6873825	75.11	141.9203251	75.11	169.5044449	75.11	108.7550661	75.11	145.9541565	75.11	126.1276574	75.11	162.6920616	75.11	145.8885173
75.14	113.3378937	75.14	137.9646471	75.14	125.5669744	75.14	142.1954215	75.14	153.1977266	75.14	123.6227125	75.14	97.00883317	75.14	100.5918853	75.14	144.2911399	75.14	166.5795797	75.14	141.4352494	75.14	158.6337364	75.14	130.8561745	75.14	137.4828686	75.14	153.4926574	75.14	151.4516935	75.14	168.3429647	75.14	147.5424569	75.14	141.7482959	75.14	169.4379018	75.14	108.4065393	75.14	145.7378247	75.14	125.9947495	75.14	162.5599812	75.14	145.7439226
75.2	113.1505623	75.2	137.8182956	75.2	125.2357995	75.2	142.0237106	75.2	152.9339095	75.2	123.4248274	75.2	96.81064253	75.2	100.4063425	75.2	144.0098945	75.2	166.4446604	75.2	141.2038827	75.2	158.36885	75.2	130.5792958	75.2	137.1937175	75.2	153.2039646	75.2	151.2811156	75.2	168.0801915	75.2	147.134007	75.2	141.7218289	75.2	169.1983366	75.2	108.4467554	75.2	145.6161452	75.2	125.755528	75.2	162.0845044	75.2	145.4153193
75.22	112.9771729	75.22	137.7155615	75.22	125.2512703	75.22	141.6977783	75.22	152.7285366	75.22	123.1366148	75.22	96.67724451	75.22	100.32596	75.22	143.7999816	75.22	166.0064546	75.22	140.8946429	75.22	158.3486638	75.22	130.4503812	75.22	137.1186498	75.22	152.9210477	75.22	151.2341947	75.22	167.8250224	75.22	147.2444278	75.22	141.4349471	75.22	168.9397151	75.22	108.2456398	75.22	145.4718615	75.22	125.6115538	75.22	162.0781206	75.22	145.3149751
75.28	112.8026466	75.28	137.4989984	75.28	124.9973546	75.28	141.6406456	75.28	152.7624405	75.28	123.0026793	75.28	96.32176676	75.28	100.234046	75.28	143.6482934	75.28	165.9319847	75.28	140.8364127	75.28	157.9052763	75.28	130.3947142	75.28	136.878265	75.28	152.6921928	75.28	150.861259	75.28	167.817431	75.28	146.7519095	75.28	141.2719152	75.28	168.8256852	75.28	107.9373642	75.28	145.0347622	75.28	125.5162938	75.28	161.7279064	75.28	145.0472764
75.31	112.5082632	75.31	137.3260398	75.31	124.838387	75.31	141.4028881	75.31	152.3667084	75.31	122.9367218	75.31	96.22927864	75.31	99.91597088	75.31	143.4607965	75.31	165.5137449	75.31	140.4553336	75.31	157.7595869	75.31	129.9859969	75.31	136.7993986	75.31	152.5740906	75.31	150.6513307	75.31	167.4101396	75.31	146.4488692	75.31	140.9543366	75.31	168.6393595	75.31	107.8167159	75.31	144.9265899	75.31	125.3036411	75.31	161.5429938	75.31	144.7712506
75.34	112.4017149	75.34	137.0901933	75.34	124.5888386	75.34	141.3675046	75.34	152.1348844	75.34	122.7935835	75.34	96.08259276	75.34	99.7162333	75.34	143.1034912	75.34	165.5611836	75.34	140.3365644	75.34	157.6730924	75.34	129.9624955	75.34	136.3299272	75.34	152.5142025	75.34	150.604332	75.34	167.3125507	75.34	146.427427	75.34	140.7599997	75.34	168.4205972	75.34	107.6691505	75.34	144.714613	75.34	124.92036	75.34	161.2459303	75.34	144.6050905
75.38	112.2143604	75.38	136.9438237	75.38	124.3636184	75.38	140.8654988	75.38	151.6731379	75.38	122.6616523	75.38	95.84472951	75.38	99.57043034	75.38	142.956154	75.38	165.1428921	75.38	139.9146061	75.38	157.5671222	75.38	129.6460235	75.38	136.1458958	75.38	152.2648421	75.38	150.5124691	75.38	166.8526504	75.38	146.1638701	75.38	140.4953097	75.38	168.2475537	75.38	107.6155224	75.38	144.4847456	75.38	124.7342659	75.38	161.2195109	75.38	144.6050905
75.4	112.0934479	75.4	136.620915	75.4	124.1627973	75.4	140.7292207	75.4	151.5884588	75.4	122.3958478	75.4	95.66112279	75.4	99.38584147	75.4	142.8179627	75.4	164.8256791	75.4	139.8564842	75.4	157.031114	75.4	129.4190632	75.4	135.9319199	75.4	151.996705	75.4	150.2052236	75.4	166.8845932	75.4	145.9218334	75.4	140.3985677	75.4	167.827501	75.4	107.1330549	75.4	144.331687	75.4	124.4796248	75.4	160.7901545	75.4	144.2060483
75.46	111.9324306	75.46	136.497627	75.46	123.8295798	75.46	140.5665634	75.46	151.411464	75.46	122.1301089	75.46	95.46434864	75.46	99.37356706	75.46	142.5994596	75.46	164.7513642	75.46	139.6759231	75.46	157.0249585	75.46	129.3503431	75.46	135.87571	75.46	151.8336109	75.46	150.0030051	75.46	166.5224361	75.46	145.7720658	75.46	140.0504505	75.46	167.7801574	75.46	107.0796126	75.46	144.0840383	75.46	124.5041187	75.46	160.8099221	75.46	144.0305253
75.49	111.531441	75.49	136.2217839	75.49	123.8183825	75.49	140.5046649	75.49	151.2191174	75.49	122.0528588	75.49	95.35722962	75.49	99.20029872	75.49	142.5367173	75.49	164.3804631	75.49	139.3801418	75.49	156.8589321	75.49	129.0103459	75.49	135.4587474	75.49	151.7342628	75.49	149.7591291	75.49	166.5035778	75.49	145.4738548	75.49	139.869253	75.49	167.5213927	75.49	106.9587979	75.49	143.8719962	75.49	124.3068445	75.49	160.5392081	75.49	144.0088761
75.55	111.5574147	75.55	136.0551382	75.55	123.4302234	75.55	140.1134157	75.55	150.9839593	75.55	121.8116929	75.55	95.10911483	75.55	99.04329914	75.55	142.2203385	75.55	164.2589311	75.55	139.4273526	75.55	156.6348032	75.55	128.9125807	75.55	135.3464457	75.55	151.5131178	75.55	149.6565449	75.55	166.1997601	75.55	145.1876529	75.55	139.7950246	75.55	167.2937395	75.55	106.6107324	75.55	143.7012847	75.55	124.1299813	75.55	160.2882953	75.55	143.6710697
75.58	111.183538	75.58	136.0887487	75.58	123.4077302	75.58	139.9366745	75.58	150.836587	75.58	121.7362477	75.58	95.0797589	75.58	98.6701693	75.58	142.1215456	75.58	163.9622233	75.58	139.1759932	75.58	156.5145682	75.58	128.707102	75.58	135.3141655	75.58	151.4455701	75.58	149.4048608	75.58	166.1882652	75.58	145.2235194	75.58	139.5516744	75.58	167.0821982	75.58	106.6772852	75.58	143.6691844	75.58	123.7752256	75.58	160.1033618	75.58	143.5882684
75.6	111.0366814	75.6	135.5201074	75.6	123.2640006	75.6	139.7690132	75.6	150.5122145	75.6	121.4742204	75.6	94.90649894	75.6	98.73537527	75.6	141.7506679	75.6	163.8745343	75.6	139.0026229	75.6	156.202738	75.6	128.591134	75.6	135.1731418	75.6	151.1624232	75.6	149.213363	75.6	165.8408722	75.6	144.8593146	75.6	139.4762741	75.6	167.0362744	75.6	106.3284865	75.6	143.3624008	75.6	123.6177143	75.6	159.9117851	75.6	143.4351018
75.66	110.9831424	75.66	135.466874	75.66	122.9990305	75.66	139.6501197	75.66	150.4858206	75.66	121.3686704	75.66	94.72149349	75.66	98.51004689	75.66	141.9381879	75.66	163.7935701	75.66	138.8801136	75.66	156.0570305	75.66	128.4197202	75.66	134.949666	75.66	151.1099283	75.66	149.0427768	75.66	165.7620216	75.66	144.9251911	75.66	139.171885	75.66	166.7833744	75.66	106.3150794	75.66	143.2812711	75.66	123.4316203	75.66	159.7400657	75.66	143.1721815
75.7	110.7154985	75.7	135.3471276	75.7	122.8665391	75.7	139.3462782	75.7	150.2219836	75.7	121.0124357	75.7	94.58935219	75.7	98.41726087	75.7	141.4961891	75.7	163.3617953	75.7	138.716772	75.7	155.8053401	75.7	128.2087347	75.7	134.5158794	75.7	150.9524435	75.7	148.9377997	75.7	165.5123683	75.7	144.6748248	75.7	139.0395336	75.7	166.5837205	75.7	106.1139741	75.7	143.1460423	75.7	123.3385732	75.7	159.6608077	75.7	143.0801658
75.72	110.6081511	75.72	135.0776301	75.72	122.6261705	75.72	139.0648801	75.72	150.0055562	75.72	120.94472	75.72	94.53803187	75.72	98.24606704	75.72	141.3849633	75.72	163.3416172	75.72	138.4002133	75.72	155.4284789	75.72	127.7446272	75.72	134.4466868	75.72	150.6188549	75.72	148.5913855	75.72	165.2817035	75.72	144.3934433	75.72	138.7974093	75.72	166.2836432	75.72	105.9936306	75.72	142.9796418	75.72	123.1106988	75.72	159.3373209	75.72	142.7733163
75.77	110.3003879	75.77	134.9046716	75.77	122.4804556	75.77	138.9195853	75.77	149.9923672	75.77	120.825994	75.77	94.22091793	75.77	98.06052429	75.77	141.2108591	75.77	162.9773426	75.77	138.345777	75.77	155.1238474	75.77	127.8632896	75.77	134.3021048	75.77	150.5794917	75.77	148.3158562	75.77	165.0846331	75.77	144.3012098	75.77	138.559219	75.77	166.2037966	75.77	105.7255296	75.77	142.6551377	75.77	122.9246277	75.77	159.2184421	75.77	142.5498681
75.8	110.179956	75.8	134.6119814	75.8	122.2949956	75.8	138.2195018	75.8	149.4911236	75.8	120.4698034	75.8	94.08879295	75.8	97.86172257	75.8	140.8492579	75.8	162.6805276	75.8	137.9102618	75.8	155.2033248	75.8	127.731451	75.8	133.9866523	75.8	150.5007527	75.8	148.1977667	75.8	164.9663782	75.8	143.8927599	75.8	138.3474957	75.8	166.0973175	75.8	105.631692	75.8	142.4388187	75.8	122.6986843	75.8	158.9807101	75.8	142.5235793
75.86	110.0329754	75.86	134.4822409	75.86	121.9126543	75.86	138.5932695	75.86	149.417244	75.86	120.3659447	75.86	93.99470044	75.86	97.82079478	75.86	140.7595031	75.86	162.4847366	75.86	137.6686687	75.86	154.9310698	75.86	127.3911991	75.86	133.8454646	75.86	150.243743	75.86	147.7567976	75.86	164.723964	75.86	143.778757	75.86	138.0204981	75.86	165.9048643	75.86	105.5374912	75.86	142.2535777	75.86	122.4612981	75.86	158.5644366	75.86	142.186237
75.89	109.818845	75.89	134.1895145	75.89	121.8199128	75.89	138.4743633	75.89	148.9555102	75.89	120.088879	75.89	93.82291103	75.89	97.66173758	75.89	140.705926	75.89	162.4982328	75.89	137.6686687	75.89	154.7191294	75.89	127.1274768	75.89	133.7008649	75.89	149.9287734	75.89	147.6124525	75.89	164.513717	75.89	143.6469913	75.89	138.0337268	75.89	165.5720951	75.89	105.175508	75.89	141.8749598	75.89	122.4480057	75.89	158.6304914	75.89	141.9759135
75.92	109.5108971	75.92	134.0798151	75.92	121.6194059	75.92	138.074207	75.92	148.9107209	75.92	120.0740459	75.92	93.63955404	75.92	97.5038833	75.92	140.3939083	75.92	162.1138867	75.92	137.3930794	75.92	154.4881045	75.92	127.1249632	75.92	133.4609149	75.92	149.8446408	75.92	147.6598207	75.92	164.4014304	75.92	143.48431	75.92	137.8446608	75.92	165.4717974	75.92	105.0016589	75.92	141.9385553	75.92	122.0873206	75.92	158.3203207	75.92	141.8269331
75.95	109.3103076	75.95	133.617367	75.95	121.5549427	75.95	138.1176831	75.95	148.7840072	75.95	120.0229134	75.95	93.4793322	75.95	97.3833859	75.95	140.2103372	75.95	161.8370616	75.95	137.1922675	75.95	154.3879645	75.95	126.6659594	75.95	133.2407863	75.95	149.6269181	75.95	147.5074753	75.95	163.9355598	75.95	143.146246	75.95	137.3984911	75.95	165.332513	75.95	105.0146301	75.95	141.7397309	75.95	122.0093554	75.95	158.0889011	75.95	141.6341172
75.98	109.2032424	75.98	133.7903469	75.98	121.3562183	75.98	137.7345707	75.98	148.5861231	75.98	119.7194538	75.98	93.28111708	75.98	97.0917736	75.98	140.0362114	75.98	161.6616498	75.98	137.124201	75.98	154.1892655	75.98	126.67915	75.98	132.9252947	75.98	149.5088013	75.98	147.2056582	75.98	163.9224202	75.98	143.0012897	75.98	137.4646605	75.98	164.8000772	75.98	104.7196819	75.98	141.4557643	75.98	121.8897235	75.98	157.7454623	75.98	141.397489
76.04	109.0157169	76.04	133.3848219	76.04	121.0215978	76.04	137.5156471	76.04	148.4966596	76.04	119.5184092	76.04	92.98063972	76.04	97.16055454	76.04	139.9078976	76.04	161.4733358	76.04	136.7365134	76.04	153.7936204	76.04	126.4105643	76.04	132.9844545	76.04	149.2619441	76.04	146.8938024	76.04	163.7636902	76.04	142.8342345	76.04	137.0867029	76.04	164.8658367	76.04	104.4525552	76.04	141.2045317	76.04	121.5539784	76.04	157.6800856	76.04	141.2311354
76.1	108.7214681	76.1	133.2181866	76.1	120.8660152	76.1	137.4175131	76.1	148.1639611	76.1	119.2180973	76.1	92.92432857	76.1	96.81342191	76.1	139.6343955	76.1	161.2163788	76.1	136.6477997	76.1	153.7918676	76.1	126.2571917	76.1	132.7018189	76.1	149.2200729	76.1	146.7070137	76.1	163.6464749	76.1	142.5400907	76.1	137.0014625	76.1	164.6270337	76.1	104.3979198	76.1	140.7931798	76.1	121.5175482	76.1	157.2699268	76.1	140.8979405
76.13	108.5608474	76.13	132.7893099	76.13	120.4139413	76.13	137.0438906	76.13	148.0401359	76.13	119.0450663	76.13	92.80714188	76.13	96.73520074	76.13	139.4564365	76.13	160.9940994	76.13	136.3178875	76.13	153.3622829	76.13	125.8592445	76.13	132.3436992	76.13	148.9523119	76.13	146.4527139	76.13	163.4029152	76.13	142.3380174	76.13	137.0374616	76.13	164.3671468	76.13	104.1571399	76.13	140.6676298	76.13	121.1702688	76.13	156.9863531	76.13	140.775382
76.15	108.3735094	76.15	132.7923958	76.15	120.4288164	76.15	136.8758719	76.15	147.7154179	76.15	118.9938066	76.15	92.79218091	76.15	96.64111048	76.15	139.3263268	76.15	160.9465195	76.15	136.3619488	76.15	153.3017537	76.15	125.8747923	76.15	132.1102801	76.15	148.8394688	76.15	146.2214834	76.15	163.0157464	76.15	142.1842889	76.15	136.8161833	76.15	164.2676542	76.15	104.0761576	76.15	140.5497781	76.15	120.9459735	76.15	156.8868654	76.15	140.6087282
76.21	108.2129317	76.21	132.4966069	76.21	120.2682264	76.21	136.5023291	76.21	147.604837	76.21	118.8076143	76.21	92.47682626	76.21	96.56291059	76.21	139.0412648	76.21	160.6433193	76.21	136.0320719	76.21	153.0841438	76.21	125.7142171	76.21	131.975669	76.21	148.7292329	76.21	146.2165477	76.21	162.943059	76.21	141.9954486	76.21	136.4816927	76.21	163.9678629	76.21	103.8220121	76.21	140.3025659	76.21	120.758267	76.21	156.7221923	76.21	140.4204899
76.24	108.052293	76.24	132.1700498	76.24	120.1124384	76.24	136.4567778	76.24	147.1927111	76.24	118.7182032	76.24	92.32786633	76.24	96.3481525	76.24	138.8210984	76.24	160.3051513	76.24	135.7525865	76.24	152.962989	76.24	125.6002173	76.24	131.7847891	76.24	148.4640907	76.24	145.8458328	76.24	162.8650502	76.24	141.8723815	76.24	136.2506941	76.24	163.9285125	76.24	103.7269944	76.24	140.3101876	76.24	120.6285771	76.24	156.4306543	76.24	140.2316838
76.28	107.864972	76.28	132.0605863	76.28	119.779639	76.28	136.3870822	76.28	147.0953717	76.28	118.3209218	76.28	92.19752917	76.28	96.07115286	76.28	138.8039495	76.28	160.0694609	76.28	135.7085824	76.28	152.5996866	76.28	125.1627432	76.28	131.6502015	76.28	148.2882657	76.28	145.8147019	76.28	162.555846	76.28	141.6044893	76.28	136.101524	76.28	163.615421	76.28	103.5130754	76.28	140.1170737	76.28	120.3611192	76.28	156.4113299	76.28	140.0040244
76.31	107.6776047	76.31	131.9142168	76.31	119.5279231	76.31	136.1624986	76.31	146.9502627	76.31	118.3209218	76.31	91.986098	76.31	95.88558719	76.31	138.5762465	76.31	159.880553	76.31	135.3683012	76.31	152.5334536	76.31	125.1627432	76.31	131.413586	76.31	148.2620119	76.31	145.6703567	76.31	162.1879232	76.31	141.2223446	76.31	135.7839062	76.31	163.3758262	76.31	103.1913196	76.31	139.7654863	76.31	120.2547798	76.31	155.975417	76.31	139.8331199
76.33	107.4101865	76.33	131.7086961	76.33	119.3659404	76.33	135.7590608	76.33	146.6897426	76.33	118.1334099	76.33	91.87089391	76.33	95.92815778	76.33	138.4081077	76.33	159.800596	76.33	135.3076371	76.33	152.283889	76.33	125.026367	76.33	131.1577056	76.33	147.8317694	76.33	145.2539162	76.33	162.1872712	76.33	141.0557161	76.33	135.5518952	76.33	163.1624834	76.33	103.1524271	76.33	139.5687443	76.33	119.8397036	76.33	155.8444518	76.33	139.6671527
76.39	107.196109	76.39	131.5623755	76.39	119.1407758	76.39	135.6798096	76.39	146.4259708	76.39	117.830038	76.39	91.77841721	76.39	95.70287869	76.39	138.1403007	76.39	159.3959006	76.39	135.0082621	76.39	152.0455117	76.39	124.7363479	76.39	130.9605832	76.39	147.5824833	76.39	145.1883233	76.39	161.9639524	76.39	141.0030177	76.39	135.4592785	76.39	162.8697148	76.39	102.9781788	76.39	139.3254027	76.39	119.7201013	76.39	155.5407107	76.39	139.5488742
76.42	107.1024485	76.42	131.2963252	76.42	119.0480573	76.42	135.5477455	76.42	146.2017483	76.42	117.816838	76.42	91.59346382	76.42	95.53060982	76.42	137.979609	76.42	159.1800665	76.42	134.776924	76.42	151.9792951	76.42	124.4858652	76.42	130.6714551	76.42	147.6349652	76.42	144.9390627	76.42	161.7274844	76.42	140.6868404	76.42	135.2343558	76.42	162.80318	76.42	102.8307444	76.42	139.3118844	76.42	119.7201013	76.42	155.4614723	76.42	139.4568685
76.48	106.955106	76.48	131.08637	76.48	118.9170469	76.48	135.3663484	76.48	146.1670383	76.48	117.5543589	76.48	91.39336583	76.48	95.23758704	76.48	137.7689771	76.48	159.1592446	76.48	134.6302499	76.48	151.6934357	76.48	124.2111865	76.48	130.5561515	76.48	147.3907458	76.48	144.6158222	76.48	161.5898044	76.48	140.5461158	76.48	135.0393364	76.48	162.6635832	76.48	102.6825878	76.48	139.0992401	76.48	119.6418533	76.48	155.3750102	76.48	139.2243569
76.5	106.8212942	76.5	130.8202868	76.5	118.6521095	76.5	135.1814231	76.5	145.8768433	76.5	117.3300959	76.5	91.34051456	76.5	95.14481249	76.5	137.6216581	76.5	158.848948	76.5	134.5758009	76.5	151.4550289	76.5	124.1320783	76.5	130.345854	76.5	147.3251321	76.5	144.7207991	76.5	161.4058593	76.5	140.2825915	76.5	134.9070013	76.5	162.4107017	76.5	102.5619395	76.5	138.8558684	76.5	119.1766884	76.5	155.1372782	76.5	139.0403354
76.53	106.6473427	76.53	130.6872389	76.53	118.5063946	76.53	134.8379885	76.53	145.6394168	76.53	117.1058329	76.53	91.18196078	76.53	95.17132405	76.53	137.3404127	76.53	158.6195927	76.53	134.2491708	76.53	151.3490718	76.53	123.9738618	76.53	130.2801384	76.53	146.9970762	76.53	144.3009298	76.53	161.1562369	76.53	140.2167105	76.53	134.6423567	76.53	162.224376	76.53	102.0927644	76.53	138.4096976	76.53	119.0039081	76.53	154.7806674	76.53	138.8037364
76.59	106.3663392	76.59	130.5009769	76.59	118.2149647	76.59	134.6134327	76.59	145.481124	76.59	116.9343384	76.59	90.91770446	76.59	95.01228013	76.59	137.4341612	76.59	158.3632485	76.59	134.1947219	76.59	150.951723	76.59	123.7760913	76.59	129.938397	76.59	146.8133603	76.59	144.0647636	76.59	160.8409116	76.59	140.0981373	76.59	134.5100217	76.59	162.1977562	76.59	102.2536224	76.59	138.5178571	76.59	118.9507449	76.59	154.7146336	76.59	138.619715
76.62	106.1656279	76.62	130.4743698	76.62	118.1354873	76.62	134.4285074	76.62	145.1381605	76.62	116.7364533	76.62	90.91770446	76.62	94.82673738	76.62	137.2064864	76.62	158.2013529	76.62	134.0722404	76.62	150.8590057	76.62	123.5387794	76.62	130.0172634	76.62	146.734634	76.62	143.972912	76.62	160.7620835	76.62	139.8741416	76.62	134.2982984	76.62	161.998127	76.62	101.9319	76.62	138.2339256	76.62	118.6317659	76.62	154.5165193	76.62	138.4357063
76.65	106.0181451	76.65	130.0380866	76.65	118.0308437	76.65	134.1808948	76.65	144.9450152	76.65	116.8036492	76.65	90.69107892	76.65	94.69264865	76.65	136.8617901	76.65	157.9915124	76.65	133.8029518	76.65	150.7451758	76.65	123.5672184	76.65	129.6258175	76.65	146.5427681	76.65	143.7807432	76.65	160.676813	76.65	139.509276	76.65	134.1163807	76.65	161.5522674	76.65	101.8640562	76.65	138.1022643	76.65	118.5134966	76.65	154.3903072	76.65	138.2687635
76.71	105.7240529	76.71	129.795852	76.71	117.7778199	76.71	134.032228	76.71	144.887545	76.71	116.5253793	76.71	90.4552575	76.71	94.49540968	76.71	136.6841863	76.71	157.7021717	76.71	133.6367124	76.71	150.4749095	76.71	123.4860363	76.71	129.4915133	76.71	146.4065653	76.71	143.6317817	76.71	160.4993103	76.71	139.3602947	76.71	134.0336538	76.71	161.465757	76.71	101.7576366	76.71	137.8823944	76.71	118.2596365	76.71	154.1334925	76.71	138.120241
76.71	105.496569	76.71	129.6096027	76.71	117.4068999	76.71	133.834101	76.71	144.5181909	76.71	116.3275069	76.71	90.2570605	76.71	94.44239292	76.71	136.5368673	76.71	157.5537578	76.71	133.2964605	76.71	150.1835178	76.71	123.0509539	76.71	129.1760734	76.71	146.1834863	76.71	143.3824903	76.71	160.1314329	76.71	138.9781972	76.71	133.7689965	76.71	161.3060511	76.71	101.663799	76.71	137.6931025	76.71	118.2862181	76.71	153.9882104	76.71	137.8047757
76.76	105.5103028	76.76	129.5802937	76.76	117.3526724	76.76	133.4345544	76.76	144.3684566	76.76	116.3263275	76.76	90.06096013	76.76	94.24520921	76.76	136.2120121	76.76	157.4128897	76.76	133.2391759	76.76	150.0590257	76.76	122.9302837	76.76	128.8841281	76.76	146.0998266	76.76	143.0892742	76.76	160.1116562	76.76	139.0268932	76.76	133.3820088	76.76	161.1397451	76.76	101.3831818	76.76	137.4733229	76.76	117.872935	76.76	153.718277	76.76	137.7351854
76.82	105.3627572	76.82	129.4100372	76.82	117.261185	76.82	133.3321572	76.82	144.3203313	76.82	116.1032439	76.82	90.05886985	76.82	94.25685017	76.82	136.108303	76.82	157.0815528	76.82	133.0378757	76.82	149.7994216	76.82	122.7740752	76.82	128.8474828	76.82	146.0522588	76.82	143.0544725	76.82	159.9475006	76.82	138.9254923	76.82	133.4514179	76.82	160.8535404	76.82	101.3152722	76.82	137.3280513	76.82	117.7147141	76.82	153.4466998	76.82	137.4235948
76.85	105.0282341	76.85	129.2902927	76.85	116.8505326	76.85	133.2793123	76.85	143.9641788	76.85	115.8261997	76.85	89.83425039	76.85	93.8327479	76.85	135.9475913	76.85	156.892681	76.85	132.9425995	76.85	149.6007472	76.85	122.6290477	76.85	128.5320302	76.85	145.6323513	76.85	142.7789305	76.85	159.5533471	76.85	138.6751442	76.85	133.1338265	76.85	160.8136171	76.85	101.1678132	76.85	137.0035599	76.85	117.7147141	76.85	153.3674515	76.85	137.3052889
76.89	104.8810424	76.89	128.984299	76.89	116.7710552	76.89	132.8566295	76.89	143.924612	76.89	115.5359792	76.89	89.75497668	76.89	93.77973114	76.89	135.666346	76.89	156.6768075	76.89	132.6295785	76.89	149.4947901	76.89	122.391723	76.89	128.4794527	76.89	145.6585891	76.89	142.6477285	76.89	159.4350922	76.89	138.4775137	76.89	132.9618101	76.89	160.7204543	76.89	101.0337659	76.89	136.8954004	76.89	117.4622018	76.89	153.1429212	76.89	137.1344182
76.92	104.81457	76.92	128.7555264	76.92	116.50498	76.92	132.774183	76.92	143.8277003	76.92	115.2710875	76.92	89.6117767	76.92	93.55612735	76.92	135.555854	76.92	156.4551162	76.92	132.4362898	76.92	149.1982096	76.92	122.1920486	76.92	128.0430421	76.92	145.5225123	76.92	142.3414922	76.92	159.2183556	76.92	138.2232816	76.92	132.8263085	76.92	160.3279995	76.92	100.927462	76.92	136.7027432	76.92	117.2217794	76.92	152.899505	76.92	136.9203339
76.97	104.6531052	76.97	128.5079163	76.97	116.401273	76.97	132.5031454	76.97	143.5730044	76.97	115.4183205	76.97	89.4357016	76.97	93.49971011	76.97	135.4286137	76.97	156.426303	76.97	132.3056687	76.97	149.1555969	76.97	122.0640021	76.97	128.0483852	76.97	145.2828645	76.97	142.1142108	76.97	159.1131442	76.97	137.9806971	76.97	132.5017958	76.97	160.3542932	76.97	100.5904208	76.97	136.5607241	76.97	116.945015	76.97	152.6995072	76.97	136.5466423
77	104.3462866	77	128.2899351	77	116.0678892	77	132.3779652	77	143.102296	77	114.9940902	77	89.26828273	77	93.33084826	77	135.3817712	77	155.9559967	77	131.8783492	77	148.721455	77	121.6383722	77	127.7407776	77	145.1288913	77	141.8692055	77	158.797978	77	137.9729644	77	132.3102974	77	159.9686961	77	100.4851522	77	136.2430965	77	116.7832375	77	152.3712613	77	136.4077724
77.03	104.1718438	77.03	128.0796086	77.03	115.8040356	77.03	132.1037138	77.03	143.0672159	77.03	114.9291477	77.03	89.01505264	77.03	93.15683353	77.03	135.1038553	77.03	155.7189158	77.03	131.7313171	77.03	148.6736	77.03	121.5215454	77.03	127.7039783	77.03	144.9499888	77.03	141.79489	77.03	158.6599234	77.03	137.6737901	77.03	132.1546109	77.03	159.8154329	77.03	100.229463	77.03	136.2734576	77.03	116.6381855	77.03	152.4429141	77.03	136.437772
77.06	103.9850419	77.06	127.8775642	77.06	116.0016598	77.06	131.8628706	77.06	142.7989495	77.06	114.8490043	77.06	88.79268011	77.06	92.84054357	77.06	134.9130996	77.06	155.7266697	77.06	131.7150479	77.06	148.4433503	77.06	121.3351657	77.06	127.3465074	77.06	144.8533579	77.06	141.4625245	77.06	158.3776005	77.06	137.4591682	77.06	132.0192091	77.06	159.5428577	77.06	100.1366621	77.06	135.8375356	77.06	116.2649734	77.06	151.9090433	77.06	136.039775
77.11	103.7570285	77.11	127.7204008	77.11	115.4993531	77.11	131.7998971	77.11	142.5791485	77.11	114.5597681	77.11	88.79043318	77.11	92.95803182	77.11	134.6886963	77.11	155.7054213	77.11	131.5135467	77.11	148.3159962	77.11	121.1787474	77.11	127.2176678	77.11	144.5563065	77.11	141.2963072	77.11	158.305184	77.11	137.3048688	77.11	131.9428876	77.11	159.4960211	77.11	99.90774052	77.11	135.7461544	77.11	116.1065539	77.11	151.8749874	77.11	135.9119964
77.18	103.5964569	77.18	127.6405797	77.18	115.3668908	77.18	131.6678166	77.18	142.4736242	77.18	114.2827366	77.18	88.59224254	77.18	92.66646191	77.18	134.4342362	77.18	155.057839	77.18	131.0916405	77.18	147.9716323	77.18	120.9941658	77.18	127.0205083	77.18	144.4119664	77.18	141.1782177	77.18	158.1081137	77.18	136.9227713	77.18	131.651776	77.18	159.229836	77.18	99.82731469	77.18	135.5839023	77.18	115.9470644	77.18	151.5844105	77.18	135.6622594
77.18	103.4632455	77.18	127.2922433	77.18	115.1142272	77.18	131.3742016	77.18	142.2450059	77.18	114.202673	77.18	88.38312864	77.18	92.53575234	77.18	134.1899865	77.18	154.9712376	77.18	130.9938061	77.18	147.6620018	77.18	120.8210258	77.18	126.7551148	77.18	144.2891673	77.18	140.9246449	77.18	157.7995734	77.18	136.8531626	77.18	131.3973558	77.18	158.9307167	77.18	99.54691791	77.18	135.2156696	77.18	115.7334201	77.18	151.3543996	77.18	135.3957859
77.24	103.1676249	77.24	127.0176614	77.24	114.9704394	77.24	131.1688601	77.24	141.8975722	77.24	113.9538229	77.24	88.29924953	77.24	92.37304912	77.24	133.9552545	77.24	154.7126741	77.24	130.9036608	77.24	147.5527766	77.24	120.6530944	77.24	126.5629685	77.24	144.2591944	77.24	140.7101276	77.24	157.6677449	77.24	136.6761416	77.24	131.1783711	77.24	158.7436935	77.24	99.47766342	77.24	135.1544255	77.24	115.5227501	77.24	151.2861167	77.24	135.2320538
77.27	103.0886226	77.27	126.7734446	77.27	114.8360716	77.27	130.8326942	77.27	141.6778749	77.27	113.6618658	77.27	88.03964104	77.27	92.21771652	77.27	133.868603	77.27	154.4586252	77.27	130.6535962	77.27	147.4368627	77.27	120.2673495	77.27	126.3214353	77.27	143.8561752	77.27	140.3605179	77.27	157.6288002	77.27	136.3130172	77.27	130.960736	77.27	158.7444141	77.27	99.27885005	77.27	134.9182548	77.27	115.3214565	77.27	151.0374457	77.27	135.0935087
77.28	102.940113	77.28	126.6850196	77.28	114.5729778	77.28	130.6007996	77.28	141.6732942	77.28	113.5711944	77.28	87.90281928	77.28	92.04168049	77.28	133.8347059	77.28	154.2134312	77.28	130.4136361	77.28	147.2745904	77.28	120.4289183	77.28	126.1291692	77.28	143.8785903	77.28	140.2770922	77.28	157.4706375	77.28	136.0963293	77.28	130.7813424	77.28	158.4508653	77.28	99.00843036	77.28	134.5594491	77.28	115.1239771	77.28	150.6917005	77.28	135.0743016
77.37	102.728069	77.37	126.4917723	77.37	114.3716173	77.37	130.5392186	77.37	141.3966275	77.37	113.4104239	77.37	87.79099414	77.37	91.96782821	77.37	133.5173387	77.37	154.1832706	77.37	130.0931961	77.37	146.9154745	77.37	120.1075063	77.37	125.9116147	77.37	143.4841918	77.37	140.0677239	77.37	157.0970532	77.37	135.9405271	77.37	130.7593407	77.37	158.1659594	77.37	98.91814329	77.37	134.3744212	77.37	115.0281908	77.37	150.5698447	77.37	134.5906104
77.37	102.472443	77.37	126.2702406	77.37	114.2806487	77.37	130.1884014	77.37	141.1281608	77.37	113.2273663	77.37	87.70697912	77.37	91.80500479	77.37	133.1887338	77.37	153.8031196	77.37	130.0708848	77.37	146.7398535	77.37	119.9394066	77.37	125.5484132	77.37	143.2571953	77.37	139.8005458	77.37	156.8731013	77.37	135.8950647	77.37	130.5137584	77.37	158.0187064	77.37	98.83533665	77.37	134.3535366	77.37	114.8439542	77.37	150.2636445	77.37	134.4135489
77.43	102.3118715	77.43	125.9509434	77.43	114.0819489	77.43	129.9506312	77.43	141.1281608	77.43	112.8975663	77.43	87.38987154	77.43	91.67247243	77.43	133.0146295	77.43	153.6277295	77.43	129.798691	77.43	146.5676716	77.43	119.7284599	77.43	125.4826976	77.43	143.4146606	77.43	139.6168553	77.43	156.7679971	77.43	135.7105977	77.43	130.368209	77.43	157.8989237	77.43	98.66107325	77.43	134.1372048	77.43	114.5914292	77.43	150.1579801	77.43	134.2426655
77.47	102.2843593	77.47	125.9531973	77.47	113.9105588	77.47	129.7949523	77.47	140.8817579	77.47	112.6344471	77.47	87.32137721	77.47	91.33917414	77.47	133.1114269	77.47	153.3228764	77.47	129.733061	77.47	146.4930488	77.47	119.7432503	77.47	125.2352913	77.47	143.0517857	77.47	139.2666891	77.47	156.7216522	77.47	135.5428726	77.47	130.2254921	77.47	157.6788474	77.47	98.44534814	77.47	133.950951	77.47	114.4061985	77.47	149.8727262	77.47	133.9437573
77.49	101.9631764	77.49	125.647153	77.49	113.579343	77.49	129.5571527	77.49	140.6706705	77.49	112.423347	77.49	87.14959416	77.49	91.24638813	77.49	132.8301469	77.49	153.1204724	77.49	129.4744315	77.49	146.2016339	77.49	119.3872194	77.49	125.0249679	77.49	143.0255319	77.49	139.1879531	77.49	156.2748915	77.49	135.239795	77.49	129.9872851	77.49	157.4791808	77.49	98.27106321	77.49	133.7345925	77.49	114.0871929	77.49	150.0048102	77.49	133.8254368
77.52	101.9372023	77.52	125.4586876	77.52	113.5520741	77.52	129.3694392	77.52	140.4422465	77.52	112.5281867	77.52	87.04633515	77.52	91.02306326	77.52	132.7467768	77.52	152.9936289	77.52	129.3223358	77.52	145.9981408	77.52	119.0955942	77.52	124.8255164	77.52	142.7060603	77.52	139.0395461	77.52	156.2950028	77.52	134.9200502	77.52	129.680105	77.52	157.3532502	77.52	98.17849279	77.52	133.5423019	77.52	113.9269024	77.52	149.5636374	77.52	133.4277261
77.58	101.5892929	77.58	125.3389432	77.58	113.3003765	77.58	129.0260046	77.58	140.2707648	77.58	112.1720087	77.58	86.92741822	77.58	90.93029507	77.58	132.4119609	77.58	152.8452278	77.58	129.1862452	77.58	145.5742996	77.58	118.8846474	77.58	124.6677837	77.58	142.6404466	77.58	138.5934517	77.58	156.0059663	77.58	135.0122837	77.58	129.653638	77.58	157.0870779	77.58	98.05784449	77.58	133.4476623	77.58	113.7009589	77.58	149.3126909	77.58	133.2042779
77.61	101.4546327	77.61	124.9951745	77.61	113.1421442	77.61	128.804144	77.61	140.1693649	77.61	112.0011467	77.61	86.80601533	77.61	90.71619322	77.61	132.3211638	77.61	152.6347257	77.61	129.0524731	77.61	145.67177	77.61	118.7542882	77.61	124.3545531	77.61	142.4743288	77.61	138.4268594	77.61	155.8281308	77.61	134.6204618	77.61	129.3917357	77.61	156.8535707	77.61	97.84204485	77.61	133.1260945	77.61	113.4624485	77.61	149.4236101	77.61	133.1155649
77.67	101.3743306	77.67	124.9286487	77.67	113.0096655	77.67	128.6324119	77.67	139.7472029	77.67	111.8560249	77.67	86.58136812	77.67	90.59689873	77.67	132.2006152	77.67	152.3378741	77.67	128.8482993	77.67	145.4068381	77.67	118.5828617	77.67	124.1705216	77.67	142.408707	77.67	138.3481234	77.67	155.6047568	77.67	134.607284	77.67	129.1932278	77.67	156.6405989	77.67	97.58731779	77.67	133.1531377	77.67	113.2763672	77.67	149.0669553	77.67	132.8000606
77.69	101.1602066	77.69	124.689143	77.69	112.7314411	77.69	128.3946123	77.69	139.7603935	77.69	111.4470152	77.69	86.40957871	77.69	90.50411271	77.69	131.9327294	77.69	152.2434265	77.69	128.5352269	77.69	145.2611306	77.69	118.5828617	77.69	123.8287381	77.69	142.1331054	77.69	138.0200652	77.69	155.4864872	77.69	134.2910285	77.69	129.0873467	77.69	156.5341194	77.69	97.5336897	77.69	132.7474638	77.69	112.9573488	77.69	148.6970971	77.69	132.6423085
77.75	101.0665293	77.75	124.6226044	77.75	112.6122039	77.75	128.0643514	77.75	139.5361282	77.75	111.4734091	77.75	86.29064709	77.75	90.21250678	77.75	131.7987992	77.75	151.9735545	77.75	128.3582746	77.75	145.1419061	77.75	118.4510068	77.75	123.5526909	77.75	142.1199785	77.75	137.7838698	77.75	155.2631133	77.75	134.0274716	77.75	128.9152962	77.75	156.2812194	77.75	97.4398469	77.75	132.6663342	77.75	112.7579623	77.75	148.6442584	77.75	132.3005122
77.76	100.7329026	77.76	124.3278246	77.76	112.280372	77.76	127.6654681	77.76	139.0967831	77.76	111.156218	77.76	86.08179801	77.76	90.01582118	77.76	131.4878817	77.76	151.7524167	77.76	128.2335348	77.76	144.8988117	77.76	118.1463211	77.76	123.2482661	77.76	141.8793451	77.76	137.3732323	77.76	155.0337144	77.76	133.9186961	77.76	128.6876496	77.76	155.9691111	77.76	97.25354158	77.76	132.3524961	77.76	112.6111268	77.76	148.4409856	77.76	131.9555673
77.82	100.4643082	77.82	124.0238465	77.82	112.1485094	77.82	127.601981	77.82	139.0480006	77.82	110.9984338	77.82	85.93385859	77.82	89.88113815	77.82	131.4371534	77.82	151.5687592	77.82	127.9499269	77.82	144.6120423	77.82	118.0554169	77.82	123.0137362	77.82	141.883745	77.82	137.1671213	77.82	154.8294922	77.82	133.7375718	77.82	128.5182676	77.82	156.1081759	77.82	97.15830579	77.82	132.2471514	77.82	112.3990794	77.82	148.0102069	77.82	131.7746717
77.85	100.3047074	77.85	123.9420098	77.85	112.1081646	77.85	127.5730054	77.85	138.8989235	77.85	110.6681125	77.85	85.85717856	77.85	89.65798192	77.85	131.2869922	77.85	151.1722814	77.85	127.8388467	77.85	144.4352508	77.85	117.8430772	77.85	122.8671107	77.85	141.433187	77.85	137.0320893	77.85	154.5344568	77.85	133.4707175	77.85	128.2245088	77.85	155.7960889	77.85	96.93182551	77.85	132.1226443	77.85	112.1326711	77.85	147.8862606	77.85	131.6006625
77.88	100.1575157	77.88	123.6493068	77.88	111.6975122	77.88	127.0314312	77.88	138.5032042	77.88	110.4042699	77.88	85.6325591	77.88	89.49894436	77.88	130.8852131	77.88	151.037362	77.88	127.60748	77.88	144.2763087	77.88	117.6189287	77.88	122.4727918	77.88	141.275709	77.88	136.5991074	77.88	154.639561	77.88	133.2071932	77.88	128.0789466	77.88	155.5565364	77.88	96.75755575	77.88	131.9468851	77.88	111.6940877	77.88	147.6221125	77.88	131.2589211
77.93	99.90431201	77.93	123.3945893	77.93	111.4188126	77.93	126.8572528	77.93	138.406962	77.93	110.1400248	77.93	85.48987461	77.93	89.27586926	77.93	130.7217477	77.93	150.9782428	77.93	127.4964558	77.93	144.0466021	77.93	117.3802945	77.93	122.1816871	77.93	141.2057791	77.93	136.3067418	77.93	154.1606759	77.93	133.1248816	77.93	127.8778951	77.93	155.2711727	77.93	96.47753809	77.93	131.5520522	77.93	111.4277993	77.93	147.4718167	77.93	130.9141348
77.96	99.83741439	77.96	123.1019352	77.96	111.5115312	77.96	126.5931119	77.96	138.2882635	77.96	110.0081134	77.96	85.25207011	77.96	88.94457611	77.96	130.6681837	77.96	150.4521376	77.96	127.2379029	77.96	143.9406581	77.96	117.2748342	77.96	122.0239866	77.96	141.008975	77.96	136.1361977	77.96	154.0555847	77.96	133.0326595	77.96	127.7852784	77.96	155.0981719	77.96	96.31669992	77.96	131.4709425	77.96	111.1354381	77.96	147.1416756	77.96	130.624994
77.99	99.52751641	77.99	122.9859927	77.99	111.247616	77.99	126.2809118	77.99	138.0981518	77.99	109.7318331	77.99	85.14098535	77.99	88.76773139	77.99	130.3923987	77.99	150.3813655	77.99	127.0107224	77.99	143.5655688	77.99	116.9609684	77.99	121.6071829	77.99	140.8600749	77.99	135.6711752	77.99	153.9096788	77.99	132.6833826	77.99	127.4595329	77.99	155.0566222	77.99	96.20643265	77.99	131.1653715	77.99	111.0033867	77.99	147.0723519	77.99	130.1577313
78.02	99.3680313	78.02	122.7978433	78.02	111.0749074	78.02	125.935081	78.02	137.8304661	78.02	109.5204069	78.02	85.0379808	78.02	88.55796528	78.02	130.3093298	78.02	150.1874007	78.02	126.6820005	78.02	143.2696968	78.02	116.6696557	78.02	121.2898605	78.02	140.6327097	78.02	135.5100901	78.02	153.601619	78.02	132.5879366	78.02	127.3114544	78.02	154.8910803	78.02	96.06049578	78.02	131.0004382	78.02	110.7105819	78.02	146.7372056	78.02	130.1679432
78.07	99.18069353	78.07	122.5051531	78.07	110.71724	78.07	125.6180625	78.07	137.6457954	78.07	109.0850698	78.07	84.8001533	78.07	88.47844969	78.07	130.108453	78.07	150.1334355	78.07	126.6139425	78.07	143.0975148	78.07	116.6301015	78.07	121.0532742	78.07	140.4752444	78.07	134.9983946	78.07	153.5227908	78.07	132.2190153	78.07	127.1129709	78.07	154.7047546	78.07	95.95325921	78.07	130.8381988	78.07	110.4580569	78.07	146.6975751	78.07	129.6158789
78.1	99.12716754	78.1	122.4253192	78.1	110.71724	78.1	125.4067211	78.1	137.3556004	78.1	108.8739957	78.1	84.69444441	78.1	88.17362718	78.1	129.813815	78.1	149.8770912	78.1	126.5458972	78.1	142.9253329	78.1	116.379588	78.1	120.5538129	78.1	140.3965181	78.1	134.8671799	78.1	153.3519965	78.1	132.0609007	78.1	126.7821525	78.1	154.3054707	78.1	95.72536798	78.1	130.7570792	78.1	110.0327643	78.1	146.4466286	78.1	129.2609868
78.16	98.65883266	78.16	122.159236	78.16	110.5052876	78.16	124.99724	78.16	137.0917833	78.16	108.7288792	78.16	84.65480756	78.16	87.82904052	78.16	129.7870297	78.16	149.4723459	78.16	126.2192544	78.16	142.6339412	78.16	116.1554523	78.16	120.3303774	78.16	140.2128022	78.16	134.2636328	78.16	153.2074655	78.16	131.8369178	78.16	126.5439621	78.16	154.2123079	78.16	95.48407774	78.16	130.4461078	78.16	109.7935301	78.16	146.2485144	78.16	128.9455215
78.19	98.60410613	78.19	121.8816004	78.19	110.1744813	78.19	124.5238915	78.19	137.0559564	78.19	108.0298542	78.19	84.29526068	78.19	87.73385005	78.19	129.5485712	78.19	149.4368388	78.19	126.11235	78.19	142.413125	78.19	116.0643149	78.19	119.9377349	78.19	139.9807626	78.19	134.2146097	78.19	152.7270724	78.19	131.8004926	78.19	126.4140144	78.19	154.0317043	78.19	95.49587318	78.19	130.1782556	78.19	109.4216126	78.19	145.8967228	78.19	128.4750544
78.25	98.45689626	78.25	121.7352436	78.25	109.9625026	78.25	124.2596726	78.25	136.6074131	78.25	108.0562481	78.25	84.22918685	78.25	87.44224413	78.25	129.3208682	78.25	149.0590358	78.25	125.7992775	78.25	142.2276803	78.25	115.9324601	78.25	119.5565196	78.25	139.8364048	78.25	133.7684475	78.25	152.7139328	78.25	131.4710593	78.25	126.4801964	78.25	153.7788043	78.25	95.3484023	78.25	129.9754187	78.25	109.2089464	78.25	145.7646261	78.25	128.3304419
78.25	98.36444928	78.25	121.4940345	78.25	109.8561903	78.25	123.9008898	78.25	136.4850154	78.25	107.7262901	78.25	83.95452674	78.25	87.13987355	78.25	129.0638273	78.25	148.7977746	78.25	125.4843144	78.25	142.0644105	78.25	115.7203698	78.25	119.3314548	78.25	139.7272682	78.25	133.4239069	78.25	152.6162418	78.25	131.4021154	78.25	126.0543544	78.25	153.6400273	78.25	94.96128118	78.25	129.7971124	78.25	108.7701519	78.25	145.4560573	78.25	127.7756773
78.3	98.17711151	78.3	121.3742901	78.3	109.7369805	78.3	123.7027501	78.3	136.4190579	78.3	107.2117939	78.3	83.88846107	78.3	86.84830364	78.3	128.929901	78.3	148.5684194	78.3	125.389051	78.3	141.9319736	78.3	115.5885186	78.3	118.9502866	78.3	139.4254501	78.3	132.9384493	78.3	152.3403305	78.3	131.1122514	78.3	125.9087922	78.3	153.4936249	78.3	94.81382851	78.3	129.6754329	78.3	108.3448593	78.3	145.3371913	78.3	127.4865007
78.36	97.92286785	78.36	120.9751717	78.36	109.4058056	78.36	123.2272351	78.36	136.1024723	78.36	106.9083845	78.36	83.78275854	78.36	86.79529324	78.36	128.7557967	78.36	148.3660531	78.36	125.1712806	78.36	141.5346248	78.36	115.2984636	78.36	118.4376873	78.36	139.2679848	78.36	132.5448306	78.36	152.1301222	78.36	130.7828587	78.36	125.5515194	78.36	153.0278107	78.36	94.73339631	78.36	129.3644615	78.36	107.9594264	78.36	144.9277484	78.36	127.1184579
78.4	97.43046418	78.4	120.5595616	78.4	108.9814708	78.4	122.628951	78.4	135.6864226	78.4	106.3544261	78.4	83.3525718	78.4	85.96560995	78.4	128.2018262	78.4	147.9652258	78.4	124.8274228	78.4	141.3672524	78.4	114.9668188	78.4	117.6857052	78.4	138.9974431	78.4	131.7381617	78.4	151.6984938	78.4	130.2631719	78.4	125.2559194	78.4	152.8303375	78.4	94.44196482	78.4	128.9540341	78.4	107.1753879	78.4	144.575053	78.4	126.1540608
78.4	97.61510456	78.4	120.7623026	78.4	109.0746307	78.4	122.9234183	78.4	136.0233386	78.4	106.6445356	78.4	83.54493104	78.4	86.29166902	78.4	128.3808156	78.4	148.2041448	78.4	124.8990867	78.4	141.4551474	78.4	115.0215849	78.4	117.9250752	78.4	139.1367573	78.4	132.2168129	78.4	151.7491068	78.4	130.6379204	78.4	125.2868621	78.4	152.9479514	78.4	94.58594364	78.4	129.1346097	78.4	107.7201921	78.4	144.9145467	78.4	126.7109882
78.46	97.3608609	78.46	120.4563089	78.46	108.9024233	78.46	122.2101331	78.46	135.3769912	78.46	105.945356	78.46	83.20139465	78.46	85.94708235	78.46	128.1531408	78.46	147.8128939	78.46	124.7221563	78.46	140.9518542	78.46	114.5996786	78.46	117.1890404	78.46	138.756213	78.46	131.3246112	78.46	151.4075054	78.46	130.2821753	78.46	125.0222048	78.46	152.4422012	78.46	94.18378901	78.46	128.6073065	78.46	106.8695943	78.46	144.43907	78.46	125.8960488
78.48	97.0932437	78.48	120.163606	78.48	108.6242333	78.48	121.800652	78.48	135.416558	78.48	105.5891717	78.48	83.08247772	78.48	85.4832223	78.48	127.9924292	78.48	147.543068	78.48	124.3955134	78.48	140.7399271	78.48	114.5073942	78.48	116.7815835	78.48	138.5987476	78.48	130.9703556	78.48	151.1447323	78.48	129.9396064	78.48	124.7707873	78.48	152.2026359	78.48	94.08995781	78.48	128.6478663	78.48	106.6037912	78.48	144.2145396	78.48	125.2519802
78.54	96.99957163	78.54	120.190213	78.54	108.3725485	78.54	121.2722922	78.54	134.9944481	78.54	105.1802189	78.54	82.96356079	78.54	85.08562523	78.54	127.778147	78.54	147.246253	78.54	124.0824797	78.54	140.4617881	78.54	114.2964347	78.54	116.2821222	78.54	138.3887812	78.54	130.4848853	78.54	151.1053182	78.54	129.913254	78.54	124.7178533	78.54	152.1227893	78.54	93.82185684	78.54	128.4180273	78.54	106.1519107	78.54	144.0692448	78.54	124.7393426
78.57	96.80028367	78.57	119.975841	78.57	108.2002163	78.57	121.0063738	78.57	134.8986521	78.57	104.8374696	78.57	82.80799315	78.57	84.7305792	78.57	127.5882833	78.57	147.1336435	78.57	124.0399404	78.57	140.1133576	78.57	113.9395759	78.57	115.7946469	78.57	138.2142439	78.57	129.8915322	78.57	150.8501884	78.57	129.6600668	78.57	124.3452217	78.57	152.1040018	78.57	93.70303991	78.57	128.2399354	78.57	105.5407953	78.57	143.6684851	78.57	124.3296668
78.63	96.53123675	78.63	119.538315	78.63	107.9486435	78.63	120.5193765	78.63	134.7438327	78.63	104.2831605	78.63	82.64645321	78.63	84.42296346	78.63	127.3629753	78.63	146.7200828	78.63	123.864722	78.63	140.1041716	78.63	113.6767707	78.63	115.3357771	78.63	138.0607252	78.63	129.4483564	78.63	150.7374408	78.63	129.3071608	78.63	124.2679397	78.63	151.5771158	78.63	93.56716124	78.63	127.9988836	78.63	105.221568	78.63	143.4881164	78.63	123.8192482
78.66	96.34389898	78.66	119.352053	78.66	107.7764361	78.66	120.1098954	78.66	134.3876802	78.66	104.2567763	78.66	82.36898249	78.66	84.14464615	78.66	127.2424416	78.66	146.6121525	78.66	123.6333553	78.66	139.7863002	78.66	113.6635818	78.66	114.6785959	78.66	137.9426231	78.66	128.8710472	78.66	150.3695634	78.66	129.0041206	78.66	124.0826834	78.66	151.4440297	78.66	93.40629684	78.66	127.8907241	78.66	104.6234888	78.66	143.1843378	78.66	123.0305849
78.67	96.1431813	78.67	119.192398	78.67	107.5644837	78.67	119.6079516	78.67	134.1238631	78.67	103.4916392	78.67	82.2104287	78.67	83.80006585	78.67	126.934411	78.67	146.2613723	78.67	123.2522763	78.67	139.5611333	78.67	113.4262698	78.67	114.1528458	78.67	137.6539303	78.67	128.3331012	78.67	150.3170113	78.67	128.8855347	78.67	123.7915718	78.67	151.3641703	78.67	93.04436467	78.67	127.7690319	78.67	104.2114807	78.67	143.0390557	78.67	122.5311108
78.72	95.93062085	78.72	118.8717215	78.72	107.1935887	78.72	119.0780852	78.72	133.9226506	78.72	103.0963364	78.72	82.12101159	78.72	83.31265623	78.72	126.5705814	78.72	146.0409674	78.72	123.2370543	78.72	139.4379531	78.72	113.2408772	78.72	113.5604914	78.72	137.2957906	78.72	127.6481736	78.72	150.0357061	78.72	128.5270905	78.72	123.5381223	78.72	151.1724757	78.72	92.9658549	78.72	127.2936181	78.72	103.6006113	78.72	142.9421516	78.72	122.0954095
78.78	95.83541802	78.78	118.8731007	78.78	107.2863064	78.78	118.6436946	78.78	133.8072775	78.78	102.6473493	78.78	81.86689231	78.78	82.91209716	78.78	126.5594299	78.78	146.0185226	78.78	122.9256335	78.78	139.2167694	78.78	113.0834718	78.78	113.0882076	78.78	137.2864985	78.78	127.0210302	78.78	149.6469467	78.78	128.5297896	78.78	123.3416581	78.78	150.9782027	78.78	92.80307444	78.78	127.1470891	78.78	103.0552009	78.78	142.7616932	78.78	121.3875554
78.81	95.59456063	78.81	118.5271964	78.81	106.9551315	78.81	118.115322	78.81	133.569851	78.81	102.09328	78.81	81.77440419	78.81	82.52775906	78.81	126.3585403	78.81	145.7621911	78.81	122.7078758	78.81	138.8591657	78.81	112.7274849	78.81	112.2995825	78.81	137.0240563	78.81	126.3387569	78.81	149.4367383	78.81	128.0422951	78.81	123.2358028	78.81	150.459149	78.81	92.64221004	78.81	126.9037174	78.81	102.3508018	78.81	142.4182969	78.81	120.5726033
78.86	95.16636546	78.86	118.3409344	78.86	106.6372091	78.86	117.5077139	78.86	133.4115582	78.86	101.4996374	78.86	81.54978474	78.86	81.89160249	78.86	126.077295	78.86	145.3979165	78.86	122.6262087	78.86	138.7929409	78.86	112.3451328	78.86	111.4452418	78.86	136.7353635	78.86	125.7876983	78.86	149.3316341	78.86	128.0159427	78.86	122.8123562	78.86	150.4857687	78.86	92.29368323	78.86	126.6603584	78.86	101.7128502	78.86	142.1409344	78.86	119.770802
78.89	95.03419517	78.89	118.1533819	78.89	106.3194007	78.89	116.8592427	78.89	133.0257858	78.89	100.8012023	78.89	81.34154696	78.89	81.41767953	78.89	125.9144233	78.89	145.0562083	78.89	122.2572469	78.89	138.2593048	78.89	112.2126102	78.89	110.7612416	78.89	136.3904609	78.89	124.9850102	78.89	148.8796646	78.89	127.5917329	78.89	122.7971886	78.89	149.9615083	78.89	92.17505504	78.89	126.3878556	78.89	101.0491328	78.89	141.7404001	78.89	118.9674568
78.91	94.7532264	78.91	117.7410109	78.91	106.2134375	78.91	116.2649097	78.91	132.709252	78.91	100.1944393	78.91	81.0905297	78.91	81.04663986	78.91	125.6599947	78.91	144.75943	78.91	122.1483878	78.91	138.1136333	78.91	111.9357784	78.91	110.0252849	78.91	136.2986079	78.91	124.3290685	78.91	148.7877098	78.91	127.459987	78.91	122.5061002	78.91	149.9348918	78.91	91.9203909	78.91	126.1309957	78.91	100.2252182	78.91	141.6743744	78.91	118.0080413
78.98	94.75490218	78.98	117.6067565	78.98	105.9354495	78.98	115.4450036	78.98	132.4159264	78.98	99.66770385	78.98	80.86916321	78.98	80.32113622	78.98	125.2695761	78.98	144.4448125	78.98	121.9428116	78.98	137.6596049	78.98	111.724234	78.98	109.3546793	78.98	136.0062774	78.98	123.2774298	78.98	148.6379886	78.98	126.9832064	78.98	122.3719065	78.98	149.5038913	78.98	91.72141748	78.98	126.0072746	78.98	99.6281977	78.98	141.3003567	78.98	117.2444301
78.98	94.44378692	78.98	117.3431194	78.98	105.6701895	78.98	114.7734392	78.98	132.3167229	78.98	98.84803547	78.98	80.86271832	78.98	79.77108482	78.98	125.1933937	78.98	144.1836805	78.98	121.8096144	78.98	137.6273869	78.98	111.4617789	78.98	108.4747755	78.98	135.6986945	78.98	122.6124978	78.98	148.214864	78.98	126.8828264	78.98	121.7802066	78.98	149.3145751	78.98	91.48938033	78.98	125.8220838	78.98	98.72247314	78.98	140.9786522	78.98	116.2218426
79.04	94.20292316	79.04	116.9838988	79.04	105.4449908	79.04	113.980893	79.04	132.013339	79.04	98.09608734	79.04	80.46633067	79.04	79.08191785	79.04	125.0192895	79.04	144.1567043	79.04	121.3332592	79.04	137.2300381	79.04	111.092603	79.04	107.3575598	79.04	135.5412292	79.04	121.5497183	79.04	147.9126767	79.04	126.6456545	79.04	121.7140455	79.04	148.9552272	79.04	91.2480901	79.04	125.6598318	79.04	97.84529368	79.04	140.6484702	79.04	115.2623086
79.07	93.96383947	79.07	116.8098285	79.07	105.1008404	79.07	113.2272062	79.07	131.7332505	79.07	97.42445363	79.07	80.3507034	79.07	78.34331628	79.07	124.6958567	79.07	143.9230537	79.07	121.1685804	79.07	137.0012017	79.07	110.9206859	79.07	106.5032148	79.07	135.262067	79.07	120.5770223	79.07	147.618532	79.07	126.1820902	79.07	121.2888446	79.07	148.8303649	79.07	91.11618733	79.07	125.3874525	79.07	97.009295	79.07	140.2745331	79.07	114.1703794
79.12	93.64091622	79.12	116.6113875	79.12	105.0210922	79.12	112.5014778	79.12	131.4725158	79.12	96.44708084	79.12	80.17564554	79.12	77.74334807	79.12	124.4567988	79.12	143.6440286	79.12	120.9385711	79.12	136.7929569	79.12	110.6311554	79.12	105.3728717	79.12	135.121309	79.12	119.6734635	79.12	147.229474	79.12	126.0527503	79.12	121.2111978	79.12	148.4361735	79.12	90.8325301	79.12	124.9567693	79.12	95.97131763	79.12	140.278645	79.12	113.054064
79.15	93.50527409	79.15	116.4262027	79.15	104.6896085	79.15	111.4056865	79.15	131.2776824	79.15	95.53543854	79.15	79.98733476	79.15	77.01067652	79.15	124.3516247	79.15	143.4728655	79.15	120.6676728	79.15	136.4786904	79.15	110.3019817	79.15	104.268535	79.15	134.8886405	79.15	118.3628999	79.15	147.1688239	79.15	125.8311208	79.15	120.9085536	79.15	148.3080898	79.15	90.72309408	79.15	124.7693687	79.15	95.11917786	79.15	140.0582127	79.15	111.8717619
79.21	93.21272105	79.21	116.0393106	79.21	104.31901	79.21	110.5861653	79.21	130.8393573	79.21	94.70573262	79.21	79.73962103	79.21	76.19271761	79.21	124.0951976	79.21	143.0908695	79.21	120.3533435	79.21	136.3823682	79.21	110.0510328	79.21	103.1778734	79.21	134.491435	79.21	117.4167152	79.21	146.8221826	79.21	125.3939523	79.21	120.5495609	79.21	147.9836628	79.21	90.5376184	79.21	124.7269175	79.21	93.84482292	79.21	139.7239328	79.21	110.6618108
79.24	93.05026292	79.24	115.9072758	79.24	104.2259075	79.24	109.8468177	79.24	130.749983	79.24	93.74110018	79.24	79.56447242	79.24	75.36707486	79.24	123.8024588	79.24	142.7712186	79.24	120.3273789	79.24	136.0150723	79.24	109.6954189	79.24	102.0864179	79.24	134.2193207	79.24	116.1321139	79.24	146.5380954	79.24	125.1458985	79.24	120.352716	79.24	147.7091027	79.24	90.16001186	79.24	124.3501859	79.24	92.72657817	79.24	139.3184965	79.24	109.4134768
79.28	92.67941263	79.28	115.585992	79.28	103.7630724	79.28	108.6178189	79.28	130.4275279	79.28	92.68909309	79.28	79.26738314	79.28	74.40759594	79.28	123.530854	79.28	142.4796408	79.28	119.9982697	79.28	135.4252537	79.28	109.4837648	79.28	100.7732747	79.28	133.8319051	79.28	114.8308908	79.28	146.1340678	79.28	124.8778569	79.28	119.9789724	79.28	147.2600941	79.28	89.95009629	79.28	123.9814885	79.28	91.60069393	79.28	138.8482789	79.28	107.953896
79.3	92.39647681	79.3	115.1612273	79.3	103.630174	79.3	107.5084561	79.3	129.8764243	79.3	91.7111354	79.3	79.06576903	79.3	73.51557168	79.3	123.2514742	79.3	142.1734484	79.3	119.740885	79.3	135.3095315	79.3	109.1017469	79.3	99.37934884	79.3	133.599106	79.3	113.7035687	79.3	146.0864278	79.3	124.445303	79.3	119.7556016	79.3	146.972175	79.3	89.58586283	79.3	123.6182313	79.3	90.38927458	79.3	138.6144827	79.3	106.6659422
79.33	92.04856744	79.33	115.0148758	79.33	103.2857529	79.33	106.4649444	79.33	129.6521867	79.33	90.58981403	79.33	78.89400083	79.33	72.6010978	79.33	122.9836215	79.33	141.8361628	79.33	119.4278639	79.33	134.7002684	79.33	108.7325838	79.33	98.18327951	79.33	133.3235385	79.33	112.1684569	79.33	145.7054124	79.33	124.0632055	79.33	119.46449	79.33	146.639447	79.33	89.51883599	79.33	123.6182313	79.33	89.10008697	79.33	138.3899524	79.33	105.0623395
79.39	91.91475566	79.39	114.7088821	79.39	102.9545843	79.39	105.3950103	79.39	129.480705	79.39	89.33656502	79.39	78.59010766	79.39	71.60710832	79.39	122.6488056	79.39	141.5258534	79.39	119.074003	79.39	134.6472962	79.39	108.3502316	79.39	96.80318874	79.39	132.9954826	79.39	110.7383092	79.39	145.3506731	79.39	123.6942842	79.39	118.9616423	79.39	146.413198	79.39	89.08987699	79.39	123.1855804	79.39	87.75773619	79.39	138.046556	79.39	103.3930149
79.42	91.74080416	79.42	114.4028884	79.42	102.7028931	79.42	104.3779147	79.42	129.2828453	79.42	88.28120111	79.42	78.41833947	79.42	70.57336105	79.42	122.3943455	79.42	141.3909467	79.42	119.1148302	79.42	134.382397	79.42	108.1920152	79.42	95.40995994	79.42	132.8380173	79.42	109.3868751	79.42	145.1273267	79.42	123.4834647	79.42	118.6837579	79.42	146.1336967	79.42	88.92901896	79.42	123.0503683	79.42	86.41538541	79.42	137.7427774	79.42	102.13116
79.48	91.33018691	79.48	114.1219165	79.48	102.4391421	79.48	103.0711769	79.48	128.9607924	79.48	86.90095381	79.48	78.21403522	79.48	69.48268492	79.48	122.2837813	79.48	141.0323029	79.48	118.6363984	79.48	134.0578883	79.48	107.8225812	79.48	93.88838864	79.48	132.3985152	79.48	107.8513581	79.48	144.5792021	79.48	123.0314455	79.48	118.5883012	79.48	145.7915727	79.48	88.639021	79.48	122.6415004	79.48	84.87929251	79.48	137.418266	79.48	100.5290119
79.48	90.96684351	79.48	113.830055	79.48	102.0809258	79.48	102.0008981	79.48	128.5678489	79.48	85.64540475	79.48	77.93304562	79.48	68.52390142	79.48	121.816821	79.48	140.672011	79.48	118.36527	79.48	133.677145	79.48	107.4140434	79.48	92.30979225	79.48	131.9293927	79.48	106.2116809	79.48	144.3737392	79.48	122.6777644	79.48	117.9678557	79.48	145.5168225	79.48	88.22105575	79.48	122.3457139	79.48	83.52101202	79.48	136.8145426	79.48	98.85916624
79.53	90.68369616	79.53	113.524805	79.53	101.7888585	79.53	100.7718456	79.53	128.1880101	79.53	84.34997232	79.53	77.67841542	79.53	67.4190961	79.53	121.5640148	79.53	140.3521009	79.53	118.1621325	79.53	133.4552498	79.53	106.9526744	79.53	90.79652784	79.53	131.6963587	79.53	104.8864911	79.53	143.9711425	79.53	122.2185863	79.53	117.7839433	79.53	145.1355252	79.53	88.09790532	79.53	122.1174541	79.53	81.97633128	79.53	136.7125756	79.53	97.22834128
79.56	90.38709729	79.56	113.2594079	79.56	101.496719	79.56	99.38396068	79.56	127.9927709	79.56	82.94866977	79.56	77.55586998	79.56	66.15495427	79.56	121.2977519	79.56	140.2210068	79.56	118.0542201	79.56	132.9418848	79.56	106.5307441	79.56	89.37490527	79.56	131.1876784	79.56	103.1804335	79.56	143.7655409	79.56	121.8910731	79.56	117.3749946	79.56	144.8872364	79.56	87.67977633	79.56	121.7133569	79.56	80.40468404	79.56	136.425648	79.56	95.53138333
79.59	90.0525265	79.59	112.8868505	79.59	101.0462723	79.59	98.11573655	79.59	127.6233838	79.59	81.53694721	79.59	77.11979161	79.59	65.01503904	79.59	121.0834433	79.59	139.8027153	79.59	117.618651	79.59	132.5047496	79.59	106.0824173	79.59	87.71859686	79.59	130.8070742	79.59	101.5532691	79.59	143.3056406	79.59	121.5879955	79.59	116.8720848	79.59	144.3947416	79.59	87.25075797	79.59	121.6186929	79.59	78.88937218	79.59	135.7255545	79.59	93.87499852
79.65	89.69349404	79.65	112.7265555	79.65	100.623139	79.65	96.9940529	79.65	127.211888	79.65	80.28682224	79.65	76.76672955	79.65	63.90699189	79.65	120.6533156	79.65	139.4751505	79.65	117.2774802	79.65	132.1969913	79.65	105.7133273	79.65	86.10423577	79.65	130.3972476	79.65	99.95312526	79.65	142.8937864	79.65	121.08547	79.65	116.6988597	79.65	144.0574817	79.65	87.09252829	79.65	121.2656595	79.65	77.19172296	79.65	135.4578562	79.65	92.39123815
79.68	89.35662181	79.68	112.3279954	79.68	100.3970949	79.68	95.53965291	79.68	126.7526786	79.68	78.79265827	79.68	76.40620824	79.68	62.6954395	79.68	120.1994328	79.68	139.2090249	79.68	116.9925061	79.68	131.8424198	79.68	105.2780596	79.68	84.59001783	79.68	130.0327646	79.68	98.35143532	79.68	142.3201417	79.68	120.665572	79.68	116.1574383	79.68	143.5827827	79.68	86.75471087	79.68	120.9561084	79.68	75.4333906	79.68	135.1047189	79.68	90.4439148
79.74	88.99528791	79.74	111.7957634	79.74	99.97314394	79.74	94.1789547	79.74	126.3701009	79.74	77.23580755	79.74	76.2608509	79.74	61.66156453	79.74	119.9985185	79.74	138.7232654	79.74	116.5705478	79.74	131.2463229	79.74	104.8297328	79.74	83.15717889	79.74	129.7440361	79.74	96.77676587	79.74	142.0047774	79.74	120.38885	79.74	115.8398205	79.74	143.2367084	79.74	86.35251292	79.74	120.5233913	79.74	73.89149387	79.74	134.8273221	79.74	88.95842178
79.76	88.68748661	79.76	111.582868	79.76	99.61543235	79.76	92.6993567	79.76	125.9743328	79.76	75.77130359	79.76	75.93048811	79.76	60.33607726	79.76	119.6770555	79.76	138.4669022	79.76	116.2574753	79.76	130.8489378	79.76	104.3550313	79.76	81.43514678	79.76	129.0222087	79.76	95.16272204	79.76	141.7419718	79.76	119.6245606	79.76	115.1913306	79.76	142.7442136	79.76	85.93690159	79.76	120.0636438	79.76	72.33630471	79.76	134.1404446	79.76	87.27574495
79.82	88.07438546	79.82	111.090146	79.82	99.09974574	79.82	91.55192598	79.82	125.6026202	79.82	74.36359161	79.82	75.59078737	79.82	59.16233869	79.82	119.0729973	79.82	138.1394897	79.82	115.9709216	79.82	130.2367524	79.82	103.8015794	79.82	79.874133	79.82	128.6126025	79.82	93.56336751	79.82	141.1201023	79.82	119.1749825	79.82	114.8992179	79.82	142.1942121	79.82	85.55094931	79.82	119.818962	79.82	70.44010305	79.82	133.7804795	79.82	85.72708412
79.85	87.84690161	79.85	110.8373536	79.85	98.8215621	79.85	90.29706654	79.85	125.1013639	79.85	72.93884811	79.85	75.19439971	79.85	58.02256426	79.85	118.7783593	79.85	137.6672847	79.85	115.4673483	79.85	129.7996712	79.85	103.1950916	79.85	78.65176853	79.85	127.9696032	79.85	91.98889256	79.85	140.6996601	79.85	118.6347831	79.85	114.3037548	79.85	141.6618548	79.85	85.16220005	79.85	119.4944707	79.85	68.83194282	79.85	133.0012241	79.85	84.20234779
79.89	87.32504074	79.89	110.1987591	79.89	98.10623366	79.89	89.00258298	79.89	124.79798	79.89	71.43495184	79.89	74.9301434	79.89	56.97556439	79.89	118.4435561	79.89	137.2220687	79.89	115.1815326	79.89	129.2698728	79.89	102.6413405	79.89	77.28482851	79.89	127.3659797	79.89	90.61122061	79.89	140.0558843	79.89	117.9891613	79.89	113.7479732	79.89	141.1827244	79.89	84.67961958	79.89	119.1158995	79.89	67.27694575	79.89	132.7238616	79.89	82.91420409
79.92	86.88346567	79.92	109.8927654	79.92	97.84129626	79.92	87.98548102	79.92	124.3626811	79.92	70.19490451	79.92	74.5733926	79.92	55.90205295	79.92	117.894458	79.92	136.7498637	79.92	114.8004536	79.92	128.8063119	79.92	102.1403324	79.92	75.89159972	79.92	126.8804458	79.92	89.25979924	79.92	139.5434886	79.92	117.3171998	79.92	113.4700887	79.92	140.7169101	79.92	84.34449178	79.92	118.669716	79.92	65.61562235	79.92	131.9842368	79.92	81.54720042
79.97	86.45256904	79.97	109.6402248	79.97	97.24394904	79.97	86.80739041	79.97	123.8503446	79.97	68.88420646	79.97	74.1993843	79.97	54.82206042	79.97	117.5741646	79.97	136.4024372	79.97	114.5560185	79.97	128.1466524	79.97	101.5595716	79.97	74.67845936	79.97	126.3317897	79.97	87.93235165	79.97	138.9299984	79.97	116.8573027	79.97	112.8753279	79.97	140.1086832	79.97	83.87227103	79.97	118.4815387	79.97	64.29450388	79.97	131.538209	79.97	80.28211737
80	86.04045525	80	109.1610335	80	96.74180794	80	85.72673403	80	123.3997608	80	67.47733879	80	73.99202871	80	53.9538318	80	117.1846483	80	136.034809	80	114.1880078	80	127.6804903	80	101.0196476	80	73.57830829	80	125.7387999	80	86.83247308	80	138.4924086	80	116.3421981	80	112.2659227	80	139.5057805	80	83.31230401	80	117.7773616	80	62.91763	80	130.835169	80	79.207512
80.03	85.4678915	80.03	108.5356273	80.03	96.26627371	80.03	84.80483423	80.03	122.9888374	80.03	66.34782229	80.03	73.50728789	80.03	52.92679335	80.03	116.6077672	80.03	135.4109717	80.03	113.5615225	80.03	126.9363513	80.03	100.1502822	80.03	72.54414279	80.03	124.9360161	80.03	85.70663158	80.03	137.8841409	80.03	115.6032399	80.03	111.815425	80.03	138.8764102	80.03	82.94012726	80.03	117.4383645	80.03	61.50123514	80.03	130.5020566	80.03	78.22517142
80.06	85.01299271	80.06	108.1764638	80.06	95.7762045	80.06	83.78786425	80.06	122.3953318	80.06	65.38491904	80.06	73.08453001	80.06	52.03893752	80.06	116.1792558	80.06	134.938825	80.06	113.0988462	80.06	126.2212066	80.06	99.59660583	80.06	71.61105738	80.06	124.2799852	80.06	84.80142284	80.06	137.2010354	80.06	114.8259647	80.06	111.100955	80.06	138.3574205	80.06	82.29676186	80.06	117.0328036	80.06	60.29194163	80.06	129.7361103	80.06	77.25261317
80.12	84.59236692	80.12	107.6576533	80.12	95.29642303	80.12	83.04234704	80.12	121.9506472	80.12	64.21364158	80.12	72.61364419	80.12	51.45532849	80.12	115.7793425	80.12	134.5403889	80.12	112.7048308	80.12	125.5635788	80.12	99.01465004	80.12	70.90575757	80.12	123.6151169	80.12	83.82507907	80.12	136.4859478	80.12	114.076867	80.12	110.6122657	80.12	137.6595143	80.12	81.82104749	80.12	116.3585564	80.12	59.19028611	80.12	129.0284474	80.12	76.49609131
80.15	84.08382315	80.15	107.0987982	80.15	94.58100622	80.15	82.24970298	80.15	121.2910166	80.15	63.35605049	80.15	72.24363965	80.15	50.607016	80.15	115.2301893	80.15	134.0546295	80.15	112.3373154	80.15	124.9409989	80.15	98.11799015	80.15	70.01187967	80.15	122.6964367	80.15	83.19521002	80.15	135.7106832	80.15	113.1808119	80.15	109.9902588	80.15	136.9274246	80.15	81.28477932	80.15	115.9934601	80.15	58.11361816	80.15	128.3151378	80.15	75.66789891
80.18	83.40437838	80.18	106.4336652	80.18	94.10568015	80.18	81.47341998	80.18	120.7616024	80.18	62.51713035	80.18	71.69298924	80.18	49.99112012	80.18	114.787392	80.18	133.5388901	80.18	111.8879117	80.18	124.064644	80.18	97.15659137	80.18	69.39862191	80.18	121.7889526	80.18	82.37145223	80.18	135.2209262	80.18	112.3104036	80.18	109.143007	80.18	136.3115986	80.18	80.71172654	80.18	115.3436701	80.18	57.24255142	80.18	127.638912	80.18	74.93561758
80.21	82.84237143	80.21	105.8482848	80.21	93.41684418	80.21	80.9714762	80.21	119.9173953	80.21	61.68602945	80.21	71.19089906	80.21	49.43448232	80.21	114.1579381	80.21	132.9317658	80.21	111.289075	80.21	123.1375095	80.21	96.43144124	80.21	68.66257435	80.21	121.0147385	80.21	81.75478627	80.21	134.3800673	80.21	111.5593848	80.21	108.4946099	80.21	135.5396761	80.21	80.01466657	80.21	114.7487672	80.21	56.35208117	80.21	126.6351263	80.21	74.51500351
80.27	82.37083091	80.27	105.4222647	80.27	92.76595892	80.27	80.29452491	80.27	119.457272	80.27	61.13951187	80.27	70.7900472	80.27	48.96341434	80.27	113.7702244	80.27	132.2330569	80.27	110.9216968	80.27	122.516887	80.27	95.49395062	80.27	68.34242524	80.27	120.1766167	80.27	81.18750519	80.27	133.4243084	80.27	110.6375647	80.27	107.8330651	80.27	134.7178378	80.27	79.58213201	80.27	114.2761389	80.27	55.62797144	80.27	125.7657536	80.27	74.03780612
80.3	81.56786103	80.3	104.6771373	80.3	92.0107985	80.3	79.83214815	80.3	118.8636197	80.3	60.41386473	80.3	70.1557537	80.3	48.55251392	80.3	113.0335384	80.3	131.7068217	80.3	110.3636183	80.3	121.549888	80.3	94.65004029	80.3	67.85604825	80.3	119.2579364	80.3	80.74134291	80.3	132.5833456	80.3	109.5438419	80.3	107.0919483	80.3	133.8792687	80.3	78.92520063	80.3	113.735249	80.3	55.01653227	80.3	125.0128213	80.3	73.52511801
80.33	80.96563998	80.33	103.9187047	80.33	91.53384971	80.33	79.3169327	80.33	118.0984645	80.33	59.89931135	80.33	69.77253312	80.33	48.07534232	80.33	112.2566695	80.33	131.2480545	80.33	109.7238627	80.33	120.5431517	80.33	93.60833501	80.33	67.35652525	80.33	118.1292765	80.33	80.17708933	80.33	131.8212207	80.33	108.5028305	80.33	106.205245	80.33	133.1072381	80.33	78.06717664	80.33	113.0456213	80.33	54.45825646	80.33	123.9164503	80.33	73.15702967
80.38	80.22959062	80.38	103.1735772	80.38	90.47396919	80.38	79.10556519	80.38	117.3860716	80.38	59.318786	80.38	69.28359695	80.38	47.82349911	80.38	111.7343049	80.38	130.5194153	80.38	108.9752212	80.38	119.6423984	80.38	92.65893191	80.38	67.05418607	80.38	117.1318475	80.38	79.90151963	80.38	130.9276865	80.38	107.6462962	80.38	105.3450183	80.38	132.1222484	80.38	77.42365229	80.38	112.4371232	80.38	53.88668822	80.38	123.0446373	80.38	72.77580168
80.4	79.30976452	80.4	102.4157981	80.4	89.7077269	80.4	78.62026655	80.4	116.5537432	80.4	58.86293307	80.4	68.54832956	80.4	47.53927475	80.4	110.8365898	80.4	129.6263563	80.4	108.2404299	80.4	118.5282913	80.4	91.539991	80.4	66.66473551	80.4	115.9101201	80.4	79.5505137	80.4	129.8604473	80.4	106.3812977	80.4	104.5248136	80.4	131.2674634	80.4	76.54275936	80.4	111.7471999	80.4	53.32182859	80.4	122.0652712	80.4	72.42505848
80.46	78.78424864	80.46	101.736543	80.46	88.85765266	80.46	78.28650178	80.46	115.7502112	80.46	58.52716688	80.46	67.81678846	80.46	47.12099276	80.46	110.3279172	80.46	129.1296304	80.46	107.7229441	80.46	117.3110152	80.46	90.36454853	80.46	66.44950134	80.46	114.769525	80.46	79.12730545	80.46	128.7727209	80.46	105.1557603	80.46	103.5186839	80.46	130.1655743	80.46	75.85506884	80.46	111.0172902	80.46	52.98281872	80.46	120.8915179	80.46	72.21052316
80.5	77.71741575	80.5	100.7793758	80.5	87.94589508	80.5	77.98622963	80.5	114.8653162	80.5	58.05821642	80.5	67.12133911	80.5	46.94287915	80.5	109.4705537	80.5	128.1422816	80.5	106.811377	80.5	116.197196	80.5	89.1667828	80.5	66.21785177	80.5	113.6530662	80.5	78.8813593	80.5	127.797714	80.5	103.9305981	80.5	102.526682	80.5	129.0049099	80.5	74.89394382	80.5	110.3275551	80.5	52.60413862	80.5	119.7143034	80.5	71.88614491
80.53	76.92793131	80.53	99.83478121	80.53	87.11133781	80.53	77.616379	80.53	113.9815423	80.53	57.71522109	80.53	66.56639766	80.53	46.70432282	80.53	108.6134377	80.53	127.3867561	80.53	106.0900461	80.53	114.8859526	80.53	87.65056327	80.53	65.8366836	80.53	112.4458067	80.53	78.61894893	80.53	126.6415298	80.53	102.520794	80.53	101.4151377	80.53	127.8869558	80.53	73.88856678	80.53	109.4351879	80.53	52.15225809	80.53	118.5256178	80.53	71.59696837
80.59	75.89758312	80.59	98.95670424	80.59	86.11782573	80.59	77.44466173	80.59	113.0054203	80.59	57.43818957	80.59	65.77362872	80.59	46.46576331	80.59	107.8366648	80.59	126.59076	80.59	105.341497	80.59	113.4952445	80.59	86.47714175	80.59	65.69210169	80.59	111.0810818	80.59	78.19908597	80.59	125.3802286	80.59	101.0055739	80.59	100.1844983	80.59	126.6625226	80.59	72.92339948	80.59	108.5022737	80.59	51.85986706	80.59	117.138818	80.59	71.28150304
80.62	74.9835487	80.62	97.94437366	80.62	84.97584215	80.62	77.21643549	80.62	111.8716474	80.62	57.18140993	80.62	64.84352337	80.62	46.29919193	80.62	106.8722157	80.62	125.5809201	80.62	104.3880778	80.62	112.1713637	80.62	84.98460828	80.62	65.31900794	80.62	109.6249079	80.62	78.09064848	80.62	124.1868316	80.62	99.52900607	80.62	99.08519288	80.62	125.5334416	80.62	71.87328497	80.62	107.5826479	80.62	51.70676427	80.62	115.8323594	80.62	71.07997247
80.64	73.97070489	80.64	97.00098473	80.64	83.91884911	80.64	76.79741677	80.64	111.0136094	80.64	56.88412018	80.64	63.97667943	80.64	46.02840845	80.64	105.7876106	80.64	124.5940224	80.64	103.5041471	80.64	110.6608433	80.64	83.44470906	80.64	65.23207355	80.64	108.3122561	80.64	77.84483038	80.64	122.8445138	80.64	97.97514623	80.64	97.76292005	80.64	124.1737202	80.64	70.71157127	80.64	106.5958791	80.64	51.44785891	80.64	114.3784073	80.64	70.92661092
80.7	72.85568997	80.7	95.86865971	80.7	82.80308962	80.7	76.47663649	80.7	109.8136248	80.7	56.66685655	80.7	63.24457358	80.7	45.91479999	80.7	104.8764792	80.7	123.6244115	80.7	102.4552193	80.7	109.3366124	80.7	81.96498519	80.7	65.0166624	80.7	106.6457605	80.7	77.78883132	80.7	121.5982449	80.7	96.47184841	80.7	96.51774168	80.7	122.83136	80.7	69.64777014	80.7	105.5948817	80.7	51.20166138	80.7	113.0055657	80.7	70.67245246
80.73	71.69139254	80.73	94.7642801	80.73	81.57098042	80.73	76.37095273	80.73	108.6526887	80.73	56.45575642	80.73	62.2138371	80.73	45.72923113	80.73	103.6442108	80.73	122.5044731	80.73	101.2982238	80.73	107.8132665	80.73	80.30353296	80.73	64.7011772	80.73	105.2021183	80.73	77.40829087	80.73	119.9951572	80.73	94.67971909	80.73	95.00903147	80.73	121.3671807	80.73	68.25347798	80.73	104.4590217	80.73	50.86935375	80.73	111.3015624	80.73	70.48840829
80.77	70.42002992	80.77	93.46030391	80.77	80.23288189	80.77	76.19921425	80.77	107.5181465	80.77	56.24465629	80.77	61.26239685	80.77	45.50389957	80.77	102.5191032	80.77	121.2091357	80.77	100.3454084	80.77	106.2634312	80.77	78.64208073	80.77	64.63544714	80.77	103.5747439	80.77	77.2770663	80.77	118.5628848	80.77	93.1643181	80.77	93.64589504	80.77	119.9828706	80.77	66.95302862	80.77	103.3501985	80.77	50.68326287	80.77	109.5183138	80.77	70.2912181
80.8	69.12674631	80.8	92.35781385	80.8	78.88503846	80.8	75.96524649	80.8	106.1989758	80.8	55.8947201	80.8	60.30350076	80.8	45.3127331	80.8	101.2877167	80.8	119.9259631	80.8	99.13533425	80.8	104.568206	80.8	76.76016691	80.8	64.36459484	80.8	102.0791171	80.8	77.00510447	80.8	117.0898687	80.8	91.40043133	80.8	91.96701495	80.8	118.4508126	80.8	65.63106462	80.8	102.080021	80.8	50.4909347	80.8	107.8934435	80.8	70.01965448
80.83	67.9759726	80.83	90.97417759	80.83	77.53385898	80.83	75.7142746	80.83	105.2624334	80.83	55.80237202	80.83	59.15398739	80.83	45.2729753	80.83	100.2431038	80.83	118.6442674	80.83	97.93764812	80.83	103.031802	80.83	75.08573731	80.83	64.28572851	80.83	100.6356532	80.83	76.99198554	80.83	115.657786	80.83	89.56899473	80.83	90.57758625	80.83	116.8803478	80.83	64.21012759	80.83	100.7685293	80.83	50.27828523	80.83	106.308523	80.83	69.95393254
80.88	66.62963755	80.88	89.68589807	80.88	76.14678155	80.88	75.48040199	80.88	104.0096536	80.88	55.59762598	80.88	58.11619983	80.88	45.08186096	80.88	99.02554155	80.88	117.3750629	80.88	96.86410723	80.88	101.4166465	80.88	73.17812686	80.88	63.96238179	80.88	99.25866175	80.88	76.78569177	80.88	114.264129	80.88	87.92433476	80.88	88.92574982	80.88	115.4420135	80.88	62.63400147	80.88	99.49883384	80.88	50.19234402	80.88	104.7106689	80.88	69.8138654
80.91	65.18465258	80.91	88.43545149	80.91	74.8355091	80.91	75.52002122	80.91	102.67755	80.91	55.54486399	80.91	57.11214986	80.91	45.04210807	80.91	97.59271921	80.91	116.241921	80.91	95.44883827	80.91	99.86718768	80.91	71.39843735	80.91	63.97552455	80.91	97.52671898	80.91	76.5626721	80.91	112.68771	80.91	86.33026056	80.91	87.39094853	80.91	113.8983464	80.91	61.05240175	80.91	98.2415772	80.91	49.91327506	80.91	102.914648	80.91	69.60358116
80.97	63.80107294	80.97	87.3022147	80.97	73.36110443	80.97	75.25196131	80.97	101.6085862	80.97	55.34065071	80.97	56.00932135	80.97	44.92839182	80.97	96.33247959	80.97	114.6912629	80.97	94.26294814	80.97	98.01199508	80.97	69.62735337	80.97	63.78627357	80.97	96.3315057	80.97	76.46715844	80.97	111.2695335	80.97	84.65442564	80.97	85.65503505	80.97	112.4617327	80.97	59.58539067	80.97	96.88814031	80.97	49.79982312	80.97	101.2764055	80.97	69.55960089
81	62.34252959	81	86.02501298	81	71.90394872	81	75.09345208	81	100.3290802	81	55.16915622	81	54.7805279	81	44.74284588	81	95.07358454	81	113.4095672	81	92.95638956	81	96.46235124	81	67.79470735	81	63.56282533	81	94.96678081	81	76.29659329	81	109.8505888	81	82.84934146	81	84.13327769	81	110.8380156	81	57.85614293	81	95.61720844	81	49.57388604	81	99.67827706	81	69.28357509
81.03	61.0579441	81.03	84.62806684	81.03	70.47328547	81.03	74.8028497	81.03	98.97042787	81.03	55.05043025	81.03	53.60457935	81.03	44.71634069	81.03	93.69415576	81.03	111.9120108	81.03	91.55455486	81.03	95.15110779	81.03	66.1993796	81.03	63.6022585	81.03	93.70702644	81.03	76.16538492	81.03	108.6024257	81.03	81.45270722	81.03	82.41303051	81.03	109.5071161	81.03	56.3547737	81.03	94.10291124	81.03	49.46755972	81.03	98.1197727	81.03	69.20470876
81.06	59.6529331	81.06	83.40407921	81.06	69.24132846	81.06	74.8028497	81.06	97.98112327	81.06	54.93169791	81.06	52.53433969	81.06	44.55729995	81.06	92.27454271	81.06	110.5358793	81.06	90.11189298	81.06	93.78688576	81.06	64.47221333	81.06	63.33938346	81.06	92.63099434	81.06	76.03417655	81.06	107.0783768	81.06	79.80573763	81.06	80.77217799	81.06	108.0963444	81.06	54.55849913	81.06	92.79141953	81.06	49.44097813	81.06	96.56126834	81.06	69.02068732
81.12	58.12748385	81.12	82.10027045	81.12	67.63845781	81.12	74.55187782	81.12	96.9126659	81.12	54.66785535	81.12	51.35839432	81.12	44.46452857	81.12	91.01564766	81.12	108.8764273	81.12	88.75089181	81.12	92.36968517	81.12	62.82414889	81.12	63.23423472	81.12	91.50246743	81.12	75.78488511	81.12	106.0272968	81.12	78.52768296	81.12	79.10486483	81.12	106.6722757	81.12	52.96330187	81.12	91.18247637	81.12	49.17516868	81.12	95.10842194	81.12	68.83666589
81.14	56.70909294	81.14	81.04923497	81.14	66.34026963	81.14	74.31411397	81.14	95.89697704	81.14	54.6546664	81.14	50.30136588	81.14	44.22597225	81.14	89.62282625	81.14	107.5677427	81.14	87.34906346	81.14	90.99221691	81.14	61.34748347	81.14	63.0633704	81.14	90.41331004	81.14	75.65368311	81.14	104.77914	81.14	77.07835022	81.14	77.59634097	81.14	105.580935	81.14	51.27426705	81.14	89.84393841	81.14	49.13529631	81.14	93.62916583	81.14	68.69207761
81.2	55.33083538	81.2	79.82524733	81.2	65.06856755	81.2	74.32732838	81.2	94.90767244	81.2	54.48317191	81.2	49.20470059	81.2	44.26573004	81.2	88.35053219	81.2	106.0701863	81.2	85.98806229	81.2	89.68097982	81.2	59.79170983	81.2	62.94507727	81.2	89.49473689	81.2	75.57495681	81.2	103.7806184	81.2	75.82664798	81.2	75.92902781	81.2	104.329882	81.2	49.61204296	81.2	88.5730129	81.2	48.96251921	81.2	92.32160153	81.2	68.65264445
81.23	54.00611018	81.23	78.81412878	81.23	63.70414183	81.23	74.07635649	81.23	93.89197722	81.23	54.44359235	81.23	48.13445775	81.23	44.09343989	81.23	87.11842241	81.23	104.5726299	81.23	84.68149735	81.23	88.66112168	81.23	58.40734157	81.23	62.91878849	81.23	88.68115335	81.23	75.45686737	81.23	102.7689588	81.23	74.52224725	81.23	74.53959275	81.23	103.1986053	81.23	47.99003179	81.23	87.03166945	81.23	48.81632051	81.23	91.09329185	81.23	68.37661866
81.26	52.6947617	81.26	77.74979614	81.26	62.49867729	81.26	74.01030992	81.26	92.81033727	81.26	54.20613404	81.26	46.99815242	81.26	44.02717371	81.26	86.03362526	81.26	103.1290387	81.26	83.18439924	81.26	87.41610303	81.26	57.16799441	81.26	62.73477342	81.26	87.93317717	81.26	75.23382015	81.26	101.7441612	81.26	73.57359159	81.26	73.04430239	81.26	102.2403571	81.26	46.26078405	81.26	85.77426388	81.26	48.68341579	81.26	89.74610979	81.26	68.20574161
81.32	51.50384191	81.32	76.65885009	81.32	61.16074404	81.32	73.87821677	81.32	92.16398981	81.32	54.10059701	81.32	46.04682651	81.32	43.94765494	81.32	84.68098176	81.32	101.5775171	81.32	81.91866784	81.32	86.33002645	81.32	55.91547105	81.32	62.61648029	81.32	87.34266632	81.32	75.08949285	81.32	100.7719156	81.32	72.66445821	81.32	71.61517955	81.32	101.1357001	81.32	44.89346848	81.32	84.34108633	81.32	48.56379867	81.32	88.74232408	81.32	68.12687527
81.34	50.25319534	81.34	75.74480387	81.34	60.2657643	81.34	73.77664138	81.34	91.30849812	81.34	53.96201682	81.34	45.16919829	81.34	43.8759693	81.34	83.57246929	81.34	100.283441	81.34	80.56132496	81.34	85.37909351	81.34	54.94621581	81.34	62.42476101	81.34	86.76768869	81.34	74.97526793	81.34	100.2996833	81.34	71.58838054	81.34	70.41553673	81.34	100.271533	81.34	43.29292378	81.34	83.01934026	81.34	48.33189174	81.34	87.60885112	81.34	68.02646208
81.38	49.2022945	81.38	74.74304115	81.38	59.30618222	81.38	73.4951581	81.38	90.66023995	81.38	53.77079698	81.38	44.30272847	81.38	43.76210901	81.38	82.49799482	81.38	98.93318437	81.38	79.48247478	81.38	84.42276613	81.38	53.96416271	81.38	62.28788967	81.38	86.26662785	81.38	74.78771934	81.38	99.56317932	81.38	71.03066483	81.38	69.36562409	81.38	99.60515861	81.38	41.94436102	81.38	81.89386854	81.38	48.31128001	81.38	86.54985282	81.38	67.87713189
81.41	48.08422304	81.41	73.92731596	81.41	58.2403801	81.41	73.53065653	81.41	90.03820276	81.41	53.79063639	81.41	43.42282854	81.41	43.59520045	81.41	81.46344413	81.41	97.74451608	81.41	78.2536272	81.41	83.65165357	81.41	53.08735975	81.41	62.19042255	81.41	85.76544958	81.41	74.81007864	81.41	98.97103584	81.41	70.28832789	81.41	68.16987189	81.41	98.80550431	81.41	40.56865422	81.41	80.74107553	81.41	48.23749345	81.41	85.54343157	81.41	67.87237095
81.47	47.10146158	81.47	73.08001821	81.47	57.35889677	81.47	73.27060229	81.47	89.43349613	81.47	53.67845527	81.47	42.74360986	81.47	43.44403072	81.47	80.43554797	81.47	96.58566025	81.47	77.11433338	81.47	82.68768776	81.47	52.36883815	81.47	62.13016974	81.47	85.42679372	81.47	74.6696299	81.47	98.28874652	81.47	69.71308151	81.47	67.02344046	81.47	98.18108347	81.47	39.31697281	81.47	79.63593631	81.47	48.05875816	81.47	84.75361007	81.47	67.62738851
81.5	46.25078405	81.5	72.39713923	81.5	56.65056568	81.5	73.14754417	81.5	88.95642282	81.5	53.53995181	81.5	41.92959116	81.5	43.38312313	81.5	79.64183336	81.5	95.23478638	81.5	75.95325332	81.5	81.98259384	81.5	51.6500709	81.5	61.92751504	81.5	85.13549776	81.5	74.5607564	81.5	97.94610525	81.5	69.26048798	81.5	66.15825828	81.5	97.47443397	81.5	38.19566851	81.5	78.52343558	81.5	47.98494041	81.5	83.95831534	81.5	67.50428897
81.53	45.42105423	81.53	71.58548598	81.53	55.89539889	81.53	72.81727687	81.53	88.37596113	81.53	53.36843614	81.53	41.3877972	81.53	43.29034029	81.53	78.63726795	81.53	94.04738635	81.53	74.76903634	81.53	81.17455653	81.53	51.04350817	81.53	61.78292164	81.53	84.71552564	81.53	74.2589456	81.53	97.4862049	81.53	68.8256319	81.53	65.45684054	81.53	96.98193915	81.53	36.97566128	81.53	77.50927007	81.53	47.79884954	81.53	83.11291535	81.53	67.43855891
81.56	44.73300828	81.56	70.75178101	81.56	55.23939754	81.56	72.71581999	81.56	88.07484376	81.56	53.2299229	81.56	40.78810678	81.56	43.33800674	81.56	78.17221159	81.56	93.05088912	81.56	73.76626986	81.56	80.36983876	81.56	50.49663803	81.56	61.65699722	81.56	84.33763633	81.56	74.22352908	81.56	96.97490601	81.56	68.38232835	81.56	64.58863505	81.56	96.55737912	81.56	36.00593	81.56	76.59382196	81.56	47.63345922	81.56	82.24415217	81.56	67.18048567
81.61	44.18984265	81.61	70.18836727	81.61	54.76927902	81.61	72.64553839	81.61	87.59760898	81.61	53.18372671	81.61	40.34385104	81.61	43.15779157	81.61	77.43178818	81.61	91.87498396	81.61	73.04035165	81.61	79.81016598	81.61	50.05454927	81.61	61.62517586	81.61	84.13806875	81.61	74.03586446	81.61	96.61896279	81.61	67.92957043	81.61	64.02753479	81.61	96.24984951	81.61	35.15235076	81.61	75.61616155	81.61	47.55958893	81.61	81.59384748	81.61	67.18878468
81.67	43.45379011	81.67	69.58960302	81.67	54.10685369	81.67	72.48700958	81.67	87.32056234	81.67	53.03859537	81.67	39.78884423	81.67	43.0915172	81.67	76.7888686	81.67	90.99793168	81.67	72.15559001	81.67	78.92265419	81.67	49.7512679	81.67	61.37541436	81.67	83.84934667	81.67	74.009617	81.67	96.32987784	81.67	67.78461416	81.67	63.39229274	81.67	95.91708033	81.67	34.41498043	81.67	74.8048266	81.67	47.55958893	81.67	80.92017324	81.67	67.08361658
81.68	43.02554205	81.68	68.83117042	81.68	53.76238997	81.68	72.36811615	81.68	87.12267826	81.68	52.90665779	81.68	39.45848144	81.68	42.99873437	81.68	76.30668051	81.68	90.06690117	81.68	71.31166696	81.68	78.15435412	81.68	49.34249695	81.68	61.36226834	81.68	83.78372484	81.68	73.82591023	81.68	96.23790032	81.68	67.37611376	81.68	62.92908839	81.68	95.58431115	81.68	33.65079924	81.68	73.9799764	81.68	47.37349806	81.68	80.06156994	81.68	66.80755033
81.74	42.55714613	81.74	68.15257518	81.74	53.3914337	81.74	72.19637766	81.74	86.81925683	81.74	52.85388276	81.74	39.00918703	81.74	42.82641975	81.74	75.66376094	81.74	89.25731053	81.74	70.50857611	81.74	77.34631681	81.74	49.11833356	81.74	61.12565286	81.74	83.5343644	81.74	73.66843819	81.74	95.96195502	81.74	67.2443417	81.74	62.43942012	81.74	95.21161375	81.74	33.14134511	81.74	73.2632991	81.74	47.24057691	81.74	79.36147635	81.74	66.6760902
81.77	42.27088609	81.77	67.54546683	81.77	53.02717469	81.77	72.06857502	81.77	86.47875855	81.77	52.75500946	81.77	38.83260369	81.77	42.83438252	81.77	75.30620658	81.77	88.27489945	81.77	69.76492706	81.77	76.62154294	81.77	48.69036353	81.77	61.13124714	81.77	83.28784844	81.77	73.51501154	81.77	95.67419716	81.77	67.01204654	81.77	61.9817941	81.77	94.89374512	81.77	32.49380988	81.77	72.40245522	81.77	47.1815787	81.77	78.50638459	81.77	66.56270578
81.8	41.96830346	81.8	66.84859899	81.8	52.67601371	81.8	71.91895543	81.8	86.21240126	81.8	52.59001078	81.8	38.45418022	81.8	42.73363691	81.8	74.8333213	81.8	87.26031987	81.8	69.0929575	81.8	75.7170007	81.8	48.48539923	81.8	60.98105309	81.8	83.12752556	81.8	73.40599541	81.8	95.43635644	81.8	66.71724709	81.8	61.67183306	81.8	94.65256127	81.8	32.09562281	81.8	71.77585169	81.8	47.01460874	81.8	77.71031175	81.8	66.4920524
81.86	41.56168745	81.86	66.22834818	81.86	52.36483118	81.86	71.89685775	81.86	86.06984394	81.86	52.45159369	81.86	38.30408788	81.86	42.55606522	81.86	74.55622533	81.86	86.46703362	81.86	68.47197117	81.86	74.91295067	81.86	48.37393386	81.86	60.89466088	81.86	82.94666086	81.86	73.31820217	81.86	95.24062967	81.86	66.56407432	81.86	61.35986402	81.86	94.45454431	81.86	31.66269624	81.86	71.05040369	81.86	46.94234765	81.86	76.88184002	81.86	66.41811751
81.88	41.28068398	81.88	65.58974732	81.88	52.15288189	81.88	71.69872439	81.88	85.74007574	81.88	52.29328815	81.88	37.94734027	81.88	42.46329384	81.88	74.35533579	81.88	85.79246234	81.88	67.81869188	81.88	74.01230226	81.88	48.12342983	81.88	60.77636775	81.88	82.64484915	81.88	73.16075594	81.88	95.09610505	81.88	66.37961368	81.88	61.09520669	81.88	94.22828897	81.88	31.39459846	81.88	70.27972878	81.88	46.78286134	81.88	75.99692669	81.88	66.20780729
81.93	40.95953761	81.93	64.71167035	81.93	51.94093261	81.93	71.51379908	81.93	85.50264289	81.93	52.30648028	81.93	37.72272081	81.93	42.39702766	81.93	74.08748944	81.93	84.9559891	81.93	67.02930929	81.93	73.07191516	81.93	47.84655427	81.93	60.64493023	81.93	82.59236071	81.93	73.0557918	81.93	95.05669098	81.93	66.20832288	81.93	60.92318388	81.93	94.01534351	81.93	30.93882554	81.93	69.75243193	81.93	46.71640738	81.93	75.04597315	81.93	66.15522974
81.96	40.9060148	81.96	64.00654552	81.96	51.64949956	81.96	71.35528985	81.96	85.27839899	81.96	52.12179367	81.96	37.63023269	81.96	42.41028026	81.96	73.65892508	81.96	84.13300398	81.96	66.34881189	81.96	72.14477428	81.96	47.75426347	81.96	60.50034832	81.96	82.35615637	81.96	72.92458343	81.96	94.75450371	81.96	66.06339088	81.96	60.75116108	81.96	93.76246839	81.96	30.72434604	81.96	69.00880327	81.96	46.57021187	81.96	74.16105982	81.96	65.99749707
82	40.57148853	82	63.18168263	82	51.42430404	82	71.36849789	82	84.96181973	82	52.06902515	82	37.33954756	82	42.23799011	82	73.404465	82	83.25606003	82	65.88607213	82	71.13816874	82	47.58286447	82	60.40834397	82	82.38240059	82	72.8458635	82	94.51801293	82	65.86575402	82	60.4468096	82	93.76246839	82	30.52326872	82	68.33277432	82	46.54363029	82	72.93274377	82	65.81347564
82.06	40.30884382	82.06	62.28469187	82.06	51.27167583	82.06	71.08668235	82.06	84.91954666	82.06	51.96990733	82.06	37.27808958	82.06	42.1636793	82.06	73.13225915	82.06	82.47024405	82.06	65.14556971	82.06	70.0210023	82.06	47.35139175	82.06	60.36322871	82.06	82.14322347	82.06	72.74987889	82.06	94.51654938	82.06	65.8080014	82.06	60.2028219	82.06	93.58770245	82.06	30.36616145	82.06	67.65158161	82.06	46.48292098	82.06	72.01710807	82.06	65.76902173
82.06	40.29048505	82.06	61.45213572	82.06	51.09313228	82.06	71.02506335	82.06	84.84310649	82.06	51.73922194	82.06	37.12814251	82.06	42.11871035	82.06	72.8955512	82.06	81.46168869	82.06	64.41619213	82.06	68.88653818	82.06	47.24006645	82.06	60.15861332	82.06	82.13307732	82.06	72.64905413	82.06	94.2552461	82.06	65.66811716	82.06	59.97043532	82.06	93.32327395	82.06	30.09430972	82.06	66.92663666	82.06	46.31769002	82.06	70.85914488	82.06	65.64260495
82.11	40.10810135	82.11	60.55493131	82.11	50.98020678	82.11	70.91494386	82.11	84.56335021	82.11	51.62686962	82.11	37.02701348	82.11	42.05763904	82.11	72.86437334	82.11	80.67565741	82.11	63.67550177	82.11	67.71610847	82.11	47.12722837	82.11	60.19233692	82.11	81.85449502	82.11	72.50055665	82.11	94.08292833	82.11	65.51810159	82.11	59.95137338	82.11	93.20169352	82.11	30.0041782	82.11	66.17766217	82.11	46.19049064	82.11	69.67905956	82.11	65.49296184
82.14	39.93412836	82.14	59.63683037	82.14	50.79473023	82.14	70.67715064	82.14	84.40504421	82.14	51.56090402	82.14	36.81558232	82.14	41.88532443	82.14	72.54291037	82.14	79.66366911	82.14	62.95408172	82.14	66.43119878	82.14	46.94262398	82.14	60.12661322	82.14	81.80199373	82.14	72.55304521	82.14	94.09606798	82.14	65.346796	82.14	59.67345458	82.14	92.88223587	82.14	29.74945114	82.14	65.28519755	82.14	46.11073605	82.14	68.45059177	82.14	65.36150171
82.2	39.8136816	82.2	58.77195008	82.2	50.74173557	82.2	70.57146053	82.2	84.1807726	82.2	51.58729153	82.2	36.72307959	82.2	41.77928735	82.2	72.46255099	82.2	78.77312068	82.2	62.19182946	82.2	65.14628908	82.2	46.83713439	82.2	59.86370571	82.2	81.6182615	82.2	72.29060242	82.2	93.79384338	82.2	65.18866826	82.2	59.6072789	82.2	92.90885893	82.2	29.66901219	82.2	64.35216808	82.2	46.00439977	82.2	67.19571101	82.2	65.23004159
82.23	39.66647173	82.23	57.74739509	82.23	50.54300797	82.23	70.46577677	82.23	83.98288851	82.23	51.42896644	82.23	36.47200349	82.23	41.71301299	82.23	72.20805947	82.23	77.62619637	82.23	61.44318794	82.23	63.96734961	82.23	46.7712038	82.23	59.83741369	82.23	81.4345229	82.23	72.01503272	82.23	93.64930091	82.23	65.08324552	82.23	59.35583038	82.23	92.68257564	82.23	29.49472408	82.23	63.58139797	82.23	45.9778149	82.23	65.91441089	82.23	65.19060355
82.26	39.51926186	82.26	56.57648328	82.26	50.26478997	82.26	70.43935743	82.26	83.90373233	82.26	51.21786631	82.26	36.44557459	82.26	41.65999286	82.26	72.08751086	82.26	76.70866201	82.26	60.58564778	82.26	62.53673244	82.26	46.59978362	82.26	59.57450617	82.26	81.44764982	82.26	71.93630307	82.26	93.51790445	82.26	65.00418482	82.26	59.3293601	82.26	92.54946669	82.26	29.41428512	82.26	62.62132528	82.26	45.7385543	82.26	64.54064306	82.26	65.1380195
82.29	39.37570514	82.29	55.41848978	82.29	50.19939274	82.29	70.26346889	82.29	83.75111542	82.29	51.19202474	82.29	36.30446051	82.29	41.63645167	82.29	71.88223113	82.29	75.47562859	82.29	59.69975346	82.29	61.07777079	82.29	46.48280971	82.29	59.50722627	82.29	81.23072131	82.29	71.98412734	82.29	93.35029828	82.29	64.85638258	82.29	59.0368553	82.29	92.3802222	82.29	29.29979314	82.29	61.57842422	82.29	45.76712409	82.29	63.11165347	82.29	64.99050243
82.33	39.28690304	82.33	54.26786492	82.33	50.08637079	82.33	70.04759188	82.33	83.69550272	82.33	51.10600296	82.33	36.22966787	82.33	41.45604858	82.33	71.78396878	82.33	74.31119229	82.33	58.75442344	82.33	59.46943998	82.33	46.42262871	82.33	59.43571014	82.33	81.09640836	82.33	71.91429236	82.33	93.16475199	82.33	64.77216636	82.33	59.05738091	82.33	92.20530711	82.33	29.18276707	82.33	60.63958972	82.33	45.53354609	82.33	61.61377669	82.33	64.82765923
82.39	39.13970816	82.39	53.08379104	82.39	49.84792904	82.39	69.86266656	82.39	83.41849666	82.39	51.00046912	82.39	36.13717975	82.39	41.35002461	82.39	71.67682769	82.39	73.09695633	82.39	57.88338651	82.39	57.82707888	82.39	46.31715215	82.39	59.38313895	82.39	81.03079463	82.39	71.66500092	82.39	93.12533792	82.39	64.61405815	82.39	58.88535173	82.39	92.13876404	82.39	28.98168975	82.39	59.57146972	82.39	45.54683688	82.39	60.00244016	82.39	64.77508168
82.41	39.05942237	82.41	51.72676183	82.41	49.72870657	82.41	69.83625048	82.41	83.19425276	82.41	50.90812422	82.41	35.99183718	82.41	41.37652981	82.41	71.44915924	82.41	71.81526706	82.41	56.76736109	82.41	56.13173284	82.41	46.17212467	82.41	59.12026392	82.41	80.84707873	82.41	71.59939992	82.41	92.90198516	82.41	64.50864842	82.41	58.67362842	82.41	91.88588893	82.41	28.84763927	82.41	58.38166386	82.41	45.33418741	82.41	58.4439358	82.41	64.5253383
82.47	38.93418461	82.47	50.4300244	82.47	49.68282797	82.47	69.64271669	82.47	82.95976822	82.47	50.74355095	82.47	35.85528026	82.47	41.21240179	82.47	71.27964331	82.47	70.26855416	82.47	55.69890483	82.47	54.44291473	82.47	46.00822541	82.47	59.16553347	82.47	80.81085293	82.47	71.53808162	82.47	92.77227756	82.47	64.35576734	82.47	58.53407612	82.47	91.72816284	82.47	28.81726909	82.47	57.25238603	82.47	45.32858853	82.47	56.74634184	82.47	64.39908437
82.5	38.79180198	82.5	48.91957557	82.5	49.62273034	82.5	69.50602398	82.5	82.82491136	82.5	50.65747378	82.5	35.72758087	82.5	41.1247177	82.5	71.08755807	82.5	68.83364236	82.5	54.57615016	82.5	52.74105031	82.5	45.96117156	82.5	58.9493996	82.5	80.59775546	82.5	71.35010848	82.5	92.69177043	82.5	64.20560821	82.5	58.35604981	82.5	91.61971029	82.5	28.68677805	82.5	55.89388624	82.5	45.21457348	82.5	54.91748415	82.5	64.35446125
82.53	38.54618027	82.53	47.47685463	82.53	49.44441567	82.53	69.36536297	82.53	82.74873932	82.53	50.55888396	82.53	35.5910534	82.53	40.98712588	82.53	70.93147778	82.53	67.16589419	82.53	53.18136203	82.53	50.97318656	82.53	45.77093327	82.53	58.83697708	82.53	80.4303492	82.53	71.17074611	82.53	92.44385482	82.53	64.10545654	82.53	58.30914708	82.53	91.36885937	82.53	28.57600865	82.53	54.50805575	82.53	45.12925447	82.53	53.07506475	82.53	64.20194289
82.56	38.5280437	82.56	45.96798882	82.56	49.26614186	82.56	69.18512237	82.56	82.52751807	82.56	50.39437732	82.56	35.44135487	82.56	40.84956487	82.56	70.70849575	82.56	65.59297049	82.56	52.00462224	82.56	49.15279394	82.56	45.64665131	82.56	58.75087097	82.56	80.35482591	82.56	71.07013489	82.56	92.4193044	82.56	64.04484849	82.56	58.11673609	82.56	91.23782345	82.56	28.47866867	82.56	53.13608731	82.56	44.95094715	82.56	51.31232587	82.56	63.99689764
82.6	38.38172755	82.6	44.48146131	82.6	49.17841371	82.6	69.05223351	82.6	82.45256537	82.6	50.33389089	82.6	35.46770227	82.6	40.95748652	82.6	70.76148884	82.6	63.78221047	82.6	50.67633655	82.6	47.32974698	82.6	45.58444993	82.6	58.65433625	82.6	80.16149236	82.6	70.89963974	82.6	92.23017457	82.6	63.88410002	82.6	58.09856869	82.6	91.11191047	82.6	28.36856282	82.6	51.64129522	82.6	44.86126647	82.6	49.49524852	82.6	63.98118316
82.66	38.29670093	82.66	43.06572376	82.66	49.00012871	82.66	68.89840314	82.66	82.33685671	82.66	50.18256034	82.66	35.30476759	82.66	40.81989519	82.66	70.49828845	82.66	62.10138576	82.66	49.29546689	82.66	45.48286541	82.66	45.48652865	82.66	58.46308268	82.66	80.0072446	82.66	70.85151923	82.66	92.03484381	82.66	63.81033449	82.66	57.7738075	82.66	91.04741698	82.66	28.31143733	82.66	50.12061622	82.66	44.82914691	82.66	47.69289223	82.66	63.85498085
82.68	38.24789924	82.68	41.58078575	82.68	48.87369678	82.68	68.73517588	82.68	81.99083158	82.68	50.14917827	82.68	35.19020045	82.68	40.73215496	82.68	70.399843	82.68	60.16603853	82.68	47.94038721	82.68	43.70020622	82.68	45.43940454	82.68	58.41772076	82.68	80.00400759	82.68	70.72905352	82.68	92.03307351	82.68	63.72597227	82.68	57.72801029	82.68	90.81906952	82.68	28.2479028	82.68	48.59879871	82.68	44.68846803	82.68	45.86269021	82.68	63.71826292
82.73	38.16288914	82.73	40.0190582	82.73	48.78817943	82.73	68.73990027	82.73	81.82241781	82.73	49.97148947	82.73	35.27834195	82.73	40.59459146	82.73	70.15007992	82.73	58.37773009	82.73	46.51902195	82.73	42.02595489	82.73	45.27557554	82.73	58.20020765	82.73	79.81040977	82.73	70.628472	82.73	91.8377671	82.73	63.4414132	82.73	57.66794585	82.73	90.7146889	82.73	28.09695783	82.73	46.97033278	82.73	44.61649744	82.73	44.07399065	82.73	63.60523747
82.76	37.96686105	82.76	38.44060768	82.76	48.63522557	82.76	68.5105987	82.76	81.80613807	82.76	49.91169381	82.76	35.11091058	82.76	40.57309458	82.76	70.15874577	82.76	56.38795101	82.76	44.95942549	82.76	40.30910164	82.76	45.24161276	82.76	58.286267	82.76	79.71527915	82.76	70.47973128	82.76	91.79655351	82.76	63.40971678	82.76	57.60890042	82.76	90.48630671	82.76	28.07361469	82.76	45.46164772	82.76	44.48908472	82.76	42.26976093	82.76	63.53421875
82.79	37.86850576	82.79	36.89256834	82.79	48.47025391	82.79	68.42288181	82.79	81.65093606	82.79	49.81318393	82.79	35.02729687	82.79	40.43555072	82.79	70.01615356	82.79	54.43821365	82.79	43.48398902	82.79	38.64851542	82.79	45.07780819	82.79	58.16077448	82.79	79.60044965	82.79	70.41853734	82.79	91.48302774	82.79	63.23060012	82.79	57.37682788	82.79	90.36865731	82.79	27.96290735	82.79	43.88764905	82.79	44.37726639	82.79	40.6399953	82.79	63.25033898
82.85	37.77017159	82.85	35.43803407	82.85	48.41128613	82.85	68.25594176	82.85	81.42982307	82.85	49.62236489	82.85	34.95691658	82.85	40.35104788	82.85	69.80664802	82.85	52.48895152	82.85	41.94088012	82.85	37.14725544	82.85	44.90086631	82.85	57.9301772	82.85	79.42004925	82.85	70.23929639	82.85	91.55055412	82.85	63.17009263	82.85	57.39620543	82.85	90.33088006	82.85	27.82541993	82.85	42.28700263	82.85	44.23889419	82.85	39.03704822	82.85	63.26881293
82.88	37.68989571	82.88	34.08117245	82.88	48.13313685	82.88	68.16349052	82.88	81.29793081	82.88	49.59598389	82.88	34.82480474	82.88	40.27153892	82.88	69.6727382	82.88	50.50594376	82.88	40.43035317	82.88	35.59779981	82.88	44.90086631	82.88	57.95646273	82.88	79.40693194	82.88	70.1343452	82.88	91.32722895	82.88	62.99882935	82.88	57.18450826	82.88	90.197804	82.88	27.75840456	82.88	40.81344727	82.88	44.13258417	82.88	37.47873316	82.88	63.21624187
82.95	37.52470955	82.95	32.58726108	82.95	48.14043917	82.95	68.04942223	82.95	81.15601557	82.95	49.52391507	82.95	34.71482472	82.95	40.21356541	82.95	69.5704092	82.95	48.50345924	82.95	38.87420302	82.95	34.18979313	82.95	44.80305044	82.95	57.77847736	82.95	79.27905319	82.95	70.06009334	82.95	91.11892316	82.95	63.00422276	82.95	57.04515708	82.95	90.00038605	82.95	27.70136852	82.95	39.18634492	82.95	44.07398433	82.95	35.9555999	82.95	62.94561899
82.97	37.45831727	82.97	31.20222236	82.97	48.05229065	82.97	67.91611884	82.97	80.96182031	82.97	49.30478412	82.97	34.68804825	82.97	40.0959198	82.97	69.31491184	82.97	46.42999316	82.97	37.28243127	82.97	32.9440467	82.97	44.67460901	82.97	57.70787429	82.97	79.22969156	82.97	69.94171243	82.97	91.08698716	82.97	62.94850501	82.97	57.03982769	82.97	89.90063117	82.97	27.60438163	82.97	37.5511574	82.97	44.01056669	82.97	34.60836686	82.97	62.90321652
83	37.38678461	83	30.01429445	83	47.96687475	83	67.92093803	83	80.97820435	83	49.24592559	83	34.59127236	83	40.10422302	83	69.19920913	83	44.60290429	83	35.90321281	83	31.61549102	83	44.55042859	83	57.62188638	83	78.9312125	83	69.84123453	83	90.95749409	83	62.74309289	83	56.87398659	83	89.71651105	83	27.46692151	83	35.937576	83	43.8722227	83	33.32294708	83	62.76400297
83.03	37.19066383	83.03	28.78055821	83.03	47.77407265	83.03	67.67832562	83.03	80.68478004	83.03	49.30478412	83.03	34.50304598	83.03	39.91035413	83.03	69.12739814	83.03	42.62491971	83.03	34.36952642	83.03	30.58617095	83.03	44.46362984	83.03	57.51069684	83.03	78.87534127	83.03	69.77112621	83.03	90.91617176	83.03	62.80355511	83.03	56.68249807	83.03	89.62110812	83.03	27.47031459	83.03	34.50866407	83.03	43.79789095	83.03	32.24390219	83.03	62.67973432
83.09	37.13254413	83.09	27.71266747	83.09	47.70193735	83.09	67.537873	83.09	80.56928974	83.09	49.10081218	83.09	34.4591442	83.09	39.83915831	83.09	68.86439959	83.09	40.74433564	83.09	32.88179212	83.09	29.56253805	83.09	44.43176945	83.09	57.34586695	83.09	78.7474966	83.09	69.46073472	83.09	90.61589275	83.09	62.55863225	83.09	56.62256913	83.09	89.53018536	83.09	27.35968176	83.09	32.9360183	83.09	43.72602718	83.09	31.26255305	83.09	62.57998154
83.12	37.05225834	83.12	26.6749371	83.12	47.56946865	83.12	67.37936377	83.12	80.42419224	83.12	49.03485154	83.12	34.30059041	83.12	39.74638375	83.12	68.86439959	83.12	39.05789787	83.12	31.56161812	83.12	28.66188646	83.12	44.31310713	83.12	57.30644015	83.12	78.49817333	83.12	69.53945464	83.12	90.52392659	83.12	62.38734782	83.12	56.54317448	83.12	89.27731024	83.12	27.29265493	83.12	31.44876098	83.12	43.59312246	83.12	30.23235444	83.12	62.3959601
83.15	37.01668766	83.15	25.68029404	83.15	47.45610785	83.15	67.17631984	83.15	80.2362432	83.15	48.9353589	83.15	34.08018046	83.15	39.65851091	83.15	68.77914659	83.15	37.21415795	83.15	30.21796165	83.15	27.89713027	83.15	44.21309486	83.15	57.06375789	83.15	78.49474353	83.15	69.31184337	83.15	90.53510929	83.15	62.26328265	83.15	56.40457928	83.15	89.20847612	83.15	27.18877348	83.15	30.1004242	83.15	43.54533792	83.15	29.28501812	83.15	62.39052205
83.18	36.89624408	83.18	24.73557799	83.18	47.37661745	83.18	67.09705544	83.18	80.10431835	83.18	48.77703699	83.18	34.0933965	83.18	39.57898231	83.18	68.60502081	83.18	35.60847282	83.18	29.03374467	83.18	27.15532595	83.18	44.12078948	83.18	57.1426276	83.18	78.41600115	83.18	69.36433193	83.18	90.36428752	83.18	62.30280982	83.18	56.31193968	83.18	89.16854153	83.18	27.18877348	83.18	28.85638173	83.18	43.45229089	83.18	28.59813421	83.18	62.24591591
83.22	36.79347321	83.22	23.95791945	83.22	47.31193361	83.22	67.04085653	83.22	79.9394526	83.22	48.76498881	83.22	34.04534012	83.22	39.5692061	83.22	68.38721029	83.22	34.04834418	83.22	27.77460548	83.22	26.52618759	83.22	43.97806281	83.22	56.98394903	83.22	78.21293878	83.22	69.09793794	83.22	90.14491471	83.22	62.12933202	83.22	56.20541363	83.22	88.85375419	83.22	27.02121636	83.22	27.64607369	83.22	43.34853709	83.22	27.90435608	83.22	62.1254051
83.25	36.69096906	83.25	23.26906055	83.25	47.22505066	83.25	66.86421195	83.25	79.61955198	83.25	48.652283	83.25	33.9438428	83.25	39.49457483	83.25	68.26173734	83.25	32.56848464	83.25	26.6347942	83.25	25.95993488	83.25	43.91757243	83.25	56.7544013	83.25	78.07825308	83.25	68.89654446	83.25	90.11663514	83.25	61.9920741	83.25	56.11972784	83.25	88.83810944	83.25	26.99774641	83.25	26.52728551	83.25	43.30072824	83.25	27.23421173	83.25	61.92276848
83.3	36.53039429	83.3	22.55063379	83.3	47.07933572	83.3	66.61324006	83.3	79.63274729	83.3	48.36205618	83.3	33.8645659	83.3	39.38854767	83.3	68.2483447	83.3	31.11140531	83.3	25.72292373	83.3	25.46987516	83.3	43.85164998	83.3	56.7149745	83.3	78.01264571	83.3	68.87030024	83.3	89.84072393	83.3	62.03160274	83.3	55.94770504	83.3	88.65178375	83.3	26.95753031	83.3	25.52676681	83.3	43.23427429	83.3	26.7455301	83.3	61.90962409
83.33	36.44998491	83.33	21.95711233	83.33	46.87650866	83.33	66.56215915	83.33	79.51094889	83.33	48.26502182	83.33	33.78598073	83.33	39.2944682	83.33	68.03563696	83.33	29.76471507	83.33	24.76104762	83.33	25.0764804	83.33	43.71679144	83.33	56.64140828	83.33	77.80010072	83.33	68.84478958	83.33	89.78117916	83.33	61.73203358	83.33	55.83438726	83.33	88.47259755	83.33	26.8671424	83.33	24.49013014	83.33	42.97911718	83.33	26.28672719	83.33	61.65018041
83.39	36.40108187	83.39	21.4357268	83.39	46.84667719	83.39	66.51578525	83.39	79.39192544	83.39	48.22290233	83.39	33.71017592	83.39	39.20784779	83.39	67.92191837	83.39	28.63250483	83.39	23.92935821	83.39	24.65173794	83.39	43.72520592	83.39	56.52479685	83.39	77.89103918	83.39	68.72134233	83.39	89.68100046	83.39	61.73618168	83.39	55.91491101	83.39	88.47638648	83.39	26.86701448	83.39	23.6503333	83.39	42.96048043	83.39	25.87701949	83.39	61.77266584
83.42	36.2805743	83.42	20.96225356	83.42	46.67040037	83.42	66.2930529	83.42	79.0460127	83.42	48.12590437	83.42	33.51275385	83.42	39.10057113	83.42	67.74947328	83.42	27.50237727	83.42	23.17212752	83.42	24.31156477	83.42	43.56401574	83.42	56.42501609	83.42	77.62603752	83.42	68.59094547	83.42	89.47701859	83.42	61.50254977	83.42	55.68252565	83.42	88.20410329	83.42	26.76324689	83.42	22.88460856	83.42	42.82497763	83.42	25.41848327	83.42	61.59208772
83.45	36.1824881	83.45	20.55500213	83.45	46.53621469	83.45	66.21696699	83.45	79.13149733	83.45	48.04544828	83.45	33.48139266	83.45	39.12348296	83.45	67.71263926	83.45	26.55127641	83.45	22.51096033	83.45	24.09240849	83.45	43.50885515	83.45	56.33380633	83.45	77.50086752	83.45	68.42419943	83.45	89.28890786	83.45	61.43869216	83.45	55.56395255	83.45	88.05287704	83.45	26.64921324	83.45	22.21423611	83.45	42.80897534	83.45	25.18702415	83.45	61.39699294
83.51	36.15572511	83.51	20.14257227	83.51	46.43023845	83.51	66.05845776	83.51	78.74896062	83.51	47.93991125	83.51	33.3492645	83.51	38.89817923	83.51	67.45818554	83.51	25.64734509	83.51	21.93934016	83.51	23.81426623	83.51	43.3110878	83.51	56.26808439	83.51	77.31715798	83.51	68.35859843	83.51	89.1443896	83.51	61.28058394	83.51	55.53749191	83.51	87.99963749	83.51	26.54197349	83.51	21.60581164	83.51	42.54316589	83.51	24.98890989	83.51	61.37070416
83.54	35.98177043	83.54	19.79666162	83.54	46.37725033	83.54	65.95278706	83.54	78.84129597	83.54	47.80799315	83.54	33.30962446	83.54	38.84516565	83.54	67.35104445	83.54	24.87832994	83.54	21.44938069	83.54	23.61559341	83.54	43.25834793	83.54	56.12350884	83.54	77.3434022	83.54	68.25363428	83.54	89.10496917	83.54	61.18835044	83.54	55.33900209	83.54	87.81331181	83.54	26.48835362	83.54	21.17315439	83.54	42.50329352	83.54	24.68513289	83.54	61.22612225
83.57	35.93268595	83.57	19.5462963	83.57	46.19749973	83.57	65.61745744	83.57	78.53441711	83.57	47.69515519	83.57	33.23445262	83.57	38.75718148	83.57	67.29239308	83.57	24.24722433	83.57	20.98923188	83.57	23.40656708	83.57	43.29006337	83.57	55.90696611	83.57	77.18234498	83.57	68.11772074	83.57	88.90573587	83.57	61.22226491	83.57	55.25319869	83.57	87.61118789	83.57	26.49162581	83.57	20.72953766	83.57	42.46866678	83.57	24.50325167	83.57	61.11537159
83.62	35.84795864	83.62	19.35762313	83.62	46.11231293	83.62	65.55651398	83.62	78.37961922	83.62	47.55734271	83.62	33.13785945	83.62	38.75239428	83.62	67.04301383	83.62	23.62362008	83.62	20.60555869	83.62	23.17851226	83.62	43.13968879	83.62	55.84748942	83.62	77.04158412	83.62	67.89937233	83.62	88.73709179	83.62	61.0961233	83.62	55.12727877	83.62	87.50720351	83.62	26.34089777	83.62	20.3484013	83.62	42.3836764	83.62	24.3549414	83.62	60.96323448
83.65	35.76325545	83.65	19.14239122	83.65	46.05363637	83.65	65.45596635	83.65	78.17210392	83.65	47.49870726	83.65	33.05449974	83.65	38.5753362	83.65	66.86065108	83.65	23.09459889	83.65	20.29002193	83.65	22.97700138	83.65	42.97616405	83.65	55.85373488	83.65	76.92710538	83.65	67.81227638	83.65	88.56849573	83.65	60.91730813	83.65	55.05431107	83.65	87.38993657	83.65	26.35104831	83.65	20.06199336	83.65	42.28542105	83.65	24.1406373	83.65	60.75856389
83.71	35.71415004	83.71	18.89197601	83.71	45.90036365	83.71	65.27912601	83.71	78.07623527	83.71	47.45180568	83.71	33.00573129	83.71	38.48732957	83.71	66.86890956	83.71	22.66572357	83.71	20.00671881	83.71	22.88712536	83.71	42.95510402	83.71	55.63719193	83.71	76.73977242	83.71	67.68944403	83.71	88.75023618	83.71	60.87213401	83.71	54.91555546	83.71	87.30756794	83.71	26.28727789	83.71	19.83462121	83.71	42.14444853	83.71	23.86625658	83.71	60.67405794
83.74	35.54019536	83.74	18.73232579	83.74	45.75464871	83.74	65.16024727	83.74	77.90475352	83.74	47.26711907	83.74	32.80753747	83.74	38.51383477	83.74	66.72159693	83.74	22.16653757	83.74	19.76173828	83.74	22.66196326	83.74	42.77052244	83.74	55.59775877	83.74	76.516687	83.74	67.49263466	83.74	88.29038627	83.74	60.7799005	83.74	54.83616081	83.74	87.12124225	83.74	26.18003814	83.74	19.52364981	83.74	42.06470379	83.74	23.80021956	83.74	60.56890283
83.77	35.39737588	83.77	18.53505124	83.77	45.70730626	83.77	65.07582263	83.77	77.79564306	83.77	47.18060181	83.77	32.78516139	83.77	38.34628106	83.77	66.58250206	83.77	21.8589329	83.77	19.54639179	83.77	22.5852835	83.77	42.76261862	83.77	55.44688115	83.77	76.46052387	83.77	67.43536313	83.77	88.24873447	83.77	60.55021402	83.77	54.71058987	83.77	87.01220719	83.77	26.0492052	83.77	19.29618466	83.77	41.92368659	83.77	23.69748547	83.77	60.51065503
83.8	35.31271469	83.8	18.41302377	83.8	45.54269943	83.8	65.04136216	83.8	77.68050961	83.8	46.99008437	83.8	32.68862054	83.8	38.30178364	83.8	66.42695894	83.8	21.5054544	83.8	19.29899852	83.8	22.43680116	83.8	42.65186012	83.8	55.37431689	83.8	76.2542448	83.8	67.33518844	83.8	88.01448142	83.8	60.46368407	83.8	54.74353265	83.8	86.84174736	83.8	26.00577156	83.8	19.06395108	83.8	41.89192669	83.8	23.52285864	83.8	60.38488776
83.87	35.25919189	83.87	18.24007004	83.87	45.48971131	83.87	64.76397419	83.87	77.46945466	83.87	46.9109316	83.87	32.6621949	83.87	38.14274608	83.87	66.29303258	83.87	21.23562365	83.87	19.19011811	83.87	22.31759619	83.87	42.54638674	83.87	55.30860132	83.87	76.17550578	83.87	67.09901592	83.87	87.92250889	83.87	60.37145056	83.87	54.41271417	83.87	86.69535133	83.87	25.93874632	83.87	18.88818387	83.87	41.74573117	83.87	23.4171959	83.87	60.20086632
83.87	35.12104203	83.87	18.1580013	83.87	45.23243313	83.87	64.62389884	83.87	77.35437572	83.87	46.89194748	83.87	32.55247157	83.87	38.09828247	83.87	66.17771736	83.87	20.96320517	83.87	18.98362312	83.87	22.23538028	83.87	42.44884958	83.87	55.02578523	83.87	76.04801033	83.87	67.03825343	83.87	87.76714984	83.87	60.27177879	83.87	54.3927622	83.87	86.52495169	83.87	25.85512373	83.87	18.79122004	83.87	41.66084057	83.87	23.36147976	83.87	60.03571818
83.93	35.03171122	83.93	17.97398529	83.93	45.22477391	83.93	64.60546496	83.93	77.12649751	83.93	46.79220245	83.93	32.55649238	83.93	37.97045593	83.93	65.97160931	83.93	20.72294636	83.93	18.91791788	83.93	22.11892338	83.93	42.28269376	83.93	55.0194375	83.93	76.00491517	83.93	66.96780756	83.93	87.71229416	83.93	60.13428506	83.93	54.22745786	83.93	86.48240588	83.93	25.83150657	83.93	18.60425394	83.93	41.58624168	83.93	23.2058736	83.93	60.00370049
83.95	34.88882892	83.95	17.88306474	83.95	45.12437452	83.95	64.36244298	83.95	77.08325652	83.95	46.6132734	83.95	32.36229587	83.95	37.94863488	83.95	65.95297041	83.95	20.48262977	83.95	18.72969021	83.95	21.98919142	83.95	42.28791707	83.95	54.82905677	83.95	75.86994006	83.95	66.75300552	83.95	87.51288882	83.95	60.03629725	83.95	54.24739188	83.95	86.16032013	83.95	25.74085004	83.95	18.45780807	83.95	41.40528808	83.95	23.02380964	83.95	59.82706876
84.01	34.88882892	84.01	17.75000672	84.01	45.03163306	84.01	64.16428515	84.01	76.87217549	84.01	46.56049837	84.01	32.30943808	84.01	37.86910628	84.01	65.67169667	84.01	20.3207126	84.01	18.60718561	84.01	21.89646588	84.01	42.09012529	84.01	54.7501807	84.01	75.71245529	84.01	66.60866039	84.01	87.28950847	84.01	59.85181382	84.01	53.98270186	84.01	86.05383425	84.01	25.66041109	84.01	18.3496304	84.01	41.36541078	84.01	22.98418221	84.01	59.73504668
84.04	34.88451953	84.04	17.62807622	84.04	44.84061404	84.04	64.0638907	84.04	76.62524755	84.04	46.39644178	84.04	32.2393848	84.04	37.78491	84.04	65.5698366	84.04	20.08884578	84.04	18.42795682	84.04	21.80104719	84.04	42.03218973	84.04	54.75656246	84.04	75.59812022	84.04	66.56106989	84.04	87.13420204	84.04	59.84442106	84.04	54.04220155	84.04	86.0165853	84.04	25.57681097	84.04	18.19863657	84.04	41.29385065	84.04	22.8756821	84.04	59.648802
84.07	34.65704204	84.07	17.52164169	84.07	44.72139475	84.07	63.90538783	84.07	76.58567435	84.07	46.30409688	84.07	32.13368228	84.07	37.71864382	84.07	65.43591024	84.07	19.88647471	84.07	18.3462977	84.07	21.65535294	84.07	41.96626728	84.07	54.58569814	84.07	75.37504117	84.07	66.42986152	84.07	87.09478798	84.07	59.63360798	84.07	53.81724473	84.07	85.92342246	84.07	25.53659646	84.07	18.06343237	84.07	41.2141059	84.07	22.78322899	84.07	59.5042201
84.13	34.62600212	84.13	17.39975604	84.13	44.66288997	84.13	63.79183134	84.13	76.28605667	84.13	46.24561621	84.13	32.02402422	84.13	37.62122556	84.13	65.4546107	84.13	19.72213991	84.13	18.2487723	84.13	21.65267845	84.13	41.93471925	84.13	54.56581391	84.13	75.23452727	84.13	66.30358878	84.13	87.00521314	84.13	59.53402097	84.13	53.86351927	84.13	85.67327505	84.13	25.47982778	84.13	17.93953067	84.13	41.10270584	84.13	22.6615607	84.13	59.37858629
84.14	34.50985035	84.14	17.33538284	84.14	44.54918417	84.14	63.62799349	84.14	76.203144	84.14	46.01387324	84.14	32.00155094	84.14	37.51984529	84.14	65.26180597	84.14	19.58966137	84.14	18.18297629	84.14	21.54939421	84.14	41.78168569	84.14	54.46740501	84.14	75.02073465	84.14	66.15432586	84.14	86.70063455	84.14	59.43597112	84.14	53.61875492	84.14	85.60400427	84.14	25.44276048	84.14	17.90118511	84.14	41.00145643	84.14	22.58511314	84.14	59.29390988
84.2	34.40705144	84.2	17.27099532	84.2	44.43545027	84.2	63.60943431	84.2	76.09382334	84.2	46.0723325	84.2	31.83371796	84.2	37.49797176	84.2	65.18950222	84.2	19.44365554	84.2	18.06271789	84.2	21.48582488	84.2	41.76047232	84.2	54.26380371	84.2	75.03000219	84.2	66.05752099	84.2	86.64564671	84.2	59.41695774	84.2	53.51950387	84.2	85.28181001	84.2	25.35205753	84.2	17.74113078	84.2	40.87360032	84.2	22.48222895	84.2	59.19606654
84.23	34.33589567	84.23	17.12251694	84.23	44.23125865	84.23	63.4166521	84.23	75.8997537	84.23	45.86875983	84.23	31.79014589	84.23	37.46683171	84.23	64.99395962	84.23	19.30633933	84.23	17.97882611	84.23	21.31098747	84.23	41.53117847	84.23	54.09938123	84.23	74.90263248	84.23	65.91815334	84.23	86.38530926	84.23	59.29103912	84.23	53.4202651	84.23	85.28458608	84.23	25.28190086	84.23	17.69837801	84.23	40.81538854	84.23	22.37379084	84.23	58.96530017
84.28	34.22884688	84.28	17.02938593	84.28	44.20476618	84.28	63.32418944	84.28	75.74146725	84.28	45.81599131	84.28	31.68444336	84.28	37.29454156	84.28	64.7662848	84.28	19.14444216	84.28	17.88355635	84.28	21.31098747	84.28	41.55754681	84.28	54.04680368	84.28	74.69267872	84.28	65.76070712	84.28	86.2933431	84.28	59.14610712	84.28	53.24823911	84.28	85.20473312	84.28	25.14785037	84.28	17.67133654	84.28	40.69577461	84.28	22.32096027	84.28	58.86014506
84.31	34.13939481	84.31	16.96496061	84.31	44.09098973	84.31	63.13384787	84.31	75.59251146	84.31	45.68971352	84.31	31.60907075	84.31	37.16659994	84.31	64.72070842	84.31	19.06584775	84.31	17.76326096	84.31	21.16790783	84.31	41.47037835	84.31	53.85630279	84.31	74.59690952	84.31	65.57199706	84.31	86.15946071	84.31	58.95575234	84.31	53.17541257	84.31	84.92242414	84.31	25.0571094	84.31	17.49773061	84.31	40.59446242	84.31	22.23125311	84.31	58.73595611
84.33	34.04571754	84.33	16.8984316	84.33	44.01149933	84.33	63.01495445	84.33	75.35504928	84.33	45.61055416	84.33	31.54299692	84.33	37.14008829	84.33	64.6001598	84.33	18.93091491	84.33	17.66797943	84.33	21.10167485	84.33	41.27258657	84.33	53.79057273	84.33	74.53129405	84.33	65.57199706	84.33	86.04120389	84.33	58.86350744	84.33	53.20187966	84.33	84.7893152	84.33	24.97666885	84.33	17.44364257	84.33	40.55458512	84.33	22.19162409	84.33	58.64394039
84.39	33.92108041	84.39	16.82982356	84.39	43.90009007	84.39	62.82224566	84.39	75.2402173	84.39	45.47299916	84.39	31.39376142	84.39	37.02947685	84.39	64.37789836	84.39	18.79366203	84.39	17.63857582	84.39	21.04608985	84.39	41.22793456	84.39	53.74450184	84.39	74.2990027	84.39	65.27524316	84.39	85.74152703	84.39	58.81670811	84.39	52.99681847	84.39	84.59251652	84.39	24.91996391	84.39	17.36036354	84.39	40.37679881	84.39	22.08322188	84.39	58.5446861
84.42	33.85835981	84.42	16.73876167	84.42	43.77302812	84.42	62.69789682	84.42	74.95927474	84.42	45.32029148	84.42	31.34478179	84.42	37.03405121	84.42	64.15815459	84.42	18.6340665	84.42	17.4910271	84.42	20.94271792	84.42	41.14072538	84.42	53.6196873	84.42	74.12444885	84.42	65.32267482	84.42	85.62071612	84.42	58.7053797	84.42	52.9636631	84.42	84.53640884	84.42	24.74875583	84.42	17.29489846	84.42	40.34190938	84.42	21.99348536	84.42	58.39416616
84.46	33.61331712	84.46	16.59034744	84.46	43.5159302	84.46	62.53164329	84.46	74.83130269	84.46	45.27511723	84.46	31.18235637	84.46	36.8704393	84.46	64.01630355	84.46	18.59128937	84.46	17.5024757	84.46	20.87390632	84.46	41.01698463	84.46	53.44219364	84.46	73.99719099	84.46	65.17027902	84.46	85.50503625	84.46	58.59271882	84.46	52.78509515	84.46	84.3396414	84.46	24.63845758	84.46	17.15755645	84.46	40.20402171	84.46	21.88510762	84.46	58.25550956
84.52	33.61331712	84.52	16.53713176	84.52	43.37021527	84.52	62.33350993	84.52	74.65982094	84.52	45.05085423	84.52	31.16914196	84.52	36.81742572	84.52	64.01630355	84.52	18.48335739	84.52	17.32554682	84.52	20.91364183	84.52	40.92469066	84.52	53.38962245	84.52	73.72161713	84.52	64.9341065	84.52	85.29482152	84.52	58.50049168	84.52	52.58660534	84.52	84.17993549	84.52	24.55802856	84.52	17.11699503	84.52	40.05782619	84.52	21.819069	84.52	58.07148812
84.55	33.49702272	84.55	16.49925597	84.55	43.33582613	84.55	62.2487361	84.55	74.6294658	84.55	44.95086944	84.55	31.15977952	84.55	36.72918787	84.55	63.75632587	84.55	18.37769538	84.55	17.30046244	84.55	20.82349982	84.55	40.81107241	84.55	53.33049095	84.55	73.67822927	84.55	64.74529433	84.55	85.17395542	84.55	58.2968793	84.55	52.43428942	84.55	84.01729096	84.55	24.44040227	84.55	17.0514983	84.55	40.03618979	84.55	21.76892728	84.55	58.02607782
84.58	33.47025961	84.58	16.45933888	84.58	43.17684533	84.58	62.16947169	84.58	74.29965686	84.58	44.8980944	84.58	31.00120297	84.58	36.64965927	84.58	63.62238297	84.58	18.28324304	84.58	17.21879324	84.58	20.63804874	84.58	40.70558283	84.58	53.15960234	84.58	73.44199575	84.58	64.81090343	84.58	85.04255896	84.58	58.23099009	84.58	52.3681201	84.58	83.85756532	84.58	24.37336875	84.58	16.98388705	84.58	39.85009892	84.58	21.72929826	84.58	57.88147168
84.64	33.41672701	84.64	16.37950312	84.64	43.04436026	84.64	62.02415255	84.64	74.27326935	84.64	44.85851313	84.64	30.92191628	84.64	36.57013067	84.64	63.40808069	84.64	18.17529773	84.64	17.15073477	84.64	20.61155459	84.64	40.66602383	84.64	53.06758344	84.64	73.38950082	84.64	64.6009492	84.64	84.74033436	84.64	58.13875156	84.64	52.24901022	84.64	83.68452178	84.64	24.19908064	84.64	16.97036544	84.64	39.86339135	84.64	21.6500434	84.64	57.78945596
84.64	33.2200915	84.64	16.26175913	84.64	43.03642881	84.64	61.72793004	84.64	74.09772935	84.64	44.71890606	84.64	30.87287231	84.64	36.5083663	84.64	63.33553898	84.64	18.12356472	84.64	17.05756041	84.64	20.61410111	84.64	40.57873445	84.64	52.95581749	84.64	73.26731445	84.64	64.51706262	84.64	84.60624356	84.64	58.04049873	84.64	52.083397	84.64	83.57505502	84.64	24.06798679	84.64	16.87779434	84.64	39.66890847	84.64	21.57345199	84.64	57.63882412
84.7	33.16245512	84.7	16.23313994	84.7	42.84563266	84.7	61.70709493	84.7	73.86430423	84.7	44.59463797	84.7	30.69727226	84.7	36.42432771	84.7	63.28753207	84.7	18.04036648	84.7	17.01461784	84.7	20.47909021	84.7	40.34955826	84.7	52.71266021	84.7	73.07452492	84.7	64.29913841	84.7	84.39869083	84.7	57.94109028	84.7	51.87844865	84.7	83.37837567	84.7	23.99798007	84.7	16.79457652	84.7	39.65071561	84.7	21.47832242	84.7	57.57911977
84.73	33.07807317	84.73	16.19122111	84.73	42.74761046	84.73	61.50133965	84.73	73.74965637	84.73	44.47040377	84.73	30.65384056	84.73	36.38006768	84.73	63.01186222	84.73	17.97068009	84.73	16.94446618	84.73	20.39709124	84.73	40.2918345	84.73	52.58785612	84.73	72.90803359	84.73	64.1993511	84.73	84.29629993	84.73	57.74947288	84.73	51.79264608	84.73	83.30153389	84.73	23.84756164	84.73	16.72489919	84.73	39.53949172	84.73	21.35680028	84.73	57.34855312
84.76	32.99778737	84.76	16.1113968	84.76	42.57540306	84.76	61.3692465	84.76	73.55179673	84.76	44.37805887	84.76	30.54813803	84.76	36.32705728	84.76	62.9315064	84.76	17.82227422	84.76	16.91724647	84.76	20.33086643	84.76	40.19954371	84.76	52.49585177	84.76	72.73744298	84.76	64.00254173	84.76	84.07294717	84.76	57.73629667	84.76	51.6603206	84.76	83.1551315	84.76	23.70010579	84.76	16.60321494	84.76	39.45975015	84.76	21.29076166	84.76	57.16453168
84.82	32.83315712	84.82	16.04289442	84.82	42.58338949	84.82	61.12393276	84.82	73.29211569	84.82	44.24067307	84.82	30.38583105	84.82	36.17680385	84.82	62.72286947	84.82	17.73913374	84.82	16.80629018	84.82	20.31511251	84.82	39.99683604	84.82	52.39737223	84.82	72.6628541	84.82	63.85032778	84.82	83.94432998	84.82	57.49202987	84.82	51.57455239	84.82	82.90533235	84.82	23.61675809	84.82	16.57412626	84.82	39.33527443	84.82	21.34095625	84.82	57.15747172
84.85	32.67260535	84.85	15.9497765	84.85	42.3317294	84.85	61.04468794	84.85	73.01514385	84.85	44.14833958	84.85	30.31977354	84.85	36.09729171	84.85	62.56218405	84.85	17.73913374	84.85	16.73824853	84.85	20.22240988	84.85	39.90455664	84.85	52.37108988	84.85	72.4529199	84.85	63.70601831	84.85	83.79982321	84.85	57.34711577	84.85	51.50839941	84.85	82.69241319	84.85	23.37549765	84.85	16.54708813	84.85	39.29540698	84.85	21.18248409	84.85	57.02604406
84.88	32.64584567	84.88	15.8965658	84.88	42.18603247	84.88	60.93903029	84.88	73.04152484	84.88	44.06919659	84.88	30.2008713	84.88	36.07078979	84.88	62.52201111	84.88	17.65819435	84.88	16.67020688	84.88	20.19592386	84.88	39.83864233	84.88	52.21338306	84.88	72.28235036	84.88	63.60106713	84.88	83.61590724	84.88	57.37346495	84.88	51.21731422	84.88	82.6657967	84.88	23.2146563	84.88	16.46597531	84.88	39.09607292	84.88	21.06362958	84.88	56.78948066
84.91	32.50268632	84.91	15.87192068	84.91	42.08527014	84.91	60.72200154	84.91	72.69439432	84.91	43.9822982	84.91	30.09889912	84.91	35.94271282	84.91	62.30205888	84.91	17.52546088	84.91	16.64504624	84.91	20.10570433	84.91	39.69853245	84.91	52.10153921	84.91	72.23879008	84.91	63.4645957	84.91	83.48171704	84.91	57.23561322	84.91	51.11777881	84.91	82.31665955	84.91	23.0566641	84.91	16.38688631	84.91	38.96799726	84.91	21.01340074	84.91	56.61247373
84.94	32.43978732	84.94	15.8339643	84.94	41.99772761	84.94	60.67666402	84.94	72.59783714	84.94	43.85579389	84.94	30.02333064	84.94	35.82785844	84.94	62.17581234	84.94	17.50063992	84.94	16.61987779	84.94	20.12143433	84.94	39.47927315	84.94	51.92394404	84.94	72.06397536	84.94	63.28872254	84.94	83.26864307	84.94	57.09773381	84.94	51.01822199	84.94	82.35345144	84.94	22.88522584	84.94	16.37538743	84.94	38.91964136	84.94	21.01599659	84.94	56.55373718
85	32.3327253	85	15.71421145	85	41.7592564	85	60.49171586	85	72.4263342	85	43.72385631	85	29.93083109	85	35.78809573	85	62.12223517	85	17.4331735	85	16.52459626	85	19.94922953	85	39.37378356	85	51.884506	85	71.82774184	85	63.19686597	85	82.99270414	85	57.00549528	85	50.78000224	85	82.03399379	85	22.68412528	85	16.30777777	85	38.82659752	85	20.92353206	85	56.42227706
85.02	32.20829976	85.02	15.75218262	85.02	41.55539533	85.02	60.32573483	85.02	72.17995541	85.02	43.73164776	85.02	29.7421515	85.02	35.67764811	85.02	61.92706507	85.02	17.35007241	85.02	16.46811577	85.02	19.9335208	85.02	39.17115285	85.02	51.82552297	85.02	71.70076766	85.02	63.00536959	85.02	82.83792844	85.02	56.91939679	85.02	50.72079918	85.02	81.86415522	85.02	22.39981705	85.02	16.2111191	85.02	38.64902464	85.02	20.80207844	85.02	56.37587474
85.06	32.10521653	85.06	15.66098761	85.06	41.4412916	85.06	60.14823252	85.06	72.13610336	85.06	43.48637184	85.06	29.70618389	85.06	35.56276098	85.06	61.73380712	85.06	17.33872116	85.06	16.44292706	85.06	19.80351887	85.06	39.0968738	85.06	51.59530965	85.06	71.47339792	85.06	62.89505517	85.06	82.61164167	85.06	56.78147831	85.06	50.52855054	85.06	81.72784768	85.06	22.16126412	85.06	16.21312171	85.06	38.56075205	85.06	20.79143851	85.06	56.17250283
85.12	31.99025081	85.12	15.56400134	85.12	41.21913228	85.12	59.98809873	85.12	71.90725648	85.12	43.22501101	85.12	29.51388974	85.12	35.46121689	85.12	61.50430284	85.12	17.19954049	85.12	16.30278226	85.12	19.74565369	85.12	38.9422071	85.12	51.56942258	85.12	71.37701433	85.12	62.76144492	85.12	82.48614497	85.12	56.55666596	85.12	50.30437575	85.12	81.4548166	85.12	21.87431861	85.12	16.08744776	85.12	38.44491733	85.12	20.70706605	85.12	55.98777835
85.15	31.83756309	85.15	15.54123476	85.15	41.0835832	85.15	59.83118127	85.15	71.74032881	85.15	43.26207796	85.15	29.40225	85.15	35.41695802	85.15	61.46592131	85.15	17.16331102	85.15	16.30681013	85.15	19.68430078	85.15	38.70129024	85.15	51.4770019	85.15	71.0534258	85.15	62.56699692	85.15	82.34884238	85.15	56.42568293	85.15	50.11828674	85.15	81.28859262	85.15	21.62499595	85.15	16.11846565	85.15	38.32149144	85.15	20.67255463	85.15	55.90958895
85.2	31.64629599	85.2	15.44618571	85.2	40.80032501	85.2	59.63885937	85.2	71.45446155	85.2	43.15119729	85.2	29.29291577	85.2	35.30655942	85.2	61.27083227	85.2	17.08024166	85.2	16.23674429	85.2	19.68186942	85.2	38.52511093	85.2	51.26034609	85.2	71.04464944	85.2	62.41494148	85.2	82.02334554	85.2	56.33966242	85.2	49.8739091	85.2	81.05229669	85.2	21.30060404	85.2	16.02183195	85.2	38.23701649	85.2	20.61717063	85.2	55.73180607
85.23	31.48572121	85.23	15.41957708	85.23	40.58837254	85.23	59.42751797	85.23	71.12469335	85.23	43.0588524	85.23	29.08151072	85.23	35.24029325	85.23	61.05655009	85.23	16.95881839	85.23	16.14147453	85.23	19.57590909	85.23	38.35371511	85.23	51.08947859	85.23	70.90030305	85.23	62.11316797	85.23	81.83940685	85.23	56.22107649	85.23	49.67541928	85.23	80.95913384	85.23	20.95207246	85.23	15.92718758	85.23	38.18385333	85.23	20.55113201	85.23	55.63979535
85.26	31.35190943	85.26	15.3663614	85.26	40.37642326	85.26	59.2558007	85.26	71.0983091	85.26	42.8345894	85.26	29.00223383	85.26	35.21378487	85.26	60.82888165	85.26	16.93183579	85.26	16.11425483	85.26	19.53617517	85.26	38.11639365	85.26	50.97118546	85.26	70.65097978	85.26	61.99507853	85.26	81.74744069	85.26	56.16837799	85.26	49.38430131	85.26	80.81273782	85.26	20.69737686	85.26	15.967749	85.26	38.03765781	85.26	20.35301775	85.26	55.49520708
85.32	31.17795793	85.32	15.31314413	85.32	40.1777202	85.32	59.00482881	85.32	70.83449199	85.32	42.79501301	85.32	28.80404	85.32	35.05474731	85.32	60.69495529	85.32	16.9183429	85.32	16.01898506	85.32	19.46995036	85.32	37.83951809	85.32	50.85289233	85.32	70.4935081	85.32	61.87699545	85.32	81.40583936	85.32	55.98391735	85.32	49.04025251	85.32	80.41346031	85.32	20.20139103	85.32	15.88662616	85.32	37.97120386	85.32	20.33980971	85.32	55.29804125
85.35	31.02693068	85.35	15.23143688	85.35	39.90785347	85.35	58.94470956	85.35	70.68066417	85.35	42.68420373	85.35	28.64194842	85.35	35.05041796	85.35	60.41963967	85.35	16.76786589	85.35	16.01700668	85.35	19.38808615	85.35	37.63710189	85.35	50.74147293	85.35	70.14366288	85.35	61.67256842	85.35	81.17246036	85.35	55.89795567	85.35	48.82249875	85.35	80.35030244	85.35	19.8906187	85.35	15.83058944	85.35	37.90006857	85.35	20.28447364	85.35	55.19921245
85.39	30.76314267	85.39	15.16679744	85.39	39.6081067	85.39	58.64818623	85.39	70.33324204	85.39	42.49159406	85.39	28.46050679	85.39	34.81619099	85.39	60.27978357	85.39	16.66200504	85.39	15.9237153	85.39	19.36399164	85.39	37.33850683	85.39	50.53744292	85.39	70.00798048	85.39	61.48337671	85.39	80.81460922	85.39	55.73357563	85.39	48.4977139	85.39	80.06742871	85.39	19.47751873	85.39	15.76494191	85.39	37.67880964	85.39	20.20773248	85.39	54.90371596
85.42	30.63311462	85.42	15.08883528	85.42	39.32153374	85.42	58.51011208	85.42	70.07808719	85.42	42.48364942	85.42	28.2393754	85.42	34.79398028	85.42	60.126505	85.42	16.66406335	85.42	15.87123468	85.42	19.28690447	85.42	37.0266538	85.42	50.47795908	85.42	69.8460171	85.42	61.28101771	85.42	80.71946896	85.42	55.52962145	85.42	48.23901813	85.42	79.79779027	85.42	19.09113074	85.42	15.71279976	85.42	37.63029767	85.42	20.14418362	85.42	54.75274624
85.45	30.4018534	85.45	15.03375586	85.45	39.06498566	85.45	58.34437581	85.45	69.87156528	85.45	42.30690744	85.45	28.05090791	85.45	34.67040603	85.45	59.97175931	85.45	16.55407307	85.45	15.85566524	85.45	19.20505275	85.45	36.77157313	85.45	50.27456788	85.45	69.64055504	85.45	61.1816032	85.45	80.43359382	85.45	55.43053541	85.45	47.91547478	85.45	79.62822791	85.45	18.63300132	85.45	15.65677759	85.45	37.49274175	85.45	20.07565683	85.45	54.6276838
85.48	30.20486656	85.48	14.99569435	85.48	38.67235628	85.48	58.2194738	85.48	69.7746594	85.48	42.14061489	85.48	27.81650988	85.48	34.64817732	85.48	59.81843632	85.48	16.51563915	85.48	15.74873008	85.48	19.12794753	85.48	36.35416047	85.48	50.10988984	85.48	69.49166682	85.48	60.92671199	85.48	80.12816579	85.48	55.26607096	85.48	47.5376004	85.48	79.42509286	85.48	18.21969655	85.48	15.55053405	85.48	37.3644522	85.48	20.03850782	85.48	54.47667998
85.54	29.91044682	85.54	15.02230627	85.54	38.42063402	85.54	57.96847091	85.54	69.49761913	85.54	42.08783986	85.54	27.57864982	85.54	34.46260846	85.54	59.68449341	85.54	16.44817273	85.54	15.69428235	85.54	19.12794753	85.54	36.0508791	85.54	50.03102013	85.54	69.26856021	85.54	60.91359145	85.54	80.00990897	85.54	55.25289312	85.54	47.11410145	85.54	79.19880957	85.54	17.77727435	85.54	15.4829228	85.54	37.25811274	85.54	19.95925296	85.54	54.34521986
85.57	29.72912559	85.57	14.87226865	85.57	38.08001307	85.57	57.79566275	85.57	69.36174792	85.57	41.95872946	85.57	27.34724604	85.57	34.44084506	85.57	59.49566828	85.57	16.41713068	85.57	15.64958206	85.57	19.0305202	85.57	35.6464885	85.57	49.82153029	85.57	69.13336294	85.57	60.64928483	85.57	79.95073692	85.57	55.00211552	85.57	46.73199717	85.57	79.07278748	85.57	17.43780005	85.57	15.43854203	85.57	37.19575638	85.57	19.90149888	85.57	54.12151844
85.6	29.4420509	85.6	14.88924825	85.6	37.69196616	85.6	57.66462933	85.6	69.06226649	85.6	41.81077412	85.6	27.12935859	85.6	34.42284576	85.6	59.25588249	85.6	16.35372038	85.6	15.58539008	85.6	18.96898901	85.6	35.25971198	85.6	49.64980488	85.6	68.75672516	85.6	60.51992408	85.6	79.56314827	85.6	54.88392625	85.6	46.28034189	85.6	78.73293781	85.6	17.08012668	85.6	15.42883317	85.6	37.045437	85.6	19.82715941	85.6	53.96399187
85.66	29.14763116	85.66	14.80941249	85.66	37.10903441	85.66	57.53251986	85.66	68.96991973	85.66	41.56009272	85.66	26.83863756	85.66	34.26378856	85.66	59.12193958	85.66	16.31324149	85.66	15.55816542	85.66	18.95574273	85.66	34.86412842	85.66	49.61037002	85.66	68.83546754	85.66	60.29684294	85.66	79.39232651	85.66	54.76533203	85.66	45.81714071	85.66	78.45340839	85.66	16.71814662	85.66	15.34770031	85.66	36.91251585	85.66	19.80074166	85.66	53.83253175
85.69	28.90317033	85.69	14.75436759	85.69	36.70704468	85.69	57.27444168	85.69	68.68439467	85.69	41.55495931	85.69	26.45215085	85.69	34.23304799	85.69	58.88696216	85.69	16.23027713	85.69	15.54263465	85.69	18.91366584	85.69	34.26652003	85.69	49.51223472	85.69	68.49890284	85.69	59.93513962	85.69	79.19858145	85.69	54.56093068	85.69	45.26894287	85.69	78.40379471	85.69	16.35414469	85.69	15.29172323	85.69	36.74847019	85.69	19.70584121	85.69	53.64186103
85.72	28.54540692	85.72	14.67635447	85.72	36.16839108	85.72	57.16262354	85.72	68.4818048	85.72	41.34899259	85.72	26.13827023	85.72	34.13123983	85.72	58.66653371	85.72	16.11084383	85.72	15.44927315	85.72	18.77029165	85.72	33.80923574	85.72	49.25544679	85.72	68.33675304	85.72	59.91629613	85.72	78.85358192	85.72	54.52813723	85.72	44.73192945	85.72	78.14726228	85.72	16.0478114	85.72	15.29361227	85.72	36.60679309	85.72	19.66864811	85.72	53.5696115
85.78	28.14392516	85.78	14.71627156	85.78	35.63845082	85.78	56.96445935	85.78	68.2179551	85.78	41.21705819	85.78	25.79469299	85.78	33.98543687	85.78	58.65313942	85.78	16.00289851	85.78	15.38121468	85.78	18.74379909	85.78	33.25541939	85.78	49.11084702	85.78	68.13989389	85.78	59.74570991	85.78	78.57763662	85.78	54.3436538	85.78	44.10991617	85.78	77.94760205	85.78	15.77967732	85.78	15.19895621	85.78	36.42070221	85.78	19.62902068	85.78	53.31984045
85.8	27.78258808	85.8	14.62313063	85.8	35.10851056	85.8	56.76630151	85.8	68.05964274	85.8	41.23025195	85.8	25.4643302	85.8	33.98543687	85.8	58.43883714	85.8	16.0838563	85.8	15.36760235	85.8	18.73055122	85.8	32.58292606	85.8	48.88737755	85.8	67.94303474	85.8	59.56199677	85.8	78.35425627	85.8	54.21188173	85.8	43.40849843	85.8	77.6281444	85.8	15.56517132	85.8	15.22600102	85.8	36.39412053	85.8	19.47050938	85.8	53.25411039
85.83	27.43125025	85.83	14.55480362	85.83	34.42858429	85.83	56.56115014	85.83	67.73466327	85.83	41.01408523	85.83	25.0251604	85.83	33.82219833	85.83	58.27090727	85.83	16.00092187	85.83	15.29765412	85.83	18.63552358	85.83	31.90649441	85.83	48.82876471	85.83	67.71156352	85.83	59.39719358	85.83	77.92414865	85.83	54.03390117	85.83	42.74150294	85.83	77.53870299	85.83	15.37557839	85.83	15.12947597	85.83	36.30988046	85.83	19.49451891	85.83	53.10294747
85.89	26.97962456	85.89	14.49007262	85.89	33.81015883	85.89	56.42282454	85.89	67.5715278	85.89	40.88721424	85.89	24.59217505	85.89	33.77335636	85.89	58.01021984	85.89	15.98940555	85.89	15.24509775	85.89	18.66431983	85.89	31.2511268	85.89	48.65076206	85.89	67.45744715	85.89	59.16832941	85.89	77.74981345	85.89	53.97468693	85.89	42.0188981	85.89	77.0291637	85.89	15.21659669	85.89	15.06373371	85.89	36.11498262	85.89	19.37804325	85.89	52.8465872
85.92	26.5781428	85.92	14.47676745	85.92	33.04174735	85.92	56.198241	85.92	67.21533135	85.92	40.74208609	85.92	24.14288223	85.92	33.65406505	85.92	57.7959112	85.92	15.90844617	85.92	15.19065003	85.92	18.57159429	85.92	30.59182087	85.92	48.53245431	85.92	67.24746109	85.92	59.02398428	85.92	77.48701416	85.92	53.73749213	85.92	41.18513535	85.92	76.93598935	85.92	15.08252965	85.92	15.03669049	85.92	36.10169019	85.92	19.37804325	85.92	52.74142228
85.95	26.17665945	85.95	14.38362652	85.95	32.31307949	85.95	56.02650251	85.95	66.96467859	85.95	40.57056723	85.95	23.61430113	85.95	33.53477056	85.95	57.59500321	85.95	15.80050085	85.95	15.16342696	85.95	18.41263577	85.95	29.82702534	85.95	48.33527368	85.95	67.07684941	85.95	58.84027115	85.95	77.25049416	85.95	53.60572006	85.95	40.27197132	85.95	76.52335735	85.95	15.0020891	85.95	14.99612406	85.95	35.99535073	85.95	19.2459513	85.95	52.49164805
85.98	25.61458467	85.98	14.3570146	85.98	31.5181691	85.98	55.73586424	85.98	66.74040699	85.98	40.39904838	85.98	23.07250718	85.98	33.48175043	85.98	57.40748314	85.98	15.73303444	85.98	15.08175616	85.98	18.41263577	85.98	29.08860142	85.98	48.21696912	85.98	66.80124788	85.98	58.57782836	85.98	76.93512992	85.98	53.50029732	85.98	39.31910188	85.98	76.53666252	85.98	14.86802206	85.98	14.94203443	85.98	36.06181289	85.98	19.2459513	85.98	52.32074989
86.02	25.09265615	86.02	14.23726175	86.02	30.69676297	86.02	55.61697081	86.02	66.42378863	86.02	40.34627335	86.02	22.49106988	86.02	33.45524196	86.02	57.08602017	86.02	15.73303444	86.02	15.04092236	86.02	18.38614321	86.02	28.2446911	86.02	48.09866138	86.02	66.6306362	86.02	58.36786777	86.02	76.60662604	86.02	53.35534742	86.02	38.40593467	86.02	76.15065358	86.02	14.85461663	86.02	14.88794638	86.02	36.08839776	86.02	19.16669485	86.02	52.07097884
86.08	24.47705036	86.08	14.22395499	86.08	29.78261538	86.08	55.35275825	86.08	66.18632645	86.08	40.24072647	86.08	21.84355875	86.08	33.309439	86.08	57.01904872	86.08	15.62508913	86.08	14.94563923	86.08	18.35965065	86.08	27.38759338	86.08	47.75688097	86.08	66.38127576	86.08	58.05293643	86.08	76.40952498	86.08	53.17086399	86.08	37.30748827	86.08	75.76464464	86.08	14.76076906	86.08	14.83385675	86.08	36.11498262	86.08	19.11385775	86.08	52.00524878
86.11	23.78114726	86.11	14.18403791	86.11	28.78898057	86.11	55.1281747	86.11	65.83012999	86.11	40.05601385	86.11	21.28855035	86.11	33.11061591	86.11	56.68419782	86.11	15.58461023	86.11	14.9320285	86.11	18.22718469	86.11	26.46456348	86.11	47.61228439	86.11	66.13192169	86.11	57.80361419	86.11	76.05474817	86.11	53.03909192	86.11	36.16933645	86.11	75.53836135	86.11	14.66692308	86.11	14.84737836	86.11	36.11498262	86.11	19.07423032	86.11	51.67660166
86.14	23.27260349	86.14	14.15742599	86.14	27.72910004	86.14	54.86396214	86.14	65.63223954	86.14	39.96365755	86.14	20.58818302	86.14	33.08410425	86.14	56.4431006	86.14	15.49015788	86.14	14.8911931	86.14	18.20069213	86.14	25.69976796	86.14	47.55970352	86.14	65.79069832	86.14	57.72487817	86.14	75.63426039	86.14	52.73601109	86.14	34.97825045	86.14	75.13904088	86.14	14.66692308	86.14	14.68511265	86.14	35.99535073	86.14	18.91571742	86.14	51.47941147
86.17	22.49640309	86.17	14.14412082	86.17	26.72221418	86.17	54.74506871	86.17	65.22328078	86.17	39.75255742	86.17	19.94067189	86.17	33.03108731	86.17	56.22879195	86.17	15.43618443	86.17	14.83674696	86.17	18.20069213	86.17	24.75036646	86.17	47.29679601	86.17	65.60695972	86.17	57.46243538	86.17	75.34518181	86.17	52.591058	86.17	33.84010181	86.17	74.92606912	86.17	14.59988956	86.17	14.72567908	86.17	35.68963114	86.17	18.90250934	86.17	51.33480852
86.23	21.854031	86.23	14.06428506	86.23	25.75507352	86.23	54.52048517	86.23	64.98581224	86.23	39.52826671	86.23	19.14780183	86.23	32.85877269	86.23	56.00109538	86.23	15.36871961	86.23	14.75507617	86.23	18.05497988	86.23	23.91964034	86.23	47.07332653	86.23	65.34447874	86.23	57.34433135	86.23	75.02981757	86.23	52.43293026	86.23	32.64901581	86.23	74.60661147	86.23	14.54626147	86.23	14.67159103	86.23	35.43707811	86.23	18.79683354	86.23	51.11132631
86.26	21.11798004	86.26	13.98445088	86.26	24.68194513	86.26	54.2562726	86.26	64.56365654	86.26	39.44910417	86.26	18.4474345	86.26	32.67320384	86.26	55.67963241	86.26	15.31474615	86.26	14.75507617	86.26	18.02848733	86.26	23.03616944	86.26	46.9681648	86.26	65.09512467	86.26	56.97691145	86.26	74.70132006	86.26	52.24844682	86.26	31.49762885	86.26	74.18066794	86.26	14.51944902	86.26	14.6175014	86.26	35.30415696	86.26	18.75720612	86.26	50.96672336
86.29	20.35264856	86.29	13.92950629	86.29	23.63239468	86.29	53.90613644	86.29	64.37101108	86.29	39.27273383	86.29	17.71844787	86.29	32.66916811	86.29	55.49865071	86.29	15.25888932	86.29	14.67159295	86.29	17.9997712	86.29	22.20270055	86.29	46.75206273	86.29	64.74590304	86.29	56.73370127	86.29	74.14027705	86.29	52.12341046	86.29	30.26310213	86.29	74.02510292	86.29	14.49084488	86.29	14.5210531	86.29	35.23334232	86.29	18.76809731	86.29	50.64496274
86.32	19.72373732	86.32	13.82307175	86.32	22.63888101	86.32	53.76083525	86.32	63.89614538	86.32	39.20677319	86.32	17.01816705	86.32	32.57639674	86.32	55.36472435	86.32	15.25888932	86.32	14.65798389	86.32	17.96003568	86.32	21.50392195	86.32	46.59433962	86.32	64.56218714	86.32	56.58937398	86.32	73.82495176	86.32	51.99165149	86.32	29.05892974	86.32	73.5725986	86.32	14.39701049	86.32	14.46697015	86.32	35.02069284	86.32	18.68885065	86.32	50.51352204
86.38	19.04130167	86.38	13.79646471	86.38	21.63211952	86.38	53.49665532	86.38	63.55318187	86.38	39.00889445	86.38	16.29145901	86.38	32.39085081	86.38	54.92277373	86.38	15.16444864	86.38	14.60354289	86.38	17.81434303	86.38	20.85788162	86.38	46.37089774	86.38	64.33910809	86.38	56.31383832	86.38	73.4702124	86.38	51.75448917	86.38	27.90768819	86.38	73.2931037	86.38	14.35679439	86.38	14.41288879	86.38	34.95423889	86.38	18.62281362	86.38	50.34264499
86.41	18.43687454	86.41	13.78145734	86.41	20.67579231	86.41	53.27872669	86.41	63.22879274	86.41	38.89855276	86.41	15.64209737	86.41	32.43985748	86.41	54.79547179	86.41	15.13559652	86.41	14.53369766	86.41	17.7856569	86.41	20.2752578	86.41	46.207464	86.41	64.05562223	86.41	56.01826447	86.41	73.0801703	86.41	51.45826597	86.41	26.88545128	86.41	72.8049869	86.41	14.32821546	86.41	14.4381453	86.41	34.76387704	86.41	18.54127679	86.41	50.07357543
86.44	17.74114334	86.44	13.71494476	86.44	19.85458748	86.44	53.04099539	86.44	62.87268427	86.44	38.68750477	86.44	15.00795736	86.44	32.28083957	86.44	54.50087019	86.44	15.01418665	86.44	14.46565601	86.44	17.7856569	86.44	19.80067509	86.44	45.94462461	86.44	63.66200119	86.44	55.76900382	86.44	72.48901318	86.44	51.36604704	86.44	25.86666263	86.44	72.39245682	86.44	14.24779479	86.44	14.35703248	86.44	34.59112128	86.44	18.4488351	86.44	49.87643395
86.5	17.16794783	86.5	13.7166388	86.5	19.02248897	86.5	52.78336379	86.5	62.57706622	86.5	38.58674952	86.5	14.44165845	86.5	32.13904188	86.5	54.14600721	86.5	14.98905857	86.5	14.45383371	86.5	17.72162894	86.5	19.32847951	86.5	45.85829206	86.5	63.43366023	86.5	55.52660084	86.5	72.03812332	86.5	51.16157858	86.5	24.97003671	86.5	72.01543095	86.5	14.24955464	86.5	14.30472447	86.5	34.46248918	86.5	18.38507524	86.5	49.6065656
86.53	16.60594248	86.53	13.69003017	86.53	18.32040517	86.53	52.54560312	86.53	62.0098588	86.53	38.3888676	86.53	13.89993141	86.53	32.0727757	86.53	53.93172503	86.53	14.89461789	86.53	14.37217301	86.53	17.60242557	86.53	18.98568149	86.53	45.58227581	86.53	63.14496745	86.53	55.3429104	86.53	71.52572769	86.53	50.95076551	86.53	24.17607746	86.53	71.56292663	86.53	14.16912403	86.53	14.30472447	86.53	34.23654892	86.53	18.29262054	86.53	49.39625539
86.56	16.15098432	86.56	13.59690074	86.56	17.71104978	86.56	52.2417927	86.56	61.66690166	86.56	38.17779354	86.56	13.47711972	86.56	31.91373497	86.56	53.67726495	86.56	14.92160049	86.56	14.2632926	86.56	17.6421595	86.56	18.77472997	86.56	45.43769709	86.56	62.86939996	86.56	55.11985681	86.56	70.90821514	86.56	50.63454589	86.56	23.5276756	86.56	71.17695901	86.56	14.15571867	86.56	14.26416305	86.56	34.20996733	86.56	18.26620605	86.56	49.14651519
86.61	15.75149774	86.61	13.54535657	86.61	17.22304262	86.61	52.01045626	86.61	61.25236386	86.61	38.06376912	86.61	13.12199291	86.61	31.8116403	86.61	53.40262213	86.61	14.85597897	86.61	14.33311305	86.61	17.53836707	86.61	18.5528843	86.61	45.18040263	86.61	62.61468543	86.61	54.69363693	86.61	70.43079501	86.61	50.39043147	86.61	23.04091378	86.61	70.45366207	86.61	14.11724789	86.61	14.23888033	86.61	34.09456468	86.61	18.24204318	86.61	48.90281217
86.65	15.39016225	86.65	13.47882756	86.65	16.81233955	86.65	51.75945336	86.65	60.59273962	86.65	37.91863778	86.65	12.79163091	86.65	31.71885746	86.65	52.98740231	86.65	14.82899304	86.65	14.33311305	86.65	17.4059011	86.65	18.36827832	86.65	44.90435229	86.65	62.16846585	86.65	54.49679688	86.65	69.53726724	86.65	50.23230054	86.65	22.44537078	86.65	69.84136984	86.65	14.09043384	86.65	14.1847907	86.65	33.94834792	86.65	18.175998	86.65	48.67933315
86.68	15.06711492	86.68	13.45055405	86.68	16.38636435	86.68	51.43604169	86.68	59.99167004	86.68	37.66330372	86.68	12.44651612	86.68	31.66192604	86.68	52.61925625	86.68	14.77319461	86.68	14.24968354	86.68	17.36401723	86.68	18.1946121	86.68	44.74107951	86.68	61.88521945	86.68	54.09644682	86.68	68.84548186	86.68	49.85717467	86.68	22.08531607	86.68	69.31368943	86.68	14.00826441	86.68	14.04783443	86.68	33.71821444	86.68	18.05488375	86.68	48.41043262
86.71	14.89316182	86.71	13.46385916	86.71	16.12142695	86.71	51.19827784	86.71	59.41128004	86.71	37.51819349	86.71	12.2615359	86.71	31.55589888	86.71	52.29783617	86.71	14.70573653	86.71	14.11358342	86.71	17.36401723	86.71	18.15505799	86.71	44.47820765	86.71	61.6490151	86.71	53.83403645	86.71	68.00462291	86.71	49.56730748	86.71	21.75449918	86.71	68.66154317	86.71	13.98145367	86.71	14.03431289	86.71	33.62518208	86.71	18.10771432	86.71	48.16069242
86.74	14.65230125	86.74	13.35742463	86.74	15.89622984	86.74	50.89447061	86.74	58.60663978	86.74	37.34669582	86.74	12.05013006	86.74	31.42336653	86.74	51.93623818	86.74	14.59780455	86.74	14.18163348	86.74	17.27130315	86.74	18.0627672	86.74	44.14961385	86.74	61.30783388	86.74	53.53226293	86.74	67.09806749	86.74	49.2774403	86.74	21.52954396	86.74	67.86300088	86.74	13.95464294	86.74	13.98023153	86.74	33.35936945	86.74	17.96242904	86.74	47.91094904
86.8	14.46496666	86.8	13.25099168	86.8	15.6577865	86.8	50.63029068	86.8	57.73604842	86.8	37.17519815	86.8	11.93121472	86.8	31.23782378	86.8	51.54785492	86.8	14.53034806	86.8	14.04553336	86.8	17.2580585	86.8	17.97047481	86.8	43.99189074	86.8	60.8354252	86.8	53.16488205	86.8	66.24407052	86.8	48.75040761	86.8	21.31782064	86.8	66.94467598	86.8	13.96804831	86.8	13.91262864	86.8	33.25304631	86.8	17.90959847	86.8	47.52976496
86.83	14.33115488	86.83	13.264296	86.83	15.49882374	86.83	50.22080956	86.83	57.07651202	86.83	36.93774302	86.83	11.81229858	86.83	31.15830182	86.83	51.07911585	86.83	14.50336546	86.83	14.03192272	86.83	17.1918337	86.83	17.86499985	86.83	43.70273011	86.83	60.29740915	86.83	52.98119479	86.83	64.83825113	86.83	48.40783875	86.83	21.22519248	86.83	65.91987198	86.83	13.87421392	86.83	13.93967011	86.83	33.01381525	86.83	17.86997594	86.83	47.29316915
86.86	14.23748758	86.86	13.21107873	86.86	15.47233127	86.86	49.9037911	86.86	56.08720105	86.86	36.76624535	86.86	11.7462345	86.86	31.05227784	86.86	50.5835915	86.86	14.44939868	86.86	13.9230423	86.86	17.08587497	86.86	17.74633912	86.86	43.37413949	86.86	59.91685841	86.86	52.58757287	86.86	63.47185216	86.86	47.89398227	86.86	21.10609891	86.86	64.93500401	86.86	13.83399782	86.86	13.8315058	86.86	32.9473613	86.86	17.77752283	86.86	46.93827384
86.89	14.15720019	86.89	13.15786226	86.89	15.36635504	86.89	49.57356459	86.89	54.97917684	86.89	36.66070833	86.89	11.66695761	86.89	31.01251686	86.89	50.00771451	86.89	14.354958	86.89	13.96387266	86.89	17.08587497	86.89	17.77270746	86.89	43.05869008	86.89	59.37884236	86.89	52.16771309	86.89	61.92151451	86.89	47.3801258	86.89	21.01347076	86.89	63.53754864	86.89	13.80718868	86.89	13.81798427	86.89	32.68155185	86.89	17.80393732	86.89	46.53080098
86.93	14.14207349	86.93	13.03651396	86.93	15.27174189	86.93	49.21084359	86.93	53.7985501	86.93	36.32642134	86.93	11.67872789	86.93	30.77015987	86.93	49.35877448	86.93	14.33969549	86.93	13.85328112	86.93	17.0175482	86.93	17.67823309	86.93	42.68539389	86.93	58.87291761	86.93	51.72834184	86.93	60.17981125	86.93	46.82096064	86.93	20.89179509	86.93	62.21226828	86.93	13.75187021	86.93	13.78924117	86.93	32.53133495	86.93	17.72250162	86.93	46.22277071
86.99	14.08855571	86.99	13.11632921	86.99	15.20551572	86.99	48.89386428	86.99	52.47963703	86.99	36.16813535	86.99	11.54661526	86.99	30.67739677	86.99	48.75618666	86.99	14.33969549	86.99	13.8124574	86.99	16.96457617	86.99	17.63868387	86.99	42.39626897	86.99	58.32184433	86.99	51.22981735	86.99	58.31437873	86.99	46.14907894	86.99	20.81240865	86.99	60.53553149	86.99	13.73846649	86.99	13.74868316	86.99	32.46489238	86.99	17.63005993	86.99	45.73649158
87.02	13.96986561	87.02	13.05142852	87.02	15.14115952	87.02	48.3715405	87.02	50.77131755	87.02	35.9219555	87.02	11.49519021	87.02	30.54865681	87.02	47.86490867	87.02	14.16607664	87.02	13.77333313	87.02	16.88720216	87.02	17.52220183	87.02	41.92833314	87.02	57.55482772	87.02	50.71132122	87.02	56.16687578	87.02	45.37740795	87.02	20.7355847	87.02	58.61318969	87.02	13.65973283	87.02	13.66925853	87.02	32.14992658	87.02	17.65865363	87.02	45.37410116
87.08	13.91634121	87.08	12.99821125	87.08	15.04843111	87.08	47.90922404	87.08	49.28075663	87.08	35.59215229	87.08	11.50840302	87.08	30.38961607	87.08	46.95421579	87.08	14.16607664	87.08	13.69167242	87.08	16.84746823	87.08	17.48264932	87.08	41.54716816	87.08	56.88558421	87.08	50.18649411	87.08	53.7099827	87.08	44.69226704	87.08	20.69588578	87.08	56.6301375	87.08	13.6329221	87.08	13.64221706	87.08	31.91069553	87.08	17.63223755	87.08	44.86147319
87.11	13.87448457	87.11	12.94339603	87.11	15.03332799	87.11	47.42784134	87.11	47.2435435	87.11	35.41628008	87.11	11.45413697	87.11	30.25334689	87.11	45.93071174	87.11	14.12385819	87.11	13.68998147	87.11	16.79241391	87.11	17.41457427	87.11	40.96378395	87.11	56.02571098	87.11	49.64241636	87.11	50.99716495	87.11	43.68551058	87.11	20.62717522	87.11	54.36087587	87.11	13.59102886	87.11	13.65405207	87.11	31.64097785	87.11	17.47158777	87.11	44.23822909
87.14	13.80929242	87.14	12.8917783	87.14	14.94245646	87.14	46.82608187	87.14	45.23118697	87.14	34.98531757	87.14	11.4027005	87.14	30.15105974	87.14	44.87837312	87.14	14.03116206	87.14	13.62362236	87.14	16.71501862	87.14	17.37717276	87.14	40.37737805	87.14	55.03532534	87.14	48.99251579	87.14	48.32322135	87.14	42.76860329	87.14	20.5503268	87.14	51.82555798	87.14	13.53908771	87.14	13.56109422	87.14	31.44552739	87.14	17.35487663	87.14	43.57333267
87.17	13.78082725	87.17	12.79706742	87.17	14.88762946	87.17	46.17313688	87.17	42.79879718	87.17	34.75676149	87.17	11.33523552	87.17	29.96181299	87.17	43.6676517	87.17	14.00244991	87.17	13.59472347	87.17	16.64673924	87.17	17.29592979	87.17	39.78100192	87.17	53.95262913	87.17	48.06813267	87.17	45.36146772	87.17	41.69621148	87.17	20.38901591	87.17	49.14436284	87.17	13.4301891	87.17	13.57293926	87.17	31.12270739	87.17	17.27349639	87.17	42.88453383
87.2	13.70055137	87.2	12.79706742	87.2	14.86113867	87.2	45.55238786	87.2	40.51707632	87.2	34.42699902	87.2	11.28239079	87.2	29.76303901	87.2	42.4356909	87.2	13.92151053	87.2	13.51307285	87.2	16.65998225	87.2	17.2036488	87.2	39.05818803	87.2	52.94232919	87.2	47.17603806	87.2	42.24803895	87.2	40.68180322	87.2	20.38901591	87.2	46.29657068	87.2	13.37657425	87.2	13.4647883	87.2	30.76390672	87.2	17.26029157	87.2	42.08283153
87.27	13.66041343	87.27	12.77046286	87.27	14.74193252	87.27	44.62786912	87.27	37.85286599	87.27	33.93895373	87.27	11.25596842	87.27	29.45825415	87.27	40.80200383	87.27	13.89453126	87.27	13.51307285	87.27	16.55403661	87.27	17.16410117	87.27	38.26966349	87.27	51.59088697	87.27	46.29706393	87.27	39.0163794	87.27	39.46977933	87.27	20.28316891	87.27	43.18263275	87.27	13.40338167	87.27	13.41071203	87.27	30.3918169	87.27	17.26029157	87.27	41.24170093
87.3	13.62195783	87.3	12.70551866	87.3	14.71725935	87.3	43.82762726	87.3	35.127051	87.3	33.50780874	87.3	11.24414592	87.3	29.31610782	87.3	39.14636947	87.3	13.86926489	87.3	13.48752225	87.3	16.50310116	87.3	17.06074468	87.3	37.45948295	87.3	50.10130702	87.3	45.33185452	87.3	35.88110924	87.3	38.42059236	87.3	20.27244074	87.3	40.08695072	87.3	13.35141736	87.3	13.38532701	87.3	30.02343187	87.3	17.16996882	87.3	40.1952503
87.33	13.57010959	87.33	12.6405592	87.33	14.70582955	87.33	42.82902985	87.33	32.40055936	87.33	33.11613851	87.33	11.1794627	87.33	29.06788611	87.33	37.32959776	87.33	13.76303129	87.33	13.39390687	87.33	16.49189356	87.33	17.03647906	87.33	36.47821363	87.33	48.53261347	87.33	43.99898038	87.33	32.69250269	87.33	37.29208229	87.33	20.19553901	87.33	36.83077503	87.33	13.32625265	87.33	13.34641491	87.33	29.66825144	87.33	17.11925278	87.33	39.08281107
87.35	13.52828895	87.35	12.59908571	87.35	14.58479065	87.35	41.74059754	87.35	29.58692041	87.35	32.53159761	87.35	11.15165541	87.35	28.83899198	87.35	35.39646322	87.35	13.77482421	87.35	13.37864183	87.35	16.42363172	87.35	16.98163806	87.35	35.36963976	87.35	46.72885159	87.35	42.6552401	87.35	29.75858995	87.35	36.28611553	87.35	20.10041634	87.35	33.77844629	87.35	13.28439211	87.35	13.31772491	87.35	29.07980163	87.35	17.05109963	87.35	37.94757578
87.4	13.50152754	87.4	12.58578139	87.4	14.49206224	87.4	40.44611079	87.4	26.93557632	87.4	31.8851865	87.4	11.09880415	87.4	28.50766109	87.4	33.34740583	87.4	13.68038352	87.4	13.32420242	87.4	16.37065315	87.4	16.90252985	87.4	34.22613843	87.4	44.82610429	87.4	41.14636615	87.4	27.09148532	87.4	35.32428366	87.4	20.0342536	87.4	30.79721305	87.4	13.19055693	87.4	13.23660208	87.4	28.52159796	87.4	16.97185456	87.4	36.5017026
87.46	13.32921926	87.46	12.50750039	87.46	14.50710195	87.46	39.24893464	87.46	24.33999761	87.46	31.24263441	87.46	11.02088853	87.46	28.14004502	87.46	31.27542623	87.46	13.61460709	87.46	13.27140147	87.46	16.25345578	87.46	16.89143207	87.46	32.79752755	87.46	42.8630376	87.46	39.48491989	87.46	24.69019878	87.46	34.51164659	87.46	19.90438507	87.46	28.04569612	87.46	13.16537236	87.46	13.19767001	87.46	27.8870941	87.46	16.98716082	87.46	35.07330917
87.49	13.34095436	87.49	12.51925981	87.49	14.43907572	87.49	37.77788268	87.49	21.88350515	87.49	30.43406193	87.49	10.99310162	87.49	27.79198574	87.49	29.16893522	87.49	13.57245155	87.49	13.21532201	87.49	16.25144819	87.49	16.81023906	87.49	31.33452892	87.49	40.61381473	87.49	37.72187422	87.49	22.76893407	87.49	33.82224288	87.49	19.94162385	87.49	25.52681614	87.49	13.11012633	87.49	13.14195771	87.49	27.28557351	87.49	16.8926079	87.49	33.45222676
87.52	13.30081066	87.52	12.49265197	87.52	14.3860876	87.52	36.11354213	87.52	19.81255264	87.52	29.61615315	87.52	10.95346318	87.52	27.38113608	87.52	27.07969992	87.52	13.54546736	87.52	13.14727195	87.52	16.18522498	87.52	16.74431661	87.52	29.6652807	87.52	38.3305167	87.52	35.70129528	87.52	21.17918235	87.52	33.21615609	87.52	19.86222761	87.52	23.57038054	87.52	13.08331639	87.52	13.15547844	87.52	26.56788035	87.52	16.85298537	87.52	31.63831388
87.56	13.26066777	87.56	12.37291391	87.56	14.33310107	87.56	34.35673891	87.56	17.9526535	87.56	28.74547904	87.56	10.92703675	87.56	26.86426244	87.56	25.03064253	87.56	13.43753538	87.56	13.12005225	87.56	16.1587341	87.56	16.73113243	87.56	27.9566025	87.56	35.968486	87.56	33.69383526	87.56	20.03613774	87.56	32.79453312	87.56	19.78283296	87.56	21.90674653	87.56	13.06991102	87.56	13.08787555	87.56	25.74386405	87.56	16.8001548	87.56	29.85068978
87.62	13.16537352	87.62	12.34478048	87.62	14.25185854	87.62	32.43741987	87.62	16.44687215	87.62	27.67350484	87.62	10.89926486	87.62	26.46339668	87.62	23.08587312	87.62	13.44936703	87.62	13.09121555	87.62	16.09052342	87.62	16.63678511	87.62	26.32353602	87.62	33.7335129	87.62	31.48567683	87.62	19.19290495	87.62	32.43477859	87.62	19.68777142	87.62	20.65314093	87.62	12.98787697	87.62	13.00514635	87.62	24.89019338	87.62	16.75846229	87.62	28.05959982
87.65	13.17875336	87.65	12.34478048	87.65	14.21212316	87.65	30.46951514	87.65	15.25984816	87.65	26.64465068	87.65	10.81999776	87.65	25.89357984	87.65	21.27810487	87.65	13.31446832	87.65	13.02317389	87.65	15.97133318	87.65	16.51813904	87.65	24.5493582	87.65	31.46361735	87.65	29.2029631	87.65	18.58861143	87.65	32.19764555	87.65	19.60838498	87.65	19.69500631	87.65	12.92086001	87.65	12.99162728	87.65	23.98654394	87.65	16.67922542	87.65	26.27219809
87.68	13.12685678	87.68	12.27978449	87.68	14.09465773	87.68	28.41266822	87.68	14.39114167	87.68	25.53980935	87.68	10.80812141	87.68	25.39315553	87.68	19.88791009	87.68	13.3161129	87.68	13.03839234	87.68	16.01304144	87.68	16.50699515	87.68	22.96200541	87.68	29.4860237	87.68	27.10726813	87.68	18.27558535	87.68	32.01716189	87.68	19.5049469	87.68	19.09853068	87.68	12.88224066	87.68	13.00675271	87.68	23.07245646	87.68	16.64166307	87.68	24.54039662
87.71	13.04657018	87.71	12.19995938	87.71	14.04166961	87.71	26.41810116	87.71	13.75798475	87.71	24.43167853	87.71	10.79490859	87.71	24.71724116	87.71	18.57544131	87.71	13.26214691	87.71	12.94312178	87.71	15.89383807	87.71	16.4410727	87.71	21.29275878	87.71	27.71450068	87.71	24.96860133	87.71	18.10478468	87.71	32.00398567	87.71	19.51817881	87.71	18.68594806	87.71	12.78840548	87.71	12.92562988	87.71	22.08895385	87.71	16.60203894	87.71	22.85792604
87.74	13.03318869	87.74	12.22656722	87.74	14.04166961	87.74	24.41032447	87.74	13.36226068	87.74	23.23120121	87.74	10.7156317	87.74	24.22687272	87.74	17.67814266	87.74	13.26214691	87.74	12.90229222	87.74	15.8673472	87.74	16.33559773	87.74	19.82066684	87.74	26.32352522	87.74	23.05298654	87.74	17.96026165	87.74	31.89857914	87.74	19.43878257	87.74	18.4730042	87.74	12.76159555	87.74	12.87154772	87.74	21.15861281	87.74	16.54920837	87.74	21.39891006
87.8	12.96628359	87.8	12.13343779	87.8	13.98868309	87.8	22.45538471	87.8	13.13801757	87.8	22.17583731	87.8	10.68920527	87.8	23.65698551	87.8	16.91476718	87.8	13.18119752	87.8	12.90229222	87.8	15.78787775	87.8	16.28285946	87.8	18.37486208	87.8	24.99816348	87.8	21.18985381	87.8	17.86829231	87.8	31.7931726	87.8	19.39908524	87.8	18.33991328	87.8	12.77500012	87.8	12.80394482	87.8	20.25485336	87.8	16.44354722	87.8	20.12391393
87.86	12.89619188	87.86	12.10383987	87.86	13.97198369	87.86	20.57461691	87.86	12.89739781	87.86	21.02293509	87.86	10.6601462	87.86	23.08139478	87.86	16.32146399	87.86	13.13747741	87.86	12.81746594	87.86	15.71777169	87.86	16.18656841	87.86	17.17454525	87.86	23.88998071	87.86	19.64988301	87.86	17.6931224	87.86	31.74580161	87.86	19.31491753	87.86	18.18901915	87.86	12.6512297	87.86	12.81429997	87.86	19.35960059	87.86	16.38666855	87.86	19.02823699
87.86	12.8993777	87.86	12.09352564	87.86	13.89595468	87.86	18.88894134	87.86	12.80824858	87.86	20.07830162	87.86	10.64956682	87.86	22.58347407	87.86	15.97729062	87.86	13.10024814	87.86	12.83424216	87.86	15.7084099	87.86	16.20375124	87.86	16.29816169	87.86	23.27913049	87.86	18.39515473	87.86	17.65807757	87.86	31.70094228	87.86	19.26675817	87.86	18.10034964	87.86	12.66776037	87.86	12.73634193	87.86	18.59352996	87.86	16.31147158	87.86	18.16541437
87.9	12.8458533	87.9	12.00039621	87.9	13.85621439	87.9	17.47557426	87.9	12.7422943	87.9	19.16804954	87.9	10.60992838	87.9	22.1858786	87.9	15.76301003	87.9	13.05977425	87.9	12.79341181	87.9	15.64218509	87.9	16.19056707	87.9	15.62783289	87.9	22.85921343	87.9	17.34550211	87.9	17.60552389	87.9	31.43742434	87.9	19.20059543	87.9	18.07373146	87.9	12.62754506	87.9	12.76338341	87.9	17.84925682	87.9	16.28505549	87.9	17.50819972
87.96	12.8057104	87.96	12.01370053	87.96	13.77673221	87.96	16.23392287	87.96	12.63676841	87.96	18.3237581	87.96	10.57028993	87.96	21.74852215	87.96	15.62908526	87.96	13.01929956	87.96	12.7389716	87.96	15.60245117	87.96	15.99279972	87.96	15.02322443	87.96	22.42617425	87.96	16.59762459	87.96	17.52669257	87.96	31.46377677	87.96	19.16089651	87.96	17.92733066	87.96	12.54711445	87.96	12.64169835	87.96	17.31763314	87.96	16.27184745	87.96	17.16644721
87.99	12.69866161	87.99	11.89396247	87.99	13.75023815	87.99	15.12436302	87.99	12.54443306	87.99	17.66415645	87.99	10.51743867	87.99	21.43044545	87.99	15.50855154	87.99	12.99231616	87.99	12.69814204	87.99	15.58920493	87.99	15.97961555	87.99	14.66834504	87.99	22.24246153	87.99	16.0071949	87.99	17.44786284	87.99	31.34519402	87.99	19.01533753	87.99	17.88740419	87.99	12.45327927	87.99	12.62817762	87.99	16.86575261	87.99	16.19260238	87.99	16.83784068
88.02	12.69866161	88.02	11.9205711	88.02	13.65751133	88.02	14.3846554	88.02	12.50486065	88.02	17.07051386	88.02	10.46458661	88.02	21.17863334	88.02	15.44158995	88.02	12.88438418	88.02	12.61648134	88.02	15.49649085	88.02	15.90050893	88.02	14.48433315	88.02	22.15060358	88.02	15.66605823	88.02	17.44786284	88.02	31.33202098	88.02	18.9756402	88.02	17.79423975	88.02	12.46668464	88.02	12.62817762	88.02	16.48032604	88.02	16.12656377	88.02	16.60124328
88.08	12.66876978	88.08	11.87772393	88.08	13.57467573	88.08	13.77363676	88.08	12.38308437	88.08	16.6970111	88.08	10.42237346	88.08	20.94815467	88.08	15.34405097	88.08	12.80027347	88.08	12.5997589	88.08	15.49266361	88.08	15.84385665	88.08	14.2573692	88.08	22.0401804	88.08	15.39984196	88.08	17.35160703	88.08	31.35062551	88.08	18.89157707	88.08	17.68339859	88.08	12.35639163	88.08	12.54395597	88.08	16.23708385	88.08	16.09617136	88.08	16.49201406
88.11	12.5231601	88.11	11.82598017	88.11	13.56310764	88.11	13.35270088	88.11	12.39780262	88.11	16.34293293	88.11	10.37081592	88.11	20.79172232	88.11	15.25220913	88.11	12.76138465	88.11	12.54688152	88.11	15.44160496	88.11	15.7798991	88.11	14.16713544	88.11	21.8592108	88.11	15.27055331	88.11	17.28806481	88.11	31.15688494	88.11	18.81452378	88.11	17.64566099	88.11	12.3847243	88.11	12.54550519	88.11	16.11949001	88.11	16.00571758	88.11	16.42833863
88.13	12.50978105	88.13	11.78607294	88.13	13.48363687	88.13	13.06213758	88.13	12.33185729	88.13	16.14507544	88.13	10.35760474	88.13	20.65920633	88.13	15.23881974	88.13	12.77487428	88.13	12.53327334	88.13	15.36214533	88.13	15.74034988	88.13	14.07514086	88.13	21.76736578	88.13	15.13936274	88.13	17.23551762	88.13	31.10418977	88.13	18.76159949	88.13	17.60573785	88.13	12.34451476	88.13	12.50494878	88.13	15.92015595	88.13	15.99251117	88.13	16.34948204
88.17	12.49640121	88.17	11.66634967	88.17	13.39091991	88.17	12.91685592	88.17	12.25272225	88.17	15.96041005	88.17	10.34439355	88.17	20.55319386	88.17	15.21203777	88.17	12.74789502	88.17	12.46523169	88.17	15.25619969	88.17	15.63488794	88.17	13.9700051	88.17	21.79360676	88.17	15.04752886	88.17	17.15669762	88.17	31.09101518	88.17	18.7086752	88.17	17.56581631	88.17	12.23728745	88.17	12.43735423	88.17	15.82713191	88.17	15.92648071	88.17	16.29691098
88.2	12.42950437	88.2	11.65304699	88.2	13.39091991	88.2	12.8376111	88.2	12.27910006	88.2	15.90764805	88.2	10.2254921	88.2	20.60620089	88.2	15.17186483	88.2	12.66695563	88.2	12.43801535	88.2	15.20322607	88.2	15.60852126	88.2	13.9305784	88.2	21.71488223	88.2	15.04752886	88.2	17.03846524	88.2	30.9460979	88.2	18.61605848	88.2	17.52589317	88.2	12.1836742	88.2	12.38327875	88.2	15.8005552	88.2	15.91327589	88.2	16.21805439
88.26	12.34922769	88.26	11.65304699	88.26	13.33793914	88.26	12.71874465	88.26	12.1472086	88.26	15.88126705	88.26	10.26512645	88.26	20.47368491	88.26	15.02456562	88.26	12.62648594	88.26	12.42440717	88.26	15.16349705	88.26	15.52942441	88.26	13.86486775	88.26	21.60991673	88.26	14.98193437	88.26	17.03846524	88.26	30.88022814	88.26	18.53667205	88.26	17.44605008	88.26	12.17027049	88.26	12.38327875	88.26	15.7208219	88.26	15.83403902	88.26	16.16548492
88.29	12.32399085	88.29	11.62787851	88.29	13.28659929	88.29	12.62785219	88.29	12.12232792	88.29	15.75130898	88.29	10.2003295	88.29	20.40994759	88.29	15.02642142	88.29	12.57407955	88.29	12.30345155	88.29	15.1256345	88.29	15.47860429	88.29	13.85343751	88.29	21.53385169	88.29	14.83945761	88.29	17.00115573	88.29	30.80498829	88.29	18.41986809	88.29	17.35504054	88.29	12.1449638	88.29	12.35776683	88.29	15.66960053	88.29	15.79637227	88.29	16.08861531
88.32	12.25859911	88.32	11.58939706	88.32	13.27499196	88.32	12.57656947	88.32	12.08424813	88.32	15.70047975	88.32	10.16194623	88.32	20.4522332	88.32	15.0014891	88.32	12.48118131	88.32	12.34580603	88.32	15.04802534	88.32	15.44095742	88.32	13.74998555	88.32	21.47089158	88.32	14.85441291	88.32	16.91127523	88.32	30.69019633	88.32	18.38244132	88.32	17.27732005	88.32	12.07943058	88.32	12.29168297	88.32	15.56519838	88.32	15.69264944	88.32	16.07745678
88.38	12.20356056	88.38	11.50814046	88.38	13.15413059	88.38	12.50897027	88.38	12.06956498	88.38	15.67215621	88.38	10.10783979	88.38	20.35693402	88.38	14.89249506	88.38	12.45265627	88.38	12.23540149	88.38	15.04616664	88.38	15.29402112	88.38	13.74828718	88.38	21.46823955	88.38	14.74761239	88.38	16.89604677	88.38	30.63370386	88.38	18.22137827	88.38	17.23525951	88.38	12.07793856	88.38	12.24960252	88.38	15.52340343	88.38	15.63787895	88.38	15.95717302
88.41	12.15153709	88.41	11.46964421	88.41	13.10276169	88.41	12.4444624	88.41	11.99190138	88.41	15.59492969	88.41	10.08265955	88.41	20.35944877	88.41	14.82736491	88.41	12.41371489	88.41	12.19607757	88.41	14.98179236	88.41	15.25635303	88.41	13.65796824	88.41	21.4315188	88.41	14.72318993	88.41	16.88499434	88.41	30.65066598	88.41	18.19716053	88.41	17.13090276	88.41	11.99899004	88.41	12.1835053	88.41	15.51203024	88.41	15.62660267	88.41	15.97229027
88.44	12.12177671	88.44	11.42690392	88.44	13.02005368	88.44	12.44138855	88.44	11.90980428	88.44	15.56469667	88.44	10.02732355	88.44	20.26165997	88.44	14.87726481	88.44	12.39715901	88.44	12.16584873	88.44	14.91187516	88.44	15.14712111	88.44	13.5888856	88.44	21.28189654	88.44	14.62772094	88.44	16.78886568	88.44	30.524527	88.44	18.08681716	88.44	17.16659288	88.44	11.88879972	88.44	12.15345778	88.44	15.42846379	88.44	15.59633	88.44	15.90263121
88.51	12.08163877	88.51	11.40029857	88.51	12.99356289	88.51	12.33572931	88.51	11.9493718	88.51	15.53831567	88.51	9.961267628	88.51	20.18214942	88.51	14.7299656	88.51	12.30272999	88.51	12.13863159	88.51	14.84566012	88.51	15.09438934	88.51	13.53631613	88.51	21.3212596	88.51	14.60148155	88.51	16.69690769	88.51	30.47182865	88.51	18.00743072	88.51	17.03351841	88.51	11.91560635	88.51	12.0993823	88.51	15.38859793	88.51	15.4906819	88.51	15.86320291
88.54	12.04298737	88.54	11.37509808	88.54	12.94218051	88.54	12.32404416	88.54	11.88489348	88.54	15.52704439	88.54	9.949285207	88.54	20.17138967	88.54	14.77196292	88.54	12.2907583	88.54	12.15374158	88.54	14.76802438	88.54	15.06988542	88.54	13.51170092	88.54	21.27140313	88.54	14.5376825	88.54	16.67269401	88.54	30.44924322	88.54	17.93025871	88.54	17.02231406	88.54	11.86345826	88.54	12.08735684	88.54	15.35062633	88.54	15.49259527	88.54	15.78629597
88.57	11.98798225	88.57	11.30718065	88.57	12.86111055	88.57	12.3093141	88.57	11.83066924	88.57	15.41960277	88.57	9.921634077	88.57	20.0893895	88.57	14.68979266	88.57	12.23528103	88.57	12.0841989	88.57	14.75295749	88.57	14.96256072	88.57	13.44432155	88.57	21.17693104	88.57	14.53588706	88.57	16.6443605	88.57	30.31373996	88.57	17.88835186	88.57	16.91375218	88.57	11.86199309	88.57	12.04530682	88.57	15.30886463	88.57	15.3982402	88.57	15.75806238
88.6	11.93299071	88.6	11.2791823	88.6	12.80654813	88.6	12.20214787	88.6	11.77645839	88.6	15.37813203	88.6	9.880780224	88.6	20.10015804	88.6	14.6612	88.6	12.15284154	88.6	12.05549288	88.6	14.68492724	88.6	14.88162595	88.6	13.44266134	88.6	21.13495776	88.6	14.42915225	88.6	16.61603557	88.6	30.19144314	88.6	17.75384848	88.6	16.87174534	88.6	11.7935196	88.6	12.04381938	88.6	15.24053664	88.6	15.39633872	88.6	15.67726961
88.63	11.88241419	88.63	11.26866434	88.63	12.75672448	88.63	12.20516223	88.63	11.73979518	88.63	15.30277821	88.63	9.843582681	88.63	20.03885732	88.63	14.5442897	88.63	12.15584372	88.63	12.03125131	88.63	14.71504422	88.63	14.81937979	88.63	13.39340779	88.63	21.0745683	88.63	14.36711417	88.63	16.50189334	88.63	30.14619982	88.63	17.71853699	88.63	16.76944053	88.63	11.80983759	88.63	11.99271247	88.63	15.20443081	88.63	15.28127297	88.63	15.64170929
88.69	11.81404984	88.69	11.21406273	88.69	12.68892282	88.69	12.11120283	88.69	11.65921025	88.69	15.30088827	88.69	9.763099075	88.69	19.97012448	88.69	14.54249345	88.69	12.11387275	88.69	11.96172377	88.69	14.62052424	88.69	14.73845112	88.69	13.32604382	88.69	21.07196553	88.69	14.36533979	88.69	16.39476093	88.69	30.08977834	88.69	17.58403797	88.69	16.74075457	88.69	11.72795916	88.69	11.92363759	88.69	15.12281813	88.69	15.30579692	88.69	15.57406367
88.72	11.74425133	88.72	11.13149794	88.72	12.65930592	88.72	12.10821204	88.72	11.65633108	88.72	15.25754968	88.72	9.787103979	88.72	19.99168994	88.72	14.55228994	88.72	12.0569353	88.72	11.9723747	88.72	14.57719458	88.72	14.66891352	88.72	13.32275303	88.72	20.98805685	88.72	14.28309682	88.72	16.48264762	88.72	30.01649435	88.72	17.52678447	88.72	16.69670885	88.72	11.6580626	88.72	11.89366166	88.72	15.14565537	88.72	15.20959838	88.72	15.4782427
88.75	11.74715222	88.75	11.13424748	88.75	12.58296127	88.75	12.0319588	88.75	11.58007521	88.75	15.22174687	88.75	9.71025434	88.75	19.90386648	88.75	14.4219762	88.75	12.01944374	88.75	11.88007394	88.75	14.5278216	88.75	14.58025742	88.75	13.23404924	88.75	20.86203293	88.75	14.23414922	88.75	16.38162453	88.75	30.02390858	88.75	17.47818939	88.75	16.62098833	88.75	11.62073186	88.75	11.84252398	88.75	15.05637397	88.75	15.17373759	88.75	15.49520867
88.81	11.64155441	88.81	11.1622306	88.81	12.47854085	88.81	12.03344496	88.81	11.56831502	88.81	15.22362703	88.81	9.724666544	88.81	19.87981977	88.81	14.41036494	88.81	12.02092835	88.81	11.84071099	88.81	14.50312676	88.81	14.56887417	88.81	13.18310951	88.81	20.82524184	88.81	14.20966636	88.81	16.31795625	88.81	29.85633264	88.81	17.30832386	88.81	16.62304132	88.81	11.60876186	88.81	11.85750748	88.81	15.03165212	88.81	15.12278124	88.81	15.47083383
88.82	11.58946152	88.82	11.05716261	88.82	12.45358503	88.82	11.99529929	88.82	11.51697463	88.82	15.15953886	88.82	9.659795623	88.82	19.82925546	88.82	14.35856793	88.82	11.90097506	88.82	11.78772678	88.82	14.46517795	88.82	14.47837012	88.82	13.11901118	88.82	20.80156699	88.82	14.10644301	88.82	16.22799135	88.82	29.75460132	88.82	17.27075978	88.82	16.54523041	88.82	11.56997645	88.82	11.81840584	88.82	14.96704845	88.82	15.0718123	88.82	15.3807229
88.88	11.54788711	88.88	11.0158847	88.88	12.37256541	88.88	11.95419034	88.88	11.48917021	88.88	15.15766639	88.88	9.632176835	88.88	19.7870468	88.88	14.31661648	88.88	11.87252168	88.88	11.81349128	88.88	14.34418787	88.88	14.43702927	88.88	13.15682232	88.88	20.69401756	88.88	14.07845958	88.88	16.21284729	88.88	29.63234335	88.88	17.25539303	88.88	16.43671405	88.88	11.51492668	88.88	11.80342532	88.88	14.97849055	88.88	15.03032654	88.88	15.37882311
88.9	11.52112492	88.9	10.98927606	88.9	12.31957809	88.9	11.96739918	88.9	11.41002539	88.9	15.07851362	88.9	9.539686329	88.9	19.72078062	88.9	14.20947699	88.9	11.778081	88.9	11.75905108	88.9	14.38392339	88.9	14.37110682	88.9	13.07795997	88.9	20.65465123	88.9	14.03909802	88.9	16.18657124	88.9	29.72457367	88.9	17.13629946	88.9	16.45002393	88.9	11.47471217	88.9	11.72230169	88.9	14.85887502	88.9	15.00391205	88.9	15.31310276
88.96	11.49294313	88.96	10.94801084	88.96	12.26507581	88.96	12.08478842	88.96	11.43499484	88.96	15.05027038	88.96	9.485663419	88.96	19.7050941	88.96	14.2746754	88.96	11.8305857	88.96	11.71677349	88.96	14.2629567	88.96	14.30341764	88.96	13.02377614	88.96	20.61273727	88.96	14.01112636	88.96	16.13202497	88.96	29.6023345	88.96	17.0283345	88.96	16.38145428	88.96	11.43308468	88.96	11.69381662	88.96	14.80388332	88.96	14.9624398	88.96	15.2192122
88.99	11.39928661	88.99	10.89480094	88.99	12.21209503	88.99	11.97912918	88.99	11.36904871	88.99	15.01069889	88.99	9.459241051	88.99	19.58582907	88.99	14.16754913	88.99	11.73615748	88.99	11.67594898	88.99	14.22322768	88.99	14.21113665	88.99	12.94492432	88.99	20.54713323	88.99	13.94553028	88.99	16.02693058	88.99	29.49694098	88.99	16.93571778	88.99	16.31491784	88.99	11.4464876	88.99	11.69381662	88.99	14.81717246	88.99	14.90961575	88.99	15.19292666
89.03	11.37393243	89.03	10.86953801	89.03	12.18710939	89.03	11.9013542	89.03	11.33088058	89.03	14.93340179	89.03	9.433983804	89.03	19.58824827	89.03	14.15590644	89.03	11.7510984	89.03	11.60934111	89.03	14.17200434	89.03	14.13378536	89.03	12.97281043	89.03	20.54967117	89.03	13.86852969	89.03	16.04204821	89.03	29.54011302	89.03	16.83194798	89.03	16.22376859	89.03	11.40768693	89.03	11.64117885	89.03	14.80571186	89.03	14.87183482	89.03	15.11593693
89.06	11.33378953	89.06	10.85623369	89.06	12.12087504	89.06	11.87493653	89.06	11.31769004	89.06	14.93340179	89.06	9.473622251	89.06	19.56174148	89.06	14.1023359	89.06	11.64316642	89.06	11.56851075	89.06	14.14551506	89.06	14.12060119	89.06	12.88080449	89.06	20.39220267	89.06	13.81604603	89.06	15.95007887	89.06	29.38200162	89.06	16.71285441	89.06	16.18384211	89.06	11.35406626	89.06	11.50597386	89.06	14.71267791	89.06	14.84542032	89.06	15.1553701
89.09	11.2521131	89.09	10.80168302	89.09	12.00017113	89.09	11.76780991	89.09	11.25034694	89.09	14.89198598	89.09	9.340339601	89.09	19.51957108	89.09	14.10059423	89.09	11.58776914	89.09	11.59429836	89.09	14.07755143	89.09	14.06612549	89.09	12.81350383	89.09	20.40280467	89.09	13.8405791	89.09	15.96124539	89.09	29.43107122	89.09	16.73725248	89.09	16.12861357	89.09	11.31245446	89.09	11.53159018	89.09	14.69757171	89.09	14.79076283	89.09	15.04835784
89.16	11.21335924	89.16	10.7897129	89.16	11.98840713	89.16	11.74284576	89.16	11.19897282	89.16	14.8410569	89.16	9.367919726	89.16	19.45571591	89.16	14.06215799	89.16	11.53523445	89.16	11.5276804	89.16	14.05280097	89.16	13.98875629	89.16	12.77565495	89.16	20.35283634	89.16	13.73732292	89.16	15.85810952	89.16	29.25024584	89.16	16.65992358	89.16	16.11729586	89.16	11.24682651	89.16	11.47893238	89.16	14.57977319	89.16	14.68692701	89.16	15.0239278
89.16	11.13307265	89.16	10.73649643	89.16	11.96191307	89.16	11.67680078	89.16	11.18578228	89.16	14.76190413	89.16	9.262216405	89.16	19.41595653	89.16	13.94162586	89.16	11.53523445	89.16	11.47324099	89.16	13.94684224	89.16	13.94920218	89.16	12.77565495	89.16	20.30034631	89.16	13.69796136	89.16	15.88438716	89.16	29.1448393	89.16	16.55406193	89.16	16.0507512	89.16	11.24682651	89.16	11.42485023	89.16	14.57977319	89.16	14.73975758	89.16	14.94506147
89.22	11.14645415	89.22	10.69658347	89.22	11.94866604	89.22	11.66359115	89.22	11.09344693	89.22	14.748712	89.22	9.222577958	89.22	19.42920913	89.22	13.92823322	89.22	11.42730247	89.22	11.45963034	89.22	13.94684224	89.22	13.8964639	89.22	12.72308058	89.22	20.2872242	89.22	13.64547769	89.22	15.81869386	89.22	29.13166309	89.22	16.48789919	89.22	15.95758676	89.22	11.19320584	89.22	11.43837096	89.22	14.50002844	89.22	14.60768194	89.22	14.89248551
89.25	11.1049388	89.25	10.66865707	89.25	11.85447419	89.25	11.56969863	89.25	11.10526577	89.25	14.69413009	89.25	9.208227762	89.25	19.33404965	89.25	13.84616716	89.25	11.41240074	89.25	11.41739053	89.25	13.91863376	89.25	13.85520003	89.25	12.70836728	89.25	20.19287366	89.25	13.53884126	89.25	15.72478223	89.25	29.04902091	89.25	16.47263102	89.25	15.87577128	89.25	11.15161391	89.25	11.4369583	89.25	14.4849485	89.25	14.5530538	89.25	14.86436072
89.28	11.03940536	89.28	10.63006268	89.28	11.76321002	89.28	11.58433733	89.28	11.06706506	89.28	14.68275295	89.28	9.169726695	89.28	19.34969035	89.28	13.88805531	89.28	11.38682778	89.28	11.36436058	89.28	13.92035295	89.28	13.75143483	89.28	12.61793104	89.28	20.116632	89.28	13.59299562	89.28	15.68731045	89.28	29.01308033	89.28	16.35557211	89.28	15.8910421	89.28	11.1261806	89.28	11.37076807	89.28	14.43357608	89.28	14.54164332	89.28	14.80047479
89.34	11.01128307	89.34	10.58884182	89.34	11.70877646	89.34	11.55649143	89.34	11.01294183	89.34	14.6017966	89.34	9.181805395	89.34	19.26779166	89.34	13.81938519	89.34	11.35844141	89.34	11.36295705	89.34	13.81268811	89.34	13.76291904	89.34	12.55066285	89.34	20.12726962	89.34	13.59131685	89.34	15.68537303	89.34	28.94362739	89.34	16.32709001	89.34	15.80923484	89.34	11.09799986	89.34	11.31528827	89.34	14.35206019	89.34	14.51343457	89.34	14.77236136
89.37	10.94573727	89.37	10.5635411	89.37	11.69697567	89.37	11.50508271	89.37	10.93515731	89.37	14.64317656	89.37	9.130087452	89.37	19.2039054	89.37	13.76752318	89.37	11.31937049	89.37	11.32353022	89.37	13.77465871	89.37	13.65914245	89.37	12.53906869	89.37	20.06414356	89.37	13.46178884	89.37	15.58220308	89.37	28.85497212	89.37	16.24971045	89.37	15.74464131	89.37	11.08596609	89.37	11.2085216	89.37	14.36712372	89.37	14.3831516	89.37	14.77418601
89.4	10.93100639	89.4	10.4957239	89.4	11.62930489	89.4	11.45083219	89.4	10.93380679	89.4	14.5358441	89.4	9.089326312	89.4	19.16177919	89.4	13.69886795	89.4	11.27750282	89.4	11.24048191	89.4	13.71998548	89.4	13.63109042	89.4	12.44552629	89.4	20.00918204	89.4	13.44700738	89.4	15.54086785	89.4	28.77236411	89.4	16.16831873	89.4	15.68946701	89.4	11.0309829	89.4	11.27473186	89.4	14.31219274	89.4	14.42099288	89.4	14.7197903
89.46	10.86410876	89.46	10.4957239	89.46	11.56307872	89.46	11.41120977	89.46	10.93380679	89.46	14.5358441	89.46	9.036481577	89.46	19.16177919	89.46	13.68547697	89.46	11.2235435	89.46	11.2949154	89.46	13.65376885	89.46	13.57835866	89.46	12.41924235	89.46	19.93045751	89.46	13.28957901	89.46	15.54086785	89.46	28.74601494	89.46	16.12862471	89.46	15.68946701	89.46	11.00417627	89.46	11.19361905	89.46	14.25903774	89.46	14.40778647	89.46	14.66722083
89.47	10.83734987	89.47	10.46911855	89.47	11.51009794	89.47	11.39800257	89.47	10.90742897	89.47	14.5094631	89.47	9.010059209	89.47	19.06901768	89.47	13.61852206	89.47	11.25052276	89.47	11.21326557	89.47	13.64052585	89.47	13.52562689	89.47	12.37981565	89.47	19.89109445	89.47	13.3420554	89.47	15.46204626	89.47	28.62744683	89.47	16.08893229	89.47	15.59631568	89.47	10.95056302	89.47	11.13954357	89.47	14.25903774	89.47	14.34175601	89.47	14.58836424
89.5	10.81192628	89.5	10.4171952	89.5	11.48502638	89.5	11.30694697	89.5	10.84282196	89.5	14.40571984	89.5	9.011172111	89.5	19.01836105	89.5	13.58002787	89.5	11.17096382	89.5	11.18743011	89.5	13.57598589	89.5	13.48774503	89.5	12.36820119	89.5	19.82794081	89.5	13.31746155	89.5	15.43768005	89.5	28.6046304	89.5	15.99828981	89.5	15.55831562	89.5	10.92510567	89.5	11.1409195	89.5	14.15447425	89.5	14.2906969	89.5	14.53758861
89.56	10.74502118	89.56	10.40389088	89.56	11.45853232	89.56	11.30694697	89.56	10.80324955	89.56	14.41891197	89.56	8.945108033	89.56	18.99185427	89.56	13.53984996	89.56	11.13048913	89.56	11.1329907	89.56	13.60247518	89.56	13.44819093	89.56	12.39448837	89.56	19.76232867	89.56	13.22561712	89.56	15.38512478	89.56	28.55192872	89.56	15.9718244	89.56	15.51838755	89.56	10.89829494	89.56	11.05979587	89.56	14.14118346	89.56	14.25107436	89.56	14.47186667
89.59	10.70487749	89.59	10.35067441	89.59	11.41879203	89.59	11.22769236	89.59	10.77686848	89.59	14.35295133	89.59	8.958320849	89.59	19.03161365	89.59	13.53984996	89.59	11.11699783	89.59	11.09216034	89.59	13.50976109	89.59	13.3690843	89.59	12.30248322	89.59	19.76232867	89.59	13.26497947	89.59	15.41140241	89.59	28.51240007	89.59	15.90566166	89.59	15.47846107	89.59	10.84467506	89.59	11.07331661	89.59	14.11460187	89.59	14.18503574	89.59	14.49815545
89.62	10.64609316	89.62	10.30566972	89.62	11.34695148	89.62	11.19574319	89.62	10.69244084	89.62	14.35904907	89.62	8.887864737	89.62	18.90299447	89.62	13.4662335	89.62	11.03059854	89.62	11.05947647	89.62	13.4766134	89.62	13.33612617	89.62	12.27013292	89.62	19.68698975	89.62	13.14040092	89.62	15.28560485	89.62	28.34028974	89.62	15.87135466	89.62	15.39100228	89.62	10.82592092	89.62	11.04082018	89.62	14.02792793	89.62	14.16483086	89.62	14.43844586
89.65	10.64872248	89.65	10.29491393	89.65	11.33651013	89.65	11.21171383	89.65	10.6950816	89.65	14.25708442	89.65	8.876850261	89.65	18.88116438	89.65	13.42939134	89.65	11.03332282	89.65	11.04860059	89.65	13.45345904	89.65	13.32623894	89.65	12.23374229	89.65	19.65249374	89.65	13.10429443	89.65	15.2368393	89.65	28.28142745	89.65	15.75621033	89.65	15.39480346	89.65	10.82859465	89.65	11.01651298	89.65	14.04467997	89.65	14.10230691	89.65	14.36316494
89.7	10.5563819	89.7	10.25627815	89.7	11.28492944	89.7	11.16026888	89.7	10.65683495	89.7	14.27203571	89.7	8.864735391	89.7	18.85699274	89.7	13.36409658	89.7	10.95374688	89.7	10.98192347	89.7	13.34917493	89.7	13.23560457	89.7	12.15640058	89.7	19.61555941	89.7	13.13215064	89.7	15.1730359	89.7	28.23222192	89.7	15.67876982	89.7	15.30355183	89.7	10.80312538	89.7	10.92324166	89.7	13.94010292	89.7	14.09084217	89.7	14.32551053
89.73	10.56976095	89.73	10.25627815	89.73	11.27168405	89.73	11.09423206	89.73	10.61726743	89.73	14.31160721	89.73	8.838313023	89.73	18.79073474	89.73	13.3507056	89.73	10.96723651	89.73	10.98192347	89.73	13.33593113	89.73	13.20923869	89.73	12.15640058	89.73	19.60243733	89.73	13.00096007	89.73	15.19931029	89.73	28.16635217	89.73	15.66553954	89.73	15.26363029	89.73	10.68249516	89.73	10.90972259	89.73	13.91352463	89.73	14.09084217	89.73	14.35179606
89.77	10.5563819	89.77	10.21637013	89.77	11.20545788	89.77	11.06781685	89.77	10.59088882	89.77	14.20608321	89.77	8.811890656	89.77	18.77748378	89.77	13.32392364	89.77	10.84582823	89.77	10.95470713	89.77	13.2829583	89.77	13.13014104	89.77	12.16954255	89.77	19.49747182	89.77	12.97472228	89.77	15.09421591	89.77	28.17952675	89.77	15.59938338	89.77	15.2104005	89.77	10.70930179	89.77	10.82860898	89.77	13.94010292	89.77	14.01160529	89.77	14.24665394
89.83	10.50156714	89.83	10.13530315	89.83	11.19083039	89.83	11.01362702	89.83	10.58958098	89.83	14.11200844	89.83	8.718335632	89.83	18.73541384	89.83	13.25533166	89.83	10.81751218	89.83	10.8989276	89.83	13.22835175	89.83	13.11533872	89.83	12.0366355	89.83	19.46882639	89.83	12.94688551	89.83	15.1317563	89.83	28.11018214	89.83	15.5445393	89.83	15.12868738	89.83	10.64097064	89.83	10.84078918	89.83	13.87194396	89.83	13.99667185	89.83	14.19233168
89.86	10.44805597	89.86	10.16190521	89.86	11.15109991	89.86	10.98721587	89.86	10.68189352	89.86	14.0856307	89.86	8.757964289	89.86	18.69566427	89.86	13.25533166	89.86	10.87146484	89.86	10.8989276	89.86	13.1621441	89.86	13.04943255	89.86	11.94465307	89.86	19.37699113	89.86	12.86818104	89.86	14.98726896	89.86	27.97845889	89.86	15.5445393	89.86	15.11538078	89.86	10.64097064	89.86	10.78672038	89.86	13.83208302	89.86	13.82501449	89.86	14.12662597
89.89	10.43596648	89.89	10.10994953	89.89	11.07300554	89.89	10.96215761	89.89	10.59088882	89.89	14.06098931	89.89	8.719412369	89.89	18.71122579	89.89	13.16323265	89.89	10.85931786	89.89	10.84584016	89.89	13.15052585	89.89	13.01149576	89.89	11.95927024	89.89	19.32690228	89.89	12.89600809	89.89	14.97598353	89.89	27.90286996	89.89	15.42738023	89.89	15.07732602	89.89	10.58867157	89.89	10.7745343	89.89	13.72747972	89.89	13.86633955	89.89	14.11522788
89.92	10.40920759	89.92	10.10994953	89.92	11.13923171	89.92	10.9357432	89.92	10.5513213	89.92	13.99503682	89.92	8.64014447	89.92	18.68472227	89.92	13.16323265	89.92	10.81884817	89.92	10.85944913	89.92	13.11079683	89.92	12.94558146	89.92	11.90670157	89.92	19.3137802	89.92	12.80417501	89.92	14.94971073	89.92	27.85017161	89.92	15.38768781	89.92	15.02409623	89.92	10.56186494	89.92	10.72045882	89.92	13.70090142	89.92	13.80030909	89.92	14.11522788
89.99	10.34358822	89.99	10.0446775	89.99	11.11411434	89.99	10.87104818	89.99	10.48667109	89.99	14.00995758	89.99	8.61478605	89.99	18.64727078	89.99	13.09789616	89.99	10.7392359	89.99	10.77912976	89.99	13.11241625	89.99	12.94718047	89.99	11.89502866	89.99	19.3424116	89.99	12.70079161	89.99	14.91214162	89.99	27.78773371	89.99	15.36312304	89.99	14.99933379	89.99	10.56316952	89.99	10.7623444	89.99	13.62285057	89.99	13.76239114	89.99	13.99867346
90.02	10.32893091	90.02	10.10994953	90.02	11.13923171	90.02	10.83008316	90.02	10.47218626	90.02	13.95546532	90.02	8.626933286	90.02	18.47269733	90.02	13.02932442	90.02	10.76488884	90.02	10.76419033	90.02	13.04458021	90.02	12.90603223	90.02	11.84099172	90.02	19.24817775	90.02	12.67298444	90.02	14.85775274	90.02	27.70525751	90.02	15.26860735	90.02	14.91763665	90.02	10.5082509	90.02	10.67990161	90.02	13.67432312	90.02	13.72107222	90.02	13.97065906
90.05	10.31555186	90.05	10.03013429	90.05	11.23194866	90.05	10.81687596	90.05	10.40624092	90.05	13.94227482	90.05	8.574088551	90.05	18.39318678	90.05	13.01593344	90.05	10.64348056	90.05	10.70975685	90.05	13.00485039	90.05	12.8005695	90.05	11.84099172	90.05	19.18257371	90.05	12.65986554	90.05	14.72638396	90.05	27.69208292	90.05	15.24214521	90.05	14.9309433	90.05	10.48144427	90.05	10.6393452	90.05	13.60787896	90.05	13.66824817	90.05	13.95751629
90.09	10.31555186	90.09	9.976923589	90.09	11.08625093	90.09	10.81687596	90.09	10.40624092	90.09	13.92908432	90.09	8.626933286	90.09	18.34018134	90.09	13.00254245	90.09	10.60301087	90.09	10.65532417	90.09	12.99160739	90.09	12.84011793	90.09	11.7621391	90.09	19.16945323	90.09	12.62050885	90.09	14.80520555	90.09	27.56034022	90.09	15.20245278	90.09	14.86440686	90.09	10.42783102	90.09	10.6393452	90.09	13.56801151	90.09	13.64183694	90.09	13.89180247
90.15	10.22315872	90.15	9.924939444	90.15	11.04787999	90.15	10.75216705	90.15	10.32838146	90.15	13.94399694	90.15	8.561934787	90.15	18.34244668	90.15	12.93718612	90.15	10.56384584	90.15	10.62941979	90.15	12.92698808	90.15	12.74941232	90.15	11.72416116	90.15	19.14557518	90.15	12.60894639	90.15	14.68878727	90.15	27.60327306	90.15	15.17786514	90.15	14.74646027	90.15	10.4023091	90.15	10.54601578	90.15	13.56968741	90.15	13.63031391	90.15	13.85408519
90.18	10.1817574	90.18	9.857201114	90.18	10.99353477	90.18	10.71121672	90.18	10.31391697	90.18	14.06098931	90.18	8.547666183	90.18	18.34018134	90.18	12.90880638	90.18	10.50858185	90.18	10.61449885	90.18	12.85917494	90.18	12.74783774	90.18	11.69642926	90.18	19.05136564	90.18	12.51555607	90.18	14.67383677	90.18	27.49447047	90.18	15.05691178	90.18	14.71802415	90.18	10.36081405	90.18	10.51767518	90.18	13.50156736	90.18	13.53618884	90.18	13.86551694
90.21	10.14161946	90.21	9.84389844	90.21	10.90081781	90.21	10.6715943	90.21	10.26116055	90.21	13.88951442	90.21	8.508032631	90.21	18.24741984	90.21	12.84185226	90.21	10.48160259	90.21	10.58728251	90.21	12.7797161	90.21	12.62919246	90.21	11.64386058	90.21	19.03824515	90.21	12.48931827	90.21	14.58187878	90.21	27.44177212	90.21	15.0966042	90.21	14.6514877	90.21	10.32060371	90.21	10.45008143	90.21	13.4085449	90.21	13.53618884	90.21	13.79980311
90.27	10.12823962	90.27	9.803990418	90.27	10.88757242	90.27	10.64517989	90.27	10.22159303	90.27	13.84994292	90.27	8.441975917	90.27	18.1944144	90.27	12.84185226	90.27	10.42764326	90.27	10.60089068	90.27	12.81944512	90.27	12.60282658	90.27	11.61757664	90.27	19.02512466	90.27	12.47619938	90.27	14.59501518	90.27	27.40225153	90.27	15.03044963	90.27	14.63817946	90.27	10.3072008	90.27	10.45008143	90.27	13.3819666	90.27	13.45695197	90.27	13.72094811
90.27	10.10148072	90.27	9.777385865	90.27	10.83459164	90.27	10.60555748	90.27	10.1688358	90.27	13.78399042	90.27	8.428764733	90.27	18.15465833	90.27	12.8150703	90.27	10.44113289	90.27	10.50563189	90.27	12.7664723	90.27	12.56327815	90.27	11.61757664	90.27	18.94639854	90.27	12.43684189	90.27	14.54246799	90.27	27.3100326	90.27	15.00398748	90.27	14.54502812	90.27	10.26699046	90.27	10.4635997	90.27	13.42183405	90.27	13.44374556	90.27	13.70780535
90.33	10.07596624	90.33	9.738680595	90.33	10.87567099	90.33	10.59365862	90.33	10.23604611	90.33	13.79888512	90.33	8.429805835	90.33	18.07738197	90.33	12.73629817	90.33	10.42893126	90.33	10.49331967	90.33	12.71506982	90.33	12.61756742	90.33	11.54014927	90.33	18.93561665	90.33	12.35965415	90.33	14.5179882	90.33	27.2475248	90.33	14.96614342	90.33	14.61336935	90.33	10.24144868	90.33	10.38376931	90.33	13.30387636	90.33	13.41899161	90.33	13.67006534
90.36	10.02244184	90.36	9.685463326	90.36	10.76969555	90.36	10.52761284	90.36	10.11732889	90.36	13.66696384	90.36	8.429805835	90.36	18.06412937	90.36	12.74969001	90.36	10.33449058	90.36	10.43887946	90.36	12.68858054	90.36	12.55164497	90.36	11.52700568	90.36	18.94873876	90.36	12.34653363	90.36	14.49171056	90.36	27.18164691	90.36	14.939678	90.36	14.54682469	90.36	10.24144868	90.36	10.38376931	90.36	13.30387636	90.36	13.39257552	90.36	13.6043434
90.39	10.03458389	90.39	9.631057246	90.39	10.72863009	90.39	10.49989824	90.39	10.08970156	90.39	13.59932503	90.39	8.389131181	90.39	18.07514937	90.39	12.68116127	90.39	10.30623419	90.39	10.45119841	90.39	12.63403985	90.39	12.52372893	90.39	11.45987221	90.39	18.81519206	90.39	12.27941352	90.39	14.4899208	90.39	27.17828991	90.39	14.85844648	90.39	14.43856854	90.39	10.17316687	90.39	10.34193048	90.39	13.275655	90.39	13.36451028	90.39	13.56323652
90.45	9.978601341	90.45	9.588780747	90.45	10.72598071	90.45	10.49730535	90.45	10.10039562	90.45	13.56959227	90.45	8.334227849	90.45	18.00444419	90.45	12.63786671	90.45	10.24974312	90.45	10.38059269	90.45	12.64416048	90.45	12.44155895	90.45	11.4176253	90.45	18.83678026	90.45	12.3026133	90.45	14.44694154	90.45	27.02669689	90.45	14.82832166	90.45	14.39509134	90.45	10.13045426	90.45	10.2988302	90.45	13.19266304	90.45	13.25558718	90.45	13.54674764
90.48	9.954307214	90.48	9.577847346	90.48	10.74187548	90.48	10.42065341	90.48	10.03694434	90.48	13.57294403	90.48	8.34949763	90.48	17.95588594	90.48	12.62759814	90.48	10.26576529	90.48	10.36954858	90.48	12.54133721	90.48	12.45781462	90.48	11.3810196	90.48	18.78894949	90.48	12.22693792	90.48	14.35855361	90.48	26.99385204	90.48	14.79229031	90.48	14.38533875	90.48	10.13295653	90.48	10.24729859	90.48	13.20921084	90.48	13.29847981	90.48	13.52380823
90.51	9.89712247	90.51	9.561002248	90.51	10.69817554	90.51	10.41679391	90.51	9.993674086	90.51	13.52836017	90.51	8.253961187	90.51	17.93598796	90.51	12.70323659	90.51	10.19453838	90.51	10.33850174	90.51	12.48373907	90.51	12.34777694	90.51	11.3505302	90.51	18.69017962	90.51	12.19618056	90.51	14.31383943	90.51	26.91800896	90.51	14.69422928	90.51	14.24698566	90.51	10.06221144	90.51	10.20296111	90.51	13.15118243	90.51	13.2011462	90.51	13.50566151
90.58	9.911720232	90.58	9.522284597	90.58	10.6068032	90.58	10.36526352	90.58	9.928978975	90.58	13.42453261	90.58	8.254980321	90.58	17.8984579	90.58	12.59770448	90.58	10.18231082	90.58	10.27175341	90.58	12.47204072	90.58	12.36248083	90.58	11.32565423	90.58	18.70560459	90.58	12.13210736	90.58	14.21053835	90.58	26.94767207	90.58	14.6960436	90.58	14.28865805	90.58	10.10365425	90.58	10.21773662	90.58	13.1262345	90.58	13.20277618	90.58	13.454771
90.61	9.847271644	90.61	9.458124075	90.61	10.59617774	90.61	10.36782379	90.61	9.918242575	90.61	13.44103904	90.61	8.243808159	90.61	17.82336995	90.61	12.57403421	90.61	10.13086658	90.61	10.24707344	90.61	12.43539157	90.61	12.27325424	90.61	11.28902502	90.61	18.59213897	90.61	12.10886625	90.61	14.22718483	90.61	26.84893476	90.61	14.67321145	90.61	14.25226428	90.61	10.03913294	90.61	10.16618498	90.61	13.06303259	90.61	13.1796253	90.61	13.37923781
90.64	9.872811219	90.64	9.470257148	90.64	10.56838253	90.64	10.28730846	90.64	9.86426709	90.64	13.43937924	90.64	8.216370253	90.64	17.80791808	90.64	12.47875698	90.64	10.07566288	90.64	10.24580806	90.64	12.39413105	90.64	12.28492036	90.64	11.23506958	90.64	18.57672262	90.64	12.05490105	90.64	14.15975247	90.64	26.76658467	90.64	14.63171198	90.64	14.15736447	90.64	9.970884549	90.64	10.15141218	90.64	13.04813196	90.64	13.0987715	90.64	13.41700907
90.67	9.832677439	90.67	9.403751992	90.67	10.48892078	90.67	10.30051483	90.67	9.877455165	90.67	13.39981263	90.67	8.189951148	90.67	17.76816851	90.67	12.46536765	90.67	10.07566288	90.67	10.21859508	90.67	12.35440693	90.67	12.23219511	90.67	11.19564854	90.67	18.49800781	90.67	12.01554922	90.67	14.1466161	90.67	26.75341171	90.67	14.57879422	90.67	14.13075286	90.67	9.997687865	90.67	10.07030938	90.67	12.95512099	90.67	13.08556672	90.67	13.32502187
90.7	9.819300043	90.7	9.417053023	90.7	10.50216454	90.7	10.30051483	90.7	9.903829724	90.7	13.36024761	90.7	8.163532043	90.7	17.71516961	90.7	12.45197832	90.7	10.02171022	90.7	10.17777481	90.7	12.35440693	90.7	12.19265156	90.7	11.20878889	90.7	18.51112827	90.7	11.98931466	90.7	14.1466161	90.7	26.68755009	90.7	14.51264782	90.7	14.11744627	90.7	9.957482493	90.7	10.08382678	90.7	12.95512099	90.7	13.04595397	90.7	13.2724581
90.74	9.713477181	90.74	9.431518727	90.74	10.45048001	90.74	10.16971252	90.74	9.825917833	90.74	13.29594514	90.74	8.111695525	90.74	17.77036292	90.74	12.41334402	90.74	10.03643756	90.74	10.19264076	90.74	12.31620292	90.74	12.19415739	90.74	11.18388847	90.74	18.4609309	90.74	11.93831898	90.74	14.08267965	90.74	26.61180173	90.74	14.48797802	90.74	14.09257491	90.74	9.958712268	90.74	10.07155309	90.74	12.90356518	90.74	13.02115315	90.74	13.26095452
90.8	9.657573927	90.8	9.349394131	90.8	10.434658	90.8	10.18040511	90.8	9.770747981	90.8	13.27947454	90.8	8.096484468	90.8	17.59374671	90.8	12.32995257	90.8	9.99350022	90.8	10.1357037	90.8	12.24696123	90.8	12.13842737	90.8	11.11543305	90.8	18.39078424	90.8	11.94848655	90.8	14.0266678	90.8	26.5657161	90.8	14.44471609	90.8	14.03587819	90.8	9.902653009	90.8	9.960941731	90.8	12.84723605	90.8	12.978329	90.8	13.17884348
90.83	9.71227769	90.83	9.337247631	90.83	10.40945903	90.83	10.16845669	90.83	9.785142619	90.83	13.26792552	90.83	8.057855624	90.83	17.59591932	90.83	12.34486449	90.83	9.900316934	90.83	10.09613507	90.83	12.2352322	90.83	12.12674539	90.83	11.03796279	90.83	18.35369707	90.83	11.89749212	90.83	14.01526514	90.83	26.48996204	90.83	14.40681231	90.83	13.9045534	90.83	9.890473805	90.83	10.01624058	90.83	12.8222475	90.83	12.94031891	90.83	13.16732976
90.89	9.658766514	90.89	9.297344537	90.89	10.3564848	90.89	10.11563359	90.89	9.706017352	90.89	13.1887923	90.89	8.057855624	90.89	17.60917023	90.89	12.26452932	90.89	9.954269595	90.89	10.08252857	90.89	12.20874946	90.89	12.07402014	90.89	11.03796279	90.89	18.36681753	90.89	11.84502301	90.89	13.94958806	90.89	26.46361771	90.89	14.36712319	90.89	13.93116501	90.89	9.823465117	90.89	9.962171781	90.89	12.8222475	90.89	12.92711413	90.89	13.10162405
90.92	9.646579552	90.92	9.298492782	90.92	10.38425463	90.92	10.1168829	90.92	9.720404978	90.92	13.19042115	90.92	8.058850789	90.92	17.53183446	90.92	12.23926205	90.92	9.888050016	90.92	10.05655745	90.92	12.18377047	90.92	12.02278034	90.92	10.9999001	90.92	18.31660233	90.92	11.8464859	90.92	13.93817447	90.92	26.40101469	90.92	14.302743	90.92	13.91957889	90.92	9.811275424	90.92	9.990439475	90.92	12.78396443	90.92	12.90229864	90.92	13.10324213
90.95	9.646579552	90.95	9.245282881	90.95	10.26504689	90.95	10.06405328	90.95	9.66764855	90.95	13.19042115	90.95	8.019217238	90.95	17.49207999	90.95	12.23926205	90.95	9.861069956	90.95	10.02934031	90.95	12.15728366	90.95	11.98323112	90.95	10.98675813	90.95	18.26411878	90.95	11.78089062	90.95	13.88562728	90.95	26.32196875	90.95	14.302743	90.95	13.8663491	90.95	9.784468797	90.95	9.922845725	90.95	12.81054193	90.95	12.84947459	90.95	13.0375291
90.98	9.579682719	90.98	9.205374859	90.98	10.25180229	90.98	10.02443087	90.98	9.614892123	90.98	13.09808845	90.98	8.045639606	90.98	17.5185835	90.98	12.17230794	90.98	9.847580324	90.98	10.00212397	90.98	12.07782482	90.98	11.97004858	90.98	10.97361616	90.98	18.19851475	90.98	11.75465202	90.98	13.84621648	90.98	26.28244658	90.98	14.24981871	90.98	13.79981107	90.98	9.771065086	90.98	9.882289316	90.98	12.73080863	90.98	12.82306256	90.98	13.05067187
91.05	9.579682719	91.05	9.192072981	91.05	10.26504689	91.05	10.05084607	91.05	9.5621349	91.05	13.08489795	91.05	7.979582891	91.05	17.47882902	91.05	12.11874481	91.05	9.766640939	91.05	9.961298656	91.05	12.03809501	91.05	11.93050015	91.05	10.93418946	91.05	18.11979022	91.05	11.68905753	91.05	13.78053289	91.05	26.25609899	91.05	14.22335656	91.05	13.75988952	91.05	9.717451833	91.05	9.85525118	91.05	12.65107532	91.05	12.74382649	91.05	13.0375291
91.06	9.540722286	91.06	9.193208365	91.06	10.17358719	91.06	10.02566906	91.06	9.550125456	91.06	13.03374645	91.06	7.940930064	91.06	17.388215	91.06	12.12024169	91.06	9.754355994	91.06	9.921699495	91.06	12.02633728	91.06	11.89241968	91.06	10.86982206	91.06	18.09578412	91.06	11.63801847	91.06	13.78223503	91.06	26.24616587	91.06	14.19864798	91.06	13.70835275	91.06	9.665031441	91.06	9.829427798	91.06	12.63934716	91.06	12.74540058	91.06	12.94712954
91.09	9.500579387	91.09	9.113382462	91.09	10.12059987	91.09	9.906787935	91.09	9.550125456	91.09	12.99417006	91.09	7.914504433	91.09	17.36170821	91.09	12.08006378	91.09	9.700390005	91.09	9.976138906	91.09	11.97335712	91.09	11.81331305	91.09	10.81724689	91.09	18.09578412	91.09	11.62489795	91.09	13.69026569	91.09	26.08805607	91.09	14.10601983	91.09	13.66842468	91.09	9.678436807	91.09	9.761824903	91.09	12.54631322	91.09	12.70577725	91.09	12.89455199
91.12	9.472647149	91.12	9.098954263	91.12	10.11934995	91.12	9.931978833	91.12	9.496189564	91.12	13.00575575	91.12	7.913526971	91.12	17.37281655	91.12	11.98483578	91.12	9.68570235	91.12	9.961298656	91.12	11.91890556	91.12	11.83821996	91.12	10.86847961	91.12	18.04106569	91.12	11.59722366	91.12	13.7411221	91.12	26.07166113	91.12	14.07781555	91.12	13.70665973	91.12	9.637031158	91.12	9.733581157	91.12	12.58463037	91.12	12.69100244	91.12	12.90610224
91.18	9.486026197	91.18	9.125559611	91.18	10.13259535	91.18	9.89235642	91.18	9.52256738	91.18	12.93980325	91.18	7.913526971	91.18	17.26680408	91.18	11.98483578	91.18	9.631743025	91.18	9.92047414	91.18	11.89241955	91.18	11.7854882	91.18	10.80276896	91.18	18.0279452	91.18	11.58410476	91.18	13.66230051	91.18	26.05848654	91.18	14.03812154	91.18	13.65342994	91.18	9.637031158	91.18	9.747100225	91.18	12.53147457	91.18	12.61176557	91.18	12.85353118
91.21	9.552923826	91.21	9.085652384	91.21	10.07961457	91.21	9.89235642	91.21	9.482999861	91.21	12.90023176	91.21	7.887104604	91.21	17.26680408	91.21	11.98483578	91.21	9.564293273	91.21	9.866040658	91.21	11.83944673	91.21	11.7854882	91.21	10.77648503	91.21	17.94922068	91.21	11.57098586	91.21	13.66230051	91.21	26.04531195	91.21	14.06458369	91.21	13.57358526	91.21	9.610224532	91.21	9.693024747	91.21	12.54476372	91.21	12.62497198	91.21	12.84038921
91.26	9.458099205	91.26	8.991423998	91.26	10.09161283	91.26	9.811900593	91.26	9.415891639	91.26	12.84588406	91.26	7.846501989	91.26	17.21167137	91.26	11.99674513	91.26	9.576600966	91.26	9.864822327	91.26	11.82474254	91.26	11.7444893	91.26	10.77515427	91.26	17.89452711	91.26	11.49085253	91.26	13.59493791	91.26	25.92354381	91.26	13.97024161	91.26	13.53199247	91.26	9.568832419	91.26	9.66479378	91.26	12.50335207	91.26	12.64982172	91.26	12.72053411
91.29	9.431343617	91.29	9.004724234	91.29	10.05188235	91.29	9.785488648	91.29	9.389516285	91.29	12.8722618	91.29	7.833292437	91.29	17.18517112	91.29	11.92979849	91.29	9.522648305	91.29	9.796789075	91.29	11.7982598	91.29	11.75767021	91.29	10.68317104	91.29	17.88140824	91.29	11.42526534	91.29	13.58180313	91.29	25.83133468	91.29	13.94378273	91.29	13.50538087	91.29	9.555431159	91.29	9.637758982	91.29	12.45020284	91.29	12.49136913	91.29	12.7468156
91.35	9.447054991	91.35	8.967036565	91.35	9.974884142	91.35	9.721861029	91.35	9.365454755	91.35	12.84905745	91.35	7.782376276	91.35	17.12315029	91.35	11.89256846	91.35	9.538492036	91.35	9.812819083	91.35	11.76143966	91.35	11.73420643	91.35	10.64637939	91.35	17.83333556	91.35	11.40184675	91.35	13.506327	91.35	25.73231099	91.35	13.89429651	91.35	13.44217092	91.35	9.544386324	91.35	9.613099171	91.35	12.37353532	91.35	12.52087023	91.35	12.68424337
91.39	9.445888256	91.39	8.979231787	91.39	9.960406825	91.39	9.773489974	91.39	9.324730578	91.39	12.84747056	91.39	7.781415133	91.39	17.18729353	91.39	11.93127185	91.39	9.523824376	91.39	9.689132039	91.39	11.66728446	91.39	11.65365958	91.39	10.6187806	91.39	17.83113309	91.39	11.40043859	91.39	13.49152253	91.39	25.75548057	91.39	13.94550482	91.39	13.38728099	91.39	9.462787688	91.39	9.571354724	91.39	12.38529631	91.39	12.46649982	91.39	12.66953406
91.42	9.366768398	91.42	8.913819296	91.42	9.92189682	91.42	9.748278704	91.42	9.273119405	91.42	12.82267319	91.42	7.742737033	91.42	17.08339091	91.42	11.79882081	91.42	9.484526047	91.42	9.663109114	91.42	11.69521566	91.42	11.58917657	91.42	10.59380502	91.42	17.80709134	91.42	11.32312284	91.42	13.46691134	91.42	25.67960772	91.42	13.82813377	91.42	13.37562626	91.42	9.423741207	91.42	9.545496277	91.42	12.36024453	91.42	12.44162357	91.42	12.73682092
91.46	9.326624704	91.46	8.900515775	91.46	9.908649791	91.46	9.708652192	91.46	9.259928072	91.46	12.74352122	91.46	7.703098586	91.46	17.07013831	91.46	11.77203554	91.46	9.390085366	91.46	9.62227876	91.46	11.64223629	91.46	11.56280743	91.46	10.56751704	91.46	17.70211127	91.46	11.28376049	91.46	13.40121963	91.46	25.66643151	91.46	13.76197103	91.46	13.30908001	91.46	9.41033584	91.46	9.504934858	91.46	12.28050138	91.46	12.41520829	91.46	12.61852222
91.49	9.338852686	91.49	8.886113865	91.49	9.89418145	91.49	9.654623529	91.49	9.271974151	91.49	12.71556636	91.49	7.68893605	91.49	16.98852115	91.49	11.7437997	91.49	9.402415299	91.49	9.648307523	91.49	11.64079845	91.49	11.50864763	91.49	10.51364404	91.49	17.68680453	91.49	11.29548661	91.49	13.34701735	91.49	25.53152053	91.49	13.73380925	91.49	13.28082141	91.49	9.368964098	91.49	9.517279247	91.49	12.25240641	91.49	12.34764531	91.49	12.5775355
91.52	9.297565677	91.52	8.91161781	91.52	9.866472129	91.52	9.62701936	91.52	9.257641105	91.52	12.74037389	91.52	7.740824774	91.52	17.01292193	91.52	11.72896016	91.52	9.347301559	91.52	9.64711608	91.52	11.61287742	91.52	11.54677079	91.52	10.51234574	91.52	17.67150157	91.52	11.26785641	91.52	13.30596324	91.52	25.59422934	91.52	13.71888306	91.52	13.2658756	91.52	9.341003038	91.52	9.435001182	91.52	12.27746841	91.52	12.3725293	91.52	12.53655891
91.55	9.325472842	91.55	8.819600494	91.55	9.880936057	91.55	9.641415527	91.55	9.20602802	91.55	12.62323366	91.55	7.662513683	91.55	16.93551411	91.55	11.69023656	91.55	9.361946402	91.55	9.566656902	91.55	11.53485201	91.55	11.50864763	91.55	10.50050207	91.55	17.62120049	91.55	11.22989133	91.55	13.28133296	91.55	25.53152053	91.55	13.73380925	91.55	13.21428417	91.55	9.382367013	91.55	9.422647361	91.55	12.25240641	91.55	12.30802688	91.55	12.53810721
91.58	9.23295741	91.58	8.820689872	91.58	9.868909499	91.58	9.576561431	91.58	9.154402184	91.58	12.66436845	91.58	7.689885771	91.58	16.97736534	91.58	11.67828788	91.58	9.336119376	91.58	9.567838554	91.58	11.53627677	91.58	11.43096253	91.58	10.46236829	91.58	17.62337702	91.58	11.23127842	91.58	13.2566966	91.58	25.49514549	91.58	13.64287587	91.58	13.1759891	91.58	9.329906027	91.58	9.437331963	91.58	12.2406298	91.58	12.25671656	91.58	12.47393474
91.64	9.231817116	91.64	8.792995942	91.64	9.721992929	91.64	9.562171496	91.64	9.1664605	91.64	12.63642337	91.64	7.675724867	91.64	16.86925612	91.64	11.65006362	91.64	9.334966342	91.64	9.525832387	91.64	11.50836599	91.64	11.40318489	91.64	10.43479143	91.64	17.52935548	91.64	11.13805825	91.64	13.26819577	91.64	25.34708108	91.64	13.61472879	91.64	13.17436183	91.64	9.288543423	91.64	9.409129088	91.64	12.19925061	91.64	12.29482126	91.64	12.43296588
91.67	9.202785089	91.67	8.790824564	91.67	9.759318508	91.67	9.559810174	91.67	9.124639149	91.67	12.5805547	91.67	7.66062147	91.67	16.90483502	91.67	11.5936368	91.67	9.251742526	91.67	9.509875228	91.67	11.51876381	91.67	11.38718965	91.67	10.37965972	91.67	17.51190946	91.67	11.1877704	91.67	13.15985083	91.67	25.32765202	91.67	13.5716841	91.67	13.15780434	91.67	9.32645008	91.67	9.3797741	91.67	12.1430954	91.67	12.21256782	91.67	12.40361739
91.71	9.161525073	91.71	8.723250541	91.71	9.744873166	91.71	9.492616788	91.71	9.097144604	91.71	12.55263032	91.71	7.593644261	91.71	16.86300825	91.71	11.57881946	91.71	9.223630268	91.71	9.467890979	91.71	11.42467344	91.71	11.33307159	91.71	10.33896698	91.71	17.48351623	91.71	11.1208182	91.71	13.18449002	91.71	25.31135544	91.71	13.53033086	91.71	13.02315553	91.71	9.258306523	91.71	9.311046592	91.71	12.11502859	91.71	12.18465786	91.71	12.34953449
91.78	9.138160595	91.78	8.766390594	91.78	9.748483716	91.78	9.496133875	91.78	9.100515165	91.78	12.51770967	91.78	7.58324658	91.78	16.78974717	91.78	11.55632754	91.78	9.240537325	91.78	9.498615248	91.78	11.40241956	91.78	11.35045392	91.78	10.32965488	91.78	17.45063095	91.78	11.07246296	91.78	13.17623857	91.78	25.24168915	91.78	13.49564993	91.78	13.02798071	91.78	9.248333085	91.78	9.314496406	91.78	12.05307235	91.78	12.14955472	91.78	12.38039562
91.81	9.096899164	91.81	8.685502663	91.81	9.667818152	91.81	9.481755648	91.81	9.112578646	91.81	12.52935276	91.81	7.595519698	91.81	16.74792428	91.81	11.60845779	91.81	9.239396236	91.81	9.415802546	91.81	11.41425367	91.81	11.28314532	91.81	10.31523895	91.81	17.39599895	91.81	11.08421293	91.81	13.12207077	91.81	25.19905324	91.81	13.48075475	91.81	13.03967772	91.81	9.206986457	91.81	9.313346184	91.81	12.05158395	91.81	12.12164564	91.81	12.33944337
91.84	9.098022654	91.84	8.646667323	91.84	9.682257545	91.84	9.403682637	91.84	9.034569034	91.84	12.41218647	91.84	7.543612233	91.84	16.71023662	91.84	11.50276441	91.84	9.119129043	91.84	9.416965422	91.84	11.36269054	91.84	11.25817373	91.84	10.29022897	91.84	17.37190642	91.84	10.99374878	91.84	13.07114339	91.84	25.10994645	91.84	13.49564993	91.84	12.93482857	91.84	9.181316121	91.84	9.287459065	91.84	11.99991655	91.84	12.14955472	91.84	12.30153903
91.87	9.072384224	91.87	8.674343974	91.87	9.643713184	91.87	9.431261834	91.87	8.996112557	91.87	12.46648811	91.87	7.544544003	91.87	16.73880742	91.87	11.49079257	91.87	9.120255418	91.87	9.418128584	91.87	11.31111467	91.87	11.20682604	91.87	10.25206922	91.87	17.29531791	91.87	10.94262383	91.87	12.98078936	91.87	25.08669714	91.87	13.39145523	91.87	12.89649898	91.87	9.128830302	91.87	9.275085493	91.87	12.02798033	91.87	12.07180955	91.87	12.32934726
91.9	9.044504869	91.9	8.606760096	91.9	9.589540588	91.9	9.377267429	91.9	8.968623698	91.9	12.39899597	91.9	7.503978681	91.9	16.64397863	91.9	11.44920048	91.9	9.065169719	91.9	9.362531939	91.9	11.2699879	91.9	11.21862451	91.9	10.23766109	91.9	17.33254336	91.9	10.95439129	91.9	13.0448698	91.9	25.03090211	91.9	13.3633392	91.9	12.92152113	91.9	9.141106579	91.9	9.219864519	91.9	11.92018324	91.9	12.07031865	91.9	12.235826
91.93	9.030009796	91.93	8.618997507	91.93	9.601600159	91.93	9.34969751	91.93	8.993890746	91.93	12.41065372	91.93	7.489842483	91.93	16.62867398	91.93	11.40761946	91.93	9.091026219	91.93	9.334162803	91.93	11.25535403	91.93	11.16451469	91.93	10.157554	91.93	17.23856934	91.93	10.926804	91.93	12.92504273	91.93	24.9619479	91.93	13.37491923	91.93	12.86670227	91.93	9.07296908	91.93	9.178174582	91.93	11.91871125	91.93	11.98960103	91.93	12.20803275
91.99	9.017745976	91.99	8.593457422	91.99	9.563050597	91.99	9.32443781	91.99	8.915866475	91.99	12.33304427	91.99	7.490767497	91.99	16.57772222	91.99	11.40902833	91.99	9.038189659	91.99	9.308099252	91.99	11.2567441	91.99	11.17907608	91.99	10.15880848	91.99	17.1882148	91.99	10.888796	91.99	12.95291261	91.99	24.93868318	91.99	13.29718463	91.99	12.85498389	91.99	9.100896241	91.99	9.165789042	91.99	11.89360494	91.99	11.99108178	91.99	12.1963977
92.01	8.950848347	92.01	8.566852074	92.01	9.536559811	92.01	9.284815396	92.01	8.902677567	92.01	12.37261497	92.01	7.424711578	92.01	16.53796616	92.01	11.38224637	92.01	9.024700026	92.01	9.267273942	92.01	11.17728526	92.01	11.12634432	92.01	10.13252454	92.01	17.17509431	92.01	10.81008182	92.01	12.90036462	92.01	24.87281183	92.01	13.31041571	92.01	12.81506155	92.01	9.074089615	92.01	9.165789042	92.01	11.85373829	92.01	11.92505211	92.01	12.13068467
92.05	8.97760724	92.05	8.513641378	92.05	9.536559811	92.05	9.27160819	92.05	8.889488659	92.05	12.29347278	92.05	7.39828921	92.05	16.51146423	92.05	11.3554644	92.05	8.997720762	92.05	9.212840459	92.05	11.15079845	92.05	11.08679589	92.05	10.07995587	92.05	17.13573284	92.05	10.78384402	92.05	12.84781742	92.05	24.79376749	92.05	13.23102927	92.05	12.74852431	92.05	9.033879277	92.05	9.111713564	92.05	11.85373829	92.05	11.89864009	92.05	12.09125638
92.12	8.950848347	92.12	8.5003395	92.12	9.47033364	92.12	9.21877857	92.12	8.84992114	92.12	12.24071078	92.12	7.39828921	92.12	16.48496072	92.12	11.28851029	92.12	8.916781377	92.12	9.226448631	92.12	11.13755545	92.12	11.00769904	92.12	10.05367193	92.12	17.0832493	92.12	10.77072512	92.12	12.84781742	92.12	24.75424531	92.12	13.1648747	92.12	12.70860197	92.12	8.99366894	92.12	9.071157155	92.12	11.80058249	92.12	11.9118457	92.12	12.05182888
92.12	8.883951514	92.12	8.526944052	92.12	9.51006982	92.12	9.205571364	92.12	8.81035362	92.12	12.22752028	92.12	7.39828921	92.12	16.48496072	92.12	11.30190127	92.12	8.916781377	92.12	9.240057598	92.12	11.12431244	92.12	10.95496728	92.12	10.04052996	92.12	17.04388624	92.12	10.74448732	92.12	12.75586023	92.12	24.72789614	92.12	13.19133605	92.12	12.70860197	92.12	9.007072651	92.12	9.044119814	92.12	11.76071584	92.12	11.84581604	92.12	12.05182888
92.18	8.897330562	92.18	8.460431477	92.18	9.47033364	92.18	9.192363363	92.18	8.783975009	92.18	12.20114008	92.18	7.39828921	92.18	16.43195368	92.18	11.23494636	92.18	8.903291745	92.18	9.158406977	92.18	11.05809582	92.18	11.00769904	92.18	10.01424602	92.18	17.04388624	92.18	10.73136763	92.18	12.72958584	92.18	24.70154855	92.18	13.1648747	92.18	12.65537218	92.18	8.953458602	92.18	9.017081678	92.18	11.80058249	92.18	11.84581604	92.18	12.03868611
92.21	8.882854459	92.21	8.432784659	92.21	9.429433697	92.21	9.204434593	92.21	8.730140387	92.21	12.25238808	92.21	7.344537406	92.21	16.49617436	92.21	11.23355899	92.21	8.888704335	92.21	9.15727603	92.21	11.05673028	92.21	10.9799771	92.21	9.973588347	92.21	16.93682899	92.21	10.65133798	92.21	12.68860877	92.21	24.60629068	92.21	13.13679012	92.21	12.60058618	92.21	8.952352964	92.21	8.988934181	92.21	11.7061143	92.21	11.77833092	92.21	11.99777606
92.27	8.830433729	92.27	8.420523455	92.27	9.364372086	92.27	9.152740949	92.27	8.731218581	92.27	12.14837808	92.27	7.292598944	92.27	16.36569569	92.27	11.16799225	92.27	8.876311685	92.27	9.172015944	92.27	11.005123	92.27	10.90223551	92.27	9.948535376	92.27	16.95204122	92.27	10.65265345	92.27	12.67703865	92.27	24.58298045	92.27	13.07225719	92.27	12.57552749	92.27	8.926651976	92.27	8.963006201	92.27	11.69427088	92.27	11.72696152	92.27	11.92040202
92.27	8.830433729	92.27	8.407221577	92.27	9.324636701	92.27	9.113119331	92.27	8.718029673	92.27	12.10880658	92.27	7.305810128	92.27	16.33919377	92.27	11.16799225	92.27	8.84933242	92.27	9.10397429	92.27	11.005123	92.27	10.94178473	92.27	9.935393406	92.27	16.92580024	92.27	10.61329675	92.27	12.63762865	92.27	24.5171091	92.27	13.04579504	92.27	12.50899026	92.27	8.846232096	92.27	8.990044337	92.27	11.66769338	92.27	11.72696152	92.27	11.92040202
92.33	8.817053885	92.33	8.367313555	92.33	9.311391308	92.33	9.060289712	92.33	8.744407489	92.33	12.06923588	92.33	7.27938776	92.33	16.21992874	92.33	11.06086519	92.33	8.781883463	92.33	9.063148979	92.33	10.93890717	92.33	10.91541885	92.33	9.895967498	92.33	16.91267975	92.33	10.62641565	92.33	12.62449145	92.33	24.53028369	92.33	13.01933289	92.33	12.5489126	92.33	8.873038723	92.33	8.93596886	92.33	11.65440423	92.33	11.71375511	92.33	11.92040202
92.37	8.736777207	92.37	8.354010881	92.37	9.298145915	92.37	9.09991133	92.37	8.66527245	92.37	12.08242638	92.37	7.292598944	92.37	16.2994377	92.37	11.10103813	92.37	8.781883463	92.37	9.063148979	92.37	10.95215017	92.37	10.8363212	92.37	9.869683559	92.37	16.86019621	92.37	10.61329675	92.37	12.59821786	92.37	24.39854258	92.37	13.00610182	92.37	12.49568281	92.37	8.846232096	92.37	8.895411655	92.37	11.62782593	92.37	11.67413747	92.37	11.89411649
92.41	8.751237851	92.41	8.301826277	92.41	9.272801138	92.41	9.048199185	92.41	8.666342766	92.41	11.97838175	92.41	7.267074078	92.41	16.24843898	92.41	11.07562403	92.41	8.769476088	92.41	9.037048734	92.41	10.88727895	92.41	10.7849222	92.41	9.857759047	92.41	16.82291082	92.41	10.5490043	92.41	12.59977396	92.41	24.3752038	92.41	12.90184744	92.41	12.48391716	92.41	8.820514826	92.41	8.855948978	92.41	11.54951902	92.41	11.68878668	92.41	11.76414254
92.44	8.72232093	92.44	8.299775937	92.44	9.257267235	92.44	9.032758935	92.44	8.624640561	92.44	12.00180113	92.44	7.252069743	92.44	16.20467646	92.44	11.03272065	92.44	8.686381656	92.44	9.007603035	92.44	10.831623	92.44	10.75589597	92.44	9.789621903	92.44	16.81875599	92.44	10.53328168	92.44	12.54412143	92.44	24.29014917	92.44	12.97803685	92.44	12.44091653	92.44	8.751327694	92.44	8.840244385	92.44	11.52009157	92.44	11.63308232	92.44	11.76123709
92.5	8.737856355	92.5	8.288521959	92.5	9.233060051	92.5	9.061408818	92.5	8.560816878	92.5	12.01795813	92.5	7.20101	92.5	16.1821728	92.5	11.02205349	92.5	8.715510099	92.5	9.009828233	92.5	10.84754423	92.5	10.75855306	92.5	9.792040288	92.5	16.78354449	92.5	10.49652143	92.5	12.48152777	92.5	24.23027021	92.5	12.86214932	92.5	12.36413534	92.5	8.766894155	92.5	8.815387559	92.5	11.50964745	92.5	11.59633278	92.5	11.75099815
92.53	8.708942738	92.53	8.286474905	92.53	9.217535962	92.53	9.00634699	92.53	8.585077928	92.53	12.00180113	92.53	7.225650638	92.53	16.12517573	92.53	11.03272065	92.53	8.686381656	92.53	8.966783561	92.53	10.79189888	92.53	10.75589597	92.53	9.776481556	92.53	16.71380345	92.53	10.44145994	92.53	12.46531038	92.53	24.26380484	92.53	12.81928438	92.53	12.38769332	92.53	8.778131011	92.53	8.799692984	92.53	11.48022984	92.53	11.52744727	92.53	11.76123709
92.56	8.683259422	92.56	8.260892958	92.56	9.178938967	92.56	8.941422471	92.56	8.546570687	92.56	11.91095069	92.56	7.160487105	92.56	16.10066531	92.56	10.95373812	92.56	8.646984754	92.56	8.940673842	92.56	10.72701508	92.56	10.70449259	92.56	9.751405037	92.56	16.70274715	92.56	10.44274949	92.56	12.45371268	92.56	24.20093013	92.56	12.80763652	92.56	12.33599344	92.56	8.67198783	92.56	8.7872607	92.56	11.46835932	92.56	11.52887094	92.56	11.7364049
92.59	8.65650053	92.59	8.247590284	92.59	9.152448976	92.59	8.954629677	92.59	8.493813464	92.59	11.89776019	92.59	7.160487105	92.59	16.06091083	92.59	10.96712911	92.59	8.633495122	92.59	8.940673842	92.59	10.74025889	92.59	10.69131004	92.59	9.738263068	92.59	16.67650458	92.59	10.41651089	92.59	12.38802829	92.59	24.18775554	92.59	12.80763652	92.59	12.32268599	92.59	8.725601084	92.59	8.746704291	92.59	11.44178102	92.59	11.51566453	92.59	11.71011937
92.66	8.601920386	92.66	8.166766419	92.66	9.111587492	92.66	8.927112744	92.66	8.53232722	92.66	11.93585758	92.66	7.133183771	92.66	16.08542617	92.66	10.92560682	92.66	8.618940233	92.66	8.871536531	92.66	10.72569043	92.66	10.63726455	92.66	9.697638681	92.66	16.58261157	92.66	10.40210731	92.66	12.38649852	92.66	24.10573408	92.66	12.75313718	92.66	12.26794108	92.66	8.684319006	92.66	8.732106785	92.66	11.40050638	92.66	11.42181221	92.66	11.61668612
92.66	8.562844804	92.66	8.194380383	92.66	9.12595819	92.66	8.875385645	92.66	8.507003168	92.66	11.88456969	92.66	7.147275921	92.66	16.0079038	92.66	10.91356518	92.66	8.552555737	92.66	8.845415845	92.66	10.67404226	92.66	10.66494416	92.66	9.698836364	92.66	16.61090055	92.66	10.3771542	92.66	12.33548109	92.66	24.09553661	92.66	12.75471223	92.66	12.2694562	92.66	8.658584915	92.66	8.71966695	92.66	11.34875857	92.66	11.42322283	92.66	11.63126358
92.7	8.576223852	92.7	8.127867013	92.7	9.086222806	92.7	8.888592851	92.7	8.441057037	92.7	11.83180769	92.7	7.147275921	92.7	16.0079038	92.7	10.88678401	92.7	8.579535797	92.7	8.899849327	92.7	10.66079926	92.7	10.6122124	92.7	9.619984546	92.7	16.57153908	92.7	10.31155891	92.7	12.3092075	92.7	24.08236202	92.7	12.68855766	92.7	12.20291896	92.7	8.67198783	92.7	8.733185223	92.7	11.32218027	92.7	11.43642845	92.7	11.56554975
92.76	8.588542989	92.76	8.153465388	92.76	9.085100773	92.76	8.847877702	92.76	8.466390028	92.76	11.84353549	92.76	7.080344766	92.76	16.00592703	92.76	10.85866097	92.76	8.564987572	92.76	8.844323548	92.76	10.63299925	92.76	10.61090192	92.76	9.605656254	92.76	16.5694927	92.76	10.28405101	92.76	12.28141711	92.76	23.96083628	92.76	12.67376135	92.76	12.20141206	92.76	8.550301629	92.76	8.610452583	92.76	11.30749541	92.76	11.38219867	92.76	11.55098041
92.78	8.53714027	92.78	8.115567428	92.78	9.047604028	92.78	8.836854605	92.78	8.415718583	92.78	11.820077	92.78	7.068881047	92.78	15.97012167	92.78	10.80777291	92.78	8.55361213	92.78	8.873728116	92.78	10.58264661	92.78	10.57396988	92.78	9.555454026	92.78	16.50797382	92.78	10.27347102	92.78	12.23189738	92.78	23.84817271	92.78	12.63719409	92.78	12.17780806	92.78	8.565818429	92.78	8.653141089	92.78	11.2571264	92.78	11.37180243	92.78	11.52754593
92.84	8.535031813	92.84	8.100262058	92.84	9.071857015	92.84	8.808260181	92.84	8.374077482	92.84	11.73802532	92.84	7.067135214	92.84	15.93967722	92.84	10.84527165	92.84	8.457082249	92.84	8.830717057	92.84	10.61975787	92.84	10.4922713	92.84	9.553094072	92.84	16.42518196	92.84	10.28405101	92.84	12.25514676	92.84	23.88180011	92.84	12.62084359	92.84	12.12157803	92.84	8.590507002	92.84	8.623969981	92.84	11.24105867	92.84	11.31617636	92.84	11.4852755
92.87	8.494898033	92.87	8.126863325	92.87	9.032125742	92.87	8.781849031	92.87	8.387264761	92.87	11.72483645	92.87	7.053925661	92.87	15.87342741	92.87	10.75154714	92.87	8.457082249	92.87	8.749076518	92.87	10.55355022	92.87	10.4922713	92.87	9.539953725	92.87	16.47765903	92.87	10.16599392	92.87	12.22887641	92.87	23.80276552	92.87	12.58115527	92.87	12.13488383	92.87	8.56370289	92.87	8.596935184	92.87	11.24105867	92.87	11.31617636	92.87	11.51155778
92.91	8.495947175	92.91	8.021447212	92.91	8.967015858	92.91	8.730103992	92.91	8.361921998	92.91	11.67352329	92.91	7.041585655	92.91	15.87538781	92.91	10.739484	92.91	8.444637088	92.91	8.790982362	92.91	10.55485361	92.91	10.4540179	92.91	9.488564056	92.91	16.38784746	92.91	10.20660693	92.91	12.16470232	92.91	23.68713712	92.91	12.569478	92.91	12.04323039	92.91	8.511147276	92.91	8.584477859	92.91	11.25573611	92.91	11.2779563	92.91	11.42098013
92.94	8.494898033	92.94	8.047057932	92.94	8.952664788	92.94	8.74223151	92.94	8.308139494	92.94	11.68526984	92.94	7.001087451	92.94	15.89992765	92.94	10.6846013	92.94	8.457082249	92.94	8.749076518	92.94	10.48734178	92.94	10.46590867	92.94	9.487392339	92.94	16.39894422	92.94	10.16599392	92.94	12.17633571	92.94	23.69738502	92.94	12.50177864	92.94	12.0151316	92.94	8.523498313	92.94	8.556383783	92.94	11.21448365	92.94	11.25015485	92.94	11.43271093
93	8.428009461	93	8.020456665	93	8.952664788	93	8.689408415	93	8.294952215	93	11.64570402	93	6.987877899	93	15.79392827	93	10.71137916	93	8.349176926	93	8.708257044	93	10.44761687	93	10.4000025	93	9.46111085	93	16.33334829	93	10.13975936	93	12.13692978	93	23.65786773	93	12.4885492	93	11.96190838	93	8.483292941	93	8.542866384	93	11.16133441	93	11.27656361	93	11.41956979
93.04	8.401253873	93.04	7.993854602	93.04	8.93942103	93.04	8.729025935	93.04	8.268576861	93.04	11.60613741	93.04	7.001087451	93.04	15.78067735	93.04	10.65782264	93.04	8.376153655	93.04	8.694650553	93.04	10.42113412	93.04	10.38682079	93.04	9.408549463	93.04	16.26775235	93.04	10.08728945	93.04	12.08438908	93.04	23.65786773	93.04	12.46209032	93.04	11.96190838	93.04	8.429686309	93.04	8.461763582	93.04	11.12147268	93.04	11.15772378	93.04	11.38014715
93.07	8.401253873	93.07	7.993854602	93.07	8.886446795	93.07	8.689408415	93.07	8.242202302	93.07	11.63251515	93.07	6.961458794	93.07	15.71442754	93.07	10.63104398	93.07	8.322200993	93.07	8.667436775	93.07	10.39465059	93.07	10.34727725	93.07	9.408549463	93.07	16.21527529	93.07	10.07417218	93.07	12.03184837	93.07	23.59200451	93.07	12.43563224	93.07	11.90868516	93.07	8.402882197	93.07	8.475280185	93.07	11.12147268	93.07	11.11811023	93.07	11.31444144
93.1	8.400216553	93.1	7.966268807	93.1	8.8456232	93.1	8.661927626	93.1	8.280742369	93.1	11.59151714	93.1	6.987015092	93.1	15.69923956	93.1	10.62973135	93.1	8.294200037	93.1	8.652761778	93.1	10.36688767	93.1	10.30646099	93.1	9.381110322	93.1	16.2263904	93.1	9.994233552	93.1	11.97782856	93.1	23.51006674	93.1	12.38118556	93.1	11.88060645	93.1	8.38844507	93.1	8.460718791	93.1	11.09352855	93.1	11.12994061	93.1	11.28676618
93.14	8.347742696	93.14	7.927350241	93.14	8.873203038	93.14	8.649790894	93.14	8.215826948	93.14	11.55338193	93.14	6.935039689	93.14	15.70117821	93.14	10.57748747	93.14	8.268248332	93.14	8.626617301	93.14	10.35492568	93.14	10.37363987	93.14	9.38226877	93.14	16.17591868	93.14	10.02170227	93.14	11.99244244	93.14	23.48662401	93.14	12.38271448	93.14	11.86876775	93.14	8.376078881	93.14	8.461763582	93.14	11.02846171	93.14	11.11811023	93.14	11.27501881
93.17	8.347742696	93.17	7.91404921	93.17	8.820228803	93.17	8.570556648	93.17	8.176264315	93.17	11.51381612	93.17	6.88220148	93.17	15.62167908	93.17	10.55070881	93.17	8.254760366	93.17	8.585797032	93.17	10.35492568	93.17	10.28137108	93.17	9.316566241	93.17	16.16279822	93.17	9.942997805	93.17	11.99244244	93.17	23.51296993	93.17	12.36948504	93.17	11.86876775	93.17	8.402882197	93.17	8.380659985	93.17	10.98859998	93.17	11.03888394	93.17	11.16989047
93.23	8.295255879	93.23	7.875118593	93.23	8.834563517	93.23	8.624444753	93.23	8.164085196	93.23	11.4888571	93.23	6.869839469	93.23	15.62360839	93.23	10.53862087	93.23	8.269269482	93.23	8.600465571	93.23	10.2767457	93.23	10.26945831	93.23	9.304574891	93.23	16.08606984	93.23	9.98358328	93.23	11.92823995	93.23	23.42365491	93.23	12.33131948	93.23	11.76377399	93.23	8.323500095	93.23	8.408733154	93.23	10.9899571	93.23	10.97421681	93.23	11.22384025
93.26	8.306583159	93.26	7.819977118	93.26	8.805897629	93.26	8.595906313	93.26	8.135697026	93.26	11.43327103	93.26	6.854935082	93.26	15.5667563	93.26	10.49585539	93.26	8.240254037	93.26	8.598341737	93.26	10.23448792	93.26	10.22738287	93.26	9.275999733	93.26	16.18703865	93.26	9.928654464	93.26	11.9384275	93.26	23.37835816	93.26	12.26213531	93.26	11.77417316	93.26	8.334844261	93.26	8.366109478	93.26	10.97395733	93.26	11.0243186	93.26	11.24734762
93.29	8.322014771	93.29	7.848513245	93.29	8.80807273	93.29	8.571615133	93.29	8.111328768	93.29	11.4624761	93.29	6.856628286	93.29	15.58385392	93.29	10.47166675	93.29	8.201820525	93.29	8.573249228	93.29	10.25025889	93.29	10.21672654	93.29	9.238865043	93.29	16.0204658	93.29	9.891750198	93.29	11.94137635	93.29	23.26556463	93.29	12.30485734	93.29	11.75046655	93.29	8.350306721	93.29	8.354657677	93.29	10.9633788	93.29	11.04024727	93.29	11.18441275
93.36	8.213964756	93.36	7.807641755	93.36	8.740767053	93.36	8.517733552	93.36	8.110327123	93.36	11.38192821	93.36	6.829362474	93.36	15.48917946	93.36	10.48376296	93.36	8.173830976	93.36	8.531370271	93.36	10.20926821	93.36	10.24182754	93.36	9.264004854	93.36	16.04472681	93.36	9.838058785	93.36	11.83482033	93.36	23.2363473	93.36	12.18427369	93.36	11.7090981	93.36	8.295668932	93.36	8.340108584	93.36	10.94873825	93.36	11.02567996	93.36	11.14360819
93.4	8.227342152	93.4	7.807641755	93.4	8.714280333	93.4	8.464910456	93.4	8.097139048	93.4	11.42149402	93.4	6.789733817	93.4	15.48917946	93.4	10.44359498	93.4	8.160343009	93.4	8.490550797	93.4	10.1695433	93.4	10.12319611	93.4	9.158881286	93.4	16.01848748	93.4	9.864293341	93.4	11.80854998	93.4	23.21000137	93.4	12.15781481	93.4	11.72240391	93.4	8.242061504	93.4	8.326591185	93.4	10.88230151	93.4	10.94645287	93.4	11.13046704
93.43	8.255117142	93.43	7.755395322	93.43	8.675620389	93.43	8.505577512	93.43	8.058571545	93.43	11.33057191	93.43	6.777361182	93.43	15.43808538	93.43	10.39132086	93.43	8.12088114	93.43	8.464382263	93.43	10.17079926	93.43	10.11126381	93.43	9.18629637	93.43	15.94174128	93.43	9.813036014	93.43	11.74432398	93.43	23.16017111	93.43	12.15931633	93.43	11.61739207	93.43	8.229676504	93.43	8.273544063	93.43	10.8304897	93.43	10.89498074	93.43	11.06612866
93.43	8.201599357	93.43	7.795303344	93.43	8.702111175	93.43	8.4791631	93.43	8.084950157	93.43	11.35695291	93.43	6.830205918	93.43	15.50434337	93.43	10.43149381	93.43	8.12088114	93.43	8.505207573	93.43	10.18404307	93.43	10.12444635	93.43	9.160012431	93.43	16.0204658	93.43	9.83927381	93.43	11.81000836	93.43	23.23921704	93.43	12.13285418	93.43	11.69723676	93.43	8.24307942	93.43	8.287063131	93.43	10.89693465	93.43	10.92139276	93.43	11.09241339
93.49	8.173830976	93.49	7.754437629	93.49	8.661305303	93.49	8.451704086	93.49	8.018013781	93.49	11.31598386	93.49	6.736895607	93.49	15.47593013	93.49	10.3632598	93.49	8.119878315	93.49	8.463337019	93.49	10.11657702	93.49	10.05728995	93.49	9.119460246	93.49	15.9266538	93.49	9.772471599	93.49	11.7428737	93.49	23.13096679	93.49	12.11812649	93.49	11.60265167	93.49	8.242061504	93.49	8.286039784	93.49	10.82915227	93.49	10.89363534	93.49	11.03847985
93.52	8.173830976	93.52	7.727836362	93.52	8.634818583	93.52	8.372469839	93.52	8.004826502	93.52	11.31598386	93.52	6.75010516	93.52	15.42292964	93.52	10.33648115	93.52	8.07941362	93.52	8.422517545	93.52	10.07685291	93.52	10.05728995	93.52	9.119460246	93.52	15.90041607	93.52	9.733119764	93.52	11.72973892	93.52	23.05193062	93.52	12.09166761	93.52	11.61595747	93.52	8.175052816	93.52	8.245488383	93.52	10.77600303	93.52	10.88043136	93.52	11.01219756
93.55	8.133697992	93.55	7.7012343	93.55	8.595088106	93.55	8.39888099	93.55	7.965263868	93.55	11.26322917	93.55	6.710476502	93.55	15.36992916	93.55	10.29631316	93.55	8.052437687	93.55	8.408910258	93.55	10.09009428	93.55	10.04410903	93.55	9.08003841	93.55	15.8872972	93.55	9.733119764	93.55	11.71660335	93.55	22.97289603	93.55	12.07843817	93.55	11.56273426	93.55	8.188454872	93.55	8.231970984	93.55	10.80257725	93.55	10.78800029	93.55	10.97277493
93.61	8.16045358	93.61	7.7012343	93.61	8.634818583	93.61	8.372469839	93.61	7.965263868	93.61	11.27641804	93.61	6.75010516	93.61	15.34343051	93.61	10.30970249	93.61	8.025460958	93.61	8.381697276	93.61	10.06361074	93.61	10.04410903	93.61	9.093178757	93.61	15.83482013	93.61	9.706884413	93.61	11.62465672	93.61	22.90703282	93.61	12.01229098	93.61	11.52281684	93.61	8.161651555	93.61	8.177902185	93.61	10.77600303	93.61	10.80120507	93.61	10.95963379
93.64	8.093564212	93.64	7.714535331	93.64	8.581844348	93.64	8.319646744	93.64	7.965263868	93.64	11.23685143	93.64	6.657637895	93.64	15.30368094	93.64	10.29631316	93.64	8.038948925	93.64	8.340877007	93.64	10.05036937	93.64	10.00456469	93.64	9.04061737	93.64	15.82170126	93.64	9.667532579	93.64	11.63779229	93.64	22.89386145	93.64	12.01229098	93.64	11.49620524	93.64	8.1482495	93.64	8.150868182	93.64	10.76271552	93.64	10.74838675	93.64	10.94649265
93.67	8.053431227	93.67	7.634729938	93.67	8.555356833	93.67	8.332852319	93.67	7.912513955	93.67	11.19728482	93.67	6.684057397	93.67	15.25068045	93.67	10.29631316	93.67	7.971508297	93.67	8.313664024	93.67	10.01064446	93.67	9.925477608	93.67	9.027477023	93.67	15.78234306	93.67	9.667532579	93.67	11.63779229	93.67	22.90703282	93.67	11.9858321	93.67	11.48289943	93.67	8.1482495	93.67	8.123833385	93.67	10.70956629	93.67	10.76159153	93.67	10.89392808
93.71	8.081184739	93.71	7.662277399	93.71	8.503432664	93.71	8.320674241	93.71	7.913491171	93.71	11.18547721	93.71	6.632037762	93.71	15.29231843	93.71	10.25741263	93.71	7.972492799	93.71	8.314690782	93.71	9.998637792	93.71	9.966251855	93.71	9.01544997	93.71	15.74493075	93.71	9.655607645	93.71	11.5735452	93.71	22.7649462	93.71	12.01377453	93.71	11.41778036	93.71	8.068835949	93.71	8.124836699	93.71	10.72417809	93.71	10.71009656	93.71	10.85584601
93.78	8.105941423	93.78	7.620487874	93.78	8.541058363	93.78	8.30541476	93.78	7.885164884	93.78	11.09040513	93.78	6.63040002	93.78	15.23554973	93.78	10.17455437	93.78	7.916578039	93.78	8.312637519	93.78	9.956448684	93.78	9.976970036	93.78	8.960667966	93.78	15.74104264	93.78	9.587644163	93.78	11.54442007	93.78	22.75932454	93.78	11.87853053	93.78	11.38835249	93.78	8.080243004	93.78	8.082283925	93.78	10.64181541	93.78	10.68104626	93.78	10.85316522
93.81	8.013297447	93.81	7.581525813	93.81	8.48913884	93.81	8.253617277	93.81	7.859764043	93.81	11.14452934	93.81	6.657637895	93.81	15.22418021	93.81	10.20258866	93.81	7.944532364	93.81	8.272843755	93.81	9.931194641	93.81	9.912295896	93.81	8.935493801	93.81	15.69050939	93.81	9.536358207	93.81	11.51957531	93.81	22.74896365	93.81	11.94614458	93.81	11.376453	93.81	8.054437495	93.81	8.069764585	93.81	10.61655532	93.81	10.66916045	93.81	10.8413643
93.84	8.026675639	93.84	7.621428907	93.84	8.48913884	93.84	8.240411702	93.84	7.793826055	93.84	11.11815239	93.84	6.657637895	93.84	15.1579304	93.84	10.16242147	93.84	7.917555636	93.84	8.286451041	93.84	9.878228361	93.84	9.859571439	93.84	8.948634148	93.84	15.63803232	93.84	9.536358207	93.84	11.51957531	93.84	22.68310044	93.84	11.87999738	93.84	11.34984139	93.84	8.054437495	93.84	8.069764585	93.84	10.61655532	93.84	10.68236523	93.84	10.80194088
93.87	8.013297447	93.87	7.55492375	93.87	8.462652121	93.87	8.200794181	93.87	7.859764043	93.87	11.07858578	93.87	6.591589735	93.87	15.1579304	93.87	10.12225348	93.87	7.890579703	93.87	8.232024281	93.87	9.864986989	93.87	9.846389728	93.87	8.948634148	93.87	15.65115119	93.87	9.510123651	93.87	11.49330496	93.87	22.68310044	93.87	11.8535385	93.87	11.34984139	93.87	8.014232123	93.87	8.002178386	93.87	10.57669359	93.87	10.64275169	93.87	10.73623596
93.9	7.974149169	93.9	7.569159477	93.9	8.450451886	93.9	8.188599794	93.9	7.755221093	93.9	11.05357302	93.9	6.618826578	93.9	15.106797	93.9	10.08333066	93.9	7.851084517	93.9	8.192215646	93.9	9.879448347	93.9	9.808057356	93.9	8.884029479	93.9	15.53499815	93.9	9.485059583	93.9	11.48158721	93.9	22.56733375	93.9	11.8285403	93.9	11.29801333	93.9	8.015221901	93.9	8.016685744	93.9	10.52484403	93.9	10.60444846	93.9	10.76384665
93.97	7.946408875	93.97	7.528322483	93.97	8.449408363	93.97	8.161176661	93.97	7.767451497	93.97	11.0258303	93.97	6.591589735	93.97	15.1049315	93.97	10.06869697	93.97	7.850115008	93.97	8.163991029	93.97	9.82526208	93.97	9.79366527	93.97	8.896072761	93.97	15.51996091	93.97	9.497006373	93.97	11.4144939	93.97	22.5513756	93.97	11.77416187	93.97	11.30992398	93.97	7.974027546	93.97	8.029213184	93.97	10.55011857	93.97	10.55032062	93.97	10.76251745
93.97	7.947390276	93.97	7.502646902	93.97	8.397471109	93.97	8.148977381	93.97	7.794788612	93.97	11.02719202	93.97	6.539559078	93.97	15.05378997	93.97	10.02976753	93.97	7.810614825	93.97	8.151391131	93.97	9.799989512	93.97	9.781691473	93.97	8.87088751	93.97	15.50875558	93.97	9.432583991	93.97	11.45531362	93.97	22.56733375	93.97	11.77561601	93.97	11.2048612	93.97	7.934802021	93.97	7.962610267	93.97	10.56471069	93.97	10.56483002	93.97	10.71127638
94.04	7.934010432	94.04	7.515949576	94.04	8.410716502	94.04	8.148977381	94.04	7.702464665	94.04	11.01400152	94.04	6.552770261	94.04	15.05378997	94.04	10.04315851	94.04	7.78363556	94.04	8.164999302	94.04	9.78674571	94.04	9.755325591	94.04	8.884029479	94.04	15.43003106	94.04	9.445702889	94.04	11.37649283	94.04	22.46194023	94.04	11.69623037	94.04	11.2048612	94.04	7.961608648	94.04	7.949091198	94.04	10.47168823	94.04	10.49879956	94.04	10.67184809
94.07	7.879519507	94.07	7.475118358	94.07	8.369946613	94.07	8.13476551	94.07	7.68832623	94.07	10.93350901	94.07	6.51233242	94.07	14.99893212	94.07	10.00175032	94.07	7.742209685	94.07	8.163991029	94.07	9.7722958	94.07	9.688214764	94.07	8.790949193	94.07	15.42812565	94.07	9.378949279	94.07	11.33568284	94.07	22.4459951	94.07	11.65509771	94.07	11.20347754	94.07	7.907018858	94.07	7.934592983	94.07	10.4571076	94.07	10.52391186	94.07	10.60482534
94.1	7.892897698	94.1	7.461817327	94.1	8.343459893	94.1	8.108353565	94.1	7.68832623	94.1	10.97307562	94.1	6.538751525	94.1	14.99893212	94.1	9.974972463	94.1	7.755697652	94.1	8.068743999	94.1	9.71932952	94.1	9.661852932	94.1	8.777808846	94.1	15.37565017	94.1	9.431419187	94.1	11.32254727	94.1	22.4459951	94.1	11.66832715	94.1	11.17686673	94.1	7.920420118	94.1	7.921075585	94.1	10.4571076	94.1	10.51070787	94.1	10.63110762
94.13	7.880492647	94.13	7.422831653	94.13	8.304754152	94.13	8.122562969	94.13	7.649708238	94.13	10.92166882	94.13	6.486714342	94.13	14.9477775	94.13	9.989594583	94.13	7.716185808	94.13	8.151391131	94.13	9.720529882	94.13	9.636680313	94.13	8.752608988	94.13	15.41691057	94.13	9.340750909	94.13	11.28453484	94.13	22.3565483	94.13	11.630075	94.13	11.12501731	94.13	7.867785057	94.13	7.895015721	94.13	10.40524328	94.13	10.44597551	94.13	10.59299229
94.16	7.812630934	94.16	7.421915028	94.16	8.330216136	94.16	8.068736044	94.16	7.648763596	94.16	10.95988675	94.16	6.44628426	94.16	14.90618207	94.16	9.948193806	94.16	7.742209685	94.16	8.027924525	94.16	9.692845982	94.16	9.71457739	94.16	8.73838701	94.16	15.27069604	94.16	9.339597445	94.16	11.28314134	94.16	22.31426867	94.16	11.60217996	94.16	11.09703191	94.16	7.84001017	94.16	7.853489386	94.16	10.41724587	94.16	10.44468557	94.16	10.60482534
94.23	7.837450871	94.23	7.406784709	94.23	8.301678317	94.23	8.066743764	94.23	7.63369099	94.23	10.9571806	94.23	6.471105167	94.23	14.90250153	94.23	9.972509506	94.23	7.726813392	94.23	8.066751716	94.23	9.663976483	94.23	9.619932716	94.23	8.70995518	94.23	15.3193896	94.23	9.297948458	94.23	11.21469612	94.23	22.24291362	94.23	11.57286287	94.23	11.08098938	94.23	7.838074365	94.23	7.892091641	94.23	10.33496914	94.23	10.45530815	94.23	10.56279317
94.26	7.783952908	94.26	7.406784709	94.26	8.26195765	94.26	8.02713682	94.26	7.594138125	94.26	10.79895403	94.26	6.471105167	94.26	14.86276178	94.26	9.905579395	94.26	7.659388621	94.26	8.066751716	94.26	9.663976483	94.26	9.606755055	94.26	8.696818078	94.26	15.25380986	94.26	9.337291371	94.26	11.18843225	94.26	22.25608173	94.26	11.58608905	94.26	11.05438434	94.26	7.79787892	94.26	7.811008865	94.26	10.32168571	94.26	10.3628999	94.26	10.53651737
94.29	7.810701889	94.29	7.326999022	94.29	8.235476675	94.29	8.02713682	94.29	7.594138125	94.29	10.82532526	94.29	6.431486294	94.29	14.83626808	94.29	9.87880735	94.29	7.659388621	94.29	8.012338394	94.29	9.611023281	94.29	9.606755055	94.29	8.683680975	94.29	15.24069423	94.29	9.27172038	94.29	11.20156379	94.29	22.24291362	94.29	11.50673201	94.29	11.04108182	94.29	7.811277667	94.29	7.797494803	94.29	10.33496914	94.29	10.38930214	94.29	10.51024237
94.33	7.811666293	94.33	7.381100462	94.33	8.223252199	94.33	7.962106633	94.33	7.608261439	94.33	10.81347464	94.33	6.432280403	94.33	14.79835528	94.33	9.906802457	94.33	7.63336174	94.33	8.013327694	94.33	9.559250233	94.33	9.594761137	94.33	8.592781302	94.33	15.22945878	94.33	9.25974952	94.33	11.1372787	94.33	22.11394983	94.33	11.53460838	94.33	10.97592428	94.33	7.812242141	94.33	7.811973306	94.33	10.29638842	94.33	10.35097628	94.33	10.49840058
94.39	7.770578019	94.39	7.340296769	94.39	8.208996495	94.39	7.961123657	94.39	7.541400441	94.39	10.83851087	94.39	6.405073713	94.39	14.77003463	94.39	9.811878033	94.39	7.618934713	94.39	8.012338394	94.39	9.571308181	94.39	9.567221277	94.39	8.631132567	94.39	15.16199886	94.39	9.232377467	94.39	11.10963986	94.39	22.0980516	94.39	11.49350584	94.39	10.93466167	94.39	7.744285524	94.39	7.729926088	94.39	10.2685496	94.39	10.31009541	94.39	10.44455289
94.39	7.744785184	94.39	7.314604312	94.39	8.157042382	94.39	7.962106633	94.39	7.55551804	94.39	10.81347464	94.39	6.419072482	94.39	14.71886596	94.39	9.813089526	94.39	7.619875438	94.39	7.986118071	94.39	9.559250233	94.39	9.528863106	94.39	8.619058751	94.39	15.19010545	94.39	9.207286091	94.39	11.07161132	94.39	22.10078009	94.39	11.46847015	94.39	10.90940348	94.39	7.758641332	94.39	7.730880518	94.39	10.26981748	94.39	10.28496292	94.39	10.47212154
94.45	7.744785184	94.45	7.301304923	94.45	8.183525832	94.45	7.935698744	94.45	7.515960291	94.45	10.7079775	94.45	6.392656639	94.45	14.77185831	94.45	9.772926501	94.45	7.552442342	94.45	7.931698031	94.45	9.466570489	94.45	9.50250453	94.45	8.592781302	94.45	15.20322269	94.45	9.207286091	94.45	11.09787843	94.45	21.95590018	94.45	11.46847015	94.45	10.92270764	94.45	7.758641332	94.45	7.771426912	94.45	10.26981748	94.45	10.28496292	94.45	10.41956425
94.48	7.73236417	94.48	7.302206541	94.48	8.158049673	94.48	7.923473127	94.48	7.530075696	94.48	10.73567754	94.48	6.380236498	94.48	14.69418331	94.48	9.747355471	94.48	7.52639904	94.48	7.959891273	94.48	9.533947141	94.48	9.464133631	94.48	8.606982748	94.48	15.11326643	94.48	9.234657629	94.48	11.0335726	94.48	21.94543849	94.48	11.4169686	94.48	10.87083324	94.48	7.705992793	94.48	7.718317784	94.48	10.19136141	94.48	10.23341545	94.48	10.39456865
94.52	7.705608582	94.52	7.23570218	94.52	8.118318401	94.52	7.883855606	94.52	7.477325783	94.52	10.7092998	94.52	6.327397891	94.52	14.72068355	94.52	9.774133333	94.52	7.52639904	94.52	7.905464512	94.52	9.494222232	94.52	9.450952715	94.52	8.501859975	94.52	15.10014756	94.52	9.155953165	94.52	11.04670817	94.52	21.89274824	94.52	11.37728029	94.52	10.85752743	94.52	7.692590737	94.52	7.664248985	94.52	10.19136141	94.52	10.23341545	94.52	10.35514523
94.55	7.652097405	94.55	7.222401149	94.55	8.105075438	94.55	7.897061181	94.55	7.450950429	94.55	10.68292206	94.55	6.353816996	94.55	14.58818393	94.55	9.720576815	94.55	7.472446379	94.55	7.878250734	94.55	9.441255952	94.55	9.490496257	94.55	8.541281015	94.55	15.08702869	94.55	9.09036598	94.55	11.04670817	94.55	21.85323095	94.55	11.33759197	94.55	10.84422163	94.55	7.692590737	94.55	7.623697584	94.55	10.08506294	94.55	10.24661944	94.55	10.36828637
94.58	7.705608582	94.58	7.275604479	94.58	8.118318401	94.58	7.883855606	94.58	7.450950429	94.58	10.64335545	94.58	6.367026548	94.58	14.6279335	94.58	9.720576815	94.58	7.512911074	94.58	7.864644243	94.58	9.441255952	94.58	9.424590089	94.58	8.541281015	94.58	15.04767049	94.58	9.103484053	94.58	10.94162597	94.58	21.91909416	94.58	11.31113309	94.58	10.83091582	94.58	7.665787421	94.58	7.650731586	94.58	10.13821218	94.58	10.19380191	94.58	10.32886294
94.64	7.639662615	94.64	7.196687786	94.64	8.079585649	94.64	7.858414075	94.64	7.45187064	94.64	10.60509844	94.64	6.32817934	94.64	14.56348209	94.64	9.694995367	94.64	7.486858877	94.64	7.852007375	94.64	9.442421971	94.64	9.478485814	94.64	8.516051946	94.64	15.02328794	94.64	9.052131969	94.64	10.99552528	94.64	21.8295807	94.64	11.35222326	94.64	10.76571623	94.64	7.65333125	94.64	7.665195539	94.64	10.11288677	94.64	10.12903041	94.64	10.29071108
94.67	7.625341817	94.67	7.222401149	94.67	8.065344166	94.67	7.844238086	94.67	7.450950429	94.67	10.63016658	94.67	6.300978786	94.67	14.57493301	94.67	9.693798158	94.67	7.512911074	94.67	7.864644243	94.67	9.401531043	94.67	9.385046546	94.67	8.475578486	94.67	14.99519342	94.67	9.077248702	94.67	10.99416747	94.67	21.77419478	94.67	11.27144477	94.67	10.7643868	94.67	7.652386161	94.67	7.664248985	94.67	10.12492546	94.67	10.16739315	94.67	10.26315803
94.72	7.638719214	94.72	7.169197024	94.72	8.038857446	94.72	7.725386319	94.72	7.398200517	94.72	10.63016658	94.72	6.287769233	94.72	14.54843436	94.72	9.64024164	94.72	7.418493717	94.72	7.851037752	94.72	9.361806134	94.72	9.35868392	94.72	8.436157446	94.72	15.00831388	94.72	9.024779589	94.72	10.94162597	94.72	21.74785045	94.72	11.25821533	94.72	10.71116359	94.72	7.598778733	94.72	7.596662786	94.72	10.09835045	94.72	10.1277796	94.72	10.26315803
94.75	7.651152585	94.75	7.168311828	94.75	8.037864872	94.75	7.777249023	94.75	7.397287046	94.75	10.61566681	94.75	6.247368708	94.75	14.54663804	94.75	9.598888314	94.75	7.431064042	94.75	7.768438705	94.75	9.373890745	94.75	9.344349096	94.75	8.487670713	94.75	14.95399019	94.75	8.997433169	94.75	10.91400788	94.75	21.62662637	94.75	11.29650868	94.75	10.73644938	94.75	7.611240897	94.75	7.541662687	94.75	10.08381771	94.75	10.1001236	94.75	10.26189081
94.81	7.556586165	94.81	7.140832153	94.81	7.957430413	94.81	7.776288869	94.81	7.304084047	94.81	10.57480019	94.81	6.206978555	94.81	14.4786087	94.81	9.557545995	94.81	7.403176559	94.81	7.78108277	94.81	9.346256475	94.81	9.330017016	94.81	8.368388138	94.81	14.89967991	94.81	8.970094296	94.81	10.86013274	94.81	21.61078829	94.81	11.16285311	94.81	10.68191382	94.81	7.556707046	94.81	7.473162107	94.81	10.02943668	94.81	10.05927371	94.81	10.19493522
94.84	7.545075053	94.84	7.142595756	94.84	8.025613688	94.84	7.738591894	94.84	7.358637883	94.84	10.49827867	94.84	6.234930626	94.84	14.52193412	94.84	9.573294998	94.84	7.351052294	94.84	7.7830045	94.84	9.295598483	94.84	9.279596835	94.84	8.370454917	94.84	14.83776381	94.84	8.972309681	94.84	10.83654456	94.84	21.60295265	94.84	11.15238062	94.84	10.65794037	94.84	7.558573361	94.84	7.515559984	94.84	10.01862699	94.84	10.08816686	94.84	10.2237346
[truncated: 110 more columns]
