# Supplementary material for: A Multiplex High-Resolution Melting (HRM) assay to differentiate Fusarium graminearum chemotypes
Source: Sci Rep. 2024 Dec 30;14:31680. doi: 10.1038/s41598-024-81131-5 (PMC11685414; doi:10.1038/s41598-024-81131-5)
Supplement: Supplementary file 3 — Supplementary Material 3 [file 41598_2024_81131_MOESM3_ESM.csv]

A1: Sample 1 Temperature	A1: Sample 1 Fluorescence	A2: Sample 2 Temperature	A2: Sample 2 Fluorescence	A3: Sample 3 Temperature	A3: Sample 3 Fluorescence	A4: Sample 4 Temperature	A4: Sample 4 Fluorescence	A5: Sample 5 Temperature	A5: Sample 5 Fluorescence	A6: Sample 6 Temperature	A6: Sample 6 Fluorescence	A7: Sample 7 Temperature	A7: Sample 7 Fluorescence	A8: Sample 8 Temperature	A8: Sample 8 Fluorescence	A10: Sample 10 Temperature	A10: Sample 10 Fluorescence	A11: Sample 11 Temperature	A11: Sample 11 Fluorescence	A12: Sample 12 Temperature	A12: Sample 12 Fluorescence	B2: Sample 14 Temperature	B2: Sample 14 Fluorescence	B3: Sample 15 Temperature	B3: Sample 15 Fluorescence	B4: Sample 16 Temperature	B4: Sample 16 Fluorescence	B5: Sample 17 Temperature	B5: Sample 17 Fluorescence	B6: Sample 18 Temperature	B6: Sample 18 Fluorescence	B7: Sample 19 Temperature	B7: Sample 19 Fluorescence	B8: Sample 20 Temperature	B8: Sample 20 Fluorescence	B9: Sample 21 Temperature	B9: Sample 21 Fluorescence	B10: Sample 22 Temperature	B10: Sample 22 Fluorescence	B11: Sample 23 Temperature	B11: Sample 23 Fluorescence	B12: Sample 24 Temperature	B12: Sample 24 Fluorescence	C1: Sample 25 Temperature	C1: Sample 25 Fluorescence	C2: Sample 26 Temperature	C2: Sample 26 Fluorescence	C3: Sample 27 Temperature	C3: Sample 27 Fluorescence
76.59	99.9685510631498	76.59	100.03266266760906	76.59	99.92186994918684	76.59	100.09855250959275	76.59	100.01093114947457	76.59	100.01557625449448	76.59	99.96172174240844	76.59	100.23731287336008	76.59	100.20330636588578	76.59	99.99634723373974	76.59	100.11030021581435	76.59	99.9512900427587	76.59	99.96094248174083	76.59	100.03021957772228	76.59	99.85933760059991	76.59	100.01859536053941	76.59	99.90124006509463	76.59	100.14368441187331	76.59	100.01211779029227	76.59	100.11257349746332	76.59	99.99244169274587	76.59	100.09986031187633	76.59	100.20601659041883	76.59	100.06432336762957	76.59	100.11045037115038
76.62	99.89978756477927	76.62	100.15641642217568	76.62	100.00504298094246	76.62	100.07877578162093	76.62	99.86003724941658	76.62	99.95202971085914	76.62	100.14065959037714	76.62	100.12783583053651	76.62	100.12745661035568	76.62	100.00257054955344	76.62	100.13665330542734	76.62	100.00759150351408	76.62	99.86033466174791	76.62	100.26287417283037	76.62	99.9086639618618	76.62	100.08292918414269	76.62	99.9583611759727	76.62	100.06752941781721	76.62	99.94015701843713	76.62	100.07274304740419	76.62	99.74962851191285	76.62	99.98617911148921	76.62	100.01881659708621	76.62	100.03614563486609	76.62	100.0794158106503
76.65	99.89795673694292	76.65	99.8992965010827	76.65	100.0597151697114	76.65	100.00181727950924	76.65	99.83285218474771	76.65	100.18760916970182	76.65	99.99330497820192	76.65	100.102533303441	76.65	99.94342339739273	76.65	99.97253104857366	76.65	100.02994028274165	76.65	100.04647782577946	76.65	100.0559158693259	76.65	100.03579679895674	76.65	99.85409280501219	76.65	100.05158382659644	76.65	100.01058770390115	76.65	99.83057438969027	76.65	99.90408539770816	76.65	99.82352970327672	76.65	99.8289943505872	76.65	100.00532768778436	76.65	100.05697093137465	76.65	100.06569955178031	76.65	100.06420186040442
76.71	99.89538436090511	76.71	99.97108515114029	76.71	100.1194529469749	76.71	100.16396379927126	76.71	100.05111272384104	76.71	100.1934603486883	76.71	100.01176597341613	76.71	100.16850848553301	76.71	100.04765558950885	76.71	100.01108637793439	76.71	100.15418946184784	76.71	100.08904065448182	76.71	100.29405172873234	76.71	100.21630457830236	76.71	99.9725452240119	76.71	100.21391644380192	76.71	100.10991139602186	76.71	100.01873016590531	76.71	100.17192904299263	76.71	100.00953550474075	76.71	100.02565292353572	76.71	100.08180834760806	76.71	100.1140379916048	76.71	100.12145223088304	76.71	100.20658517950145
76.71	99.60773710586693	76.71	99.79736879481253	76.71	99.69529496787405	76.71	99.98295115952763	76.71	99.74467886583226	76.71	99.96950222486407	76.71	99.72518390551771	76.71	100.08122322303272	76.71	99.9113798550635	76.71	99.89856357177354	76.71	99.84496034741659	76.71	99.84662019481632	76.71	99.80769186405011	76.71	99.90683088469919	76.71	99.76718565433316	76.71	99.97540245916036	76.71	99.82410887695042	76.71	99.58203592984508	76.71	99.85167072029951	76.71	99.8735698169137	76.71	99.90602978691409	76.71	99.9160157542719	76.71	100.14402672847154	76.71	100.00444856847442	76.71	99.91231834093612
76.76	99.93293271268007	76.76	100.0183773469915	76.76	99.9239013386819	76.76	99.8659530902967	76.76	99.84208572142106	76.76	100.23560477056962	76.76	99.74058993811643	76.76	100.08212485629629	76.76	99.83445995120347	76.76	100.00675755461961	76.76	100.02232752426643	76.76	99.9657541732032	76.76	99.9466689079793	76.76	99.8803185937595	76.76	99.89342280366836	76.76	99.94874663771289	76.76	100.00642562976967	76.76	99.93658407470859	76.76	99.68971210771502	76.76	99.94851630949647	76.76	99.82522820697399	76.76	99.94762820503794	76.76	99.96378857084494	76.76	100.00577094327208	76.76	100.08153927766426
76.82	100.11668763284015	76.82	100.15821934344828	76.82	100.1691403661623	76.82	100.07095332076321	76.82	100.06900909429345	76.82	100.30434981341277	76.82	100.0981261024312	76.82	100.49403483016118	76.82	100.00747213330695	76.82	100.01356889545112	76.82	100.11507502288144	76.82	100.01721489789487	76.82	100.10132359043787	76.82	100.15749638760784	76.82	100.09414844038143	76.82	100.22104952634645	76.82	100.11647067024803	76.82	100.18041468275449	76.82	100.14267150893018	76.82	99.96473627739208	76.82	100.07214100663293	76.82	100.08988884081508	76.82	100.12930480461584	76.82	100.04967649555549	76.82	100.07181121043435
76.85	99.87710471220711	76.85	100.19592617408598	76.85	99.8725024919952	76.85	100.17231511032303	76.85	99.9059367373748	76.85	100.15043833589765	76.85	99.95226613733395	76.85	99.98842373041329	76.85	99.99306565847937	76.85	99.99930811830168	76.85	100.16651428579218	76.85	99.98545408908149	76.85	100.10370938573251	76.85	100.0034193354602	76.85	99.82868093940395	76.85	100.10951665854535	76.85	99.92817831892476	76.85	100.07333179861618	76.85	99.94175597829374	76.85	100.06100319775909	76.85	100.05050649403755	76.85	99.9395361834612	76.85	100.3021902994543	76.85	100.11744938368876	76.85	100.1020743602808
76.89	99.93764573814474	76.89	100.10884983166672	76.89	100.01508905535985	76.89	99.98369689836726	76.89	100.0514421230868	76.89	100.03490569845987	76.89	100.07823973379743	76.89	100.16284979910833	76.89	99.91148645041858	76.89	100.00767766929378	76.89	100.06511201325547	76.89	100.07604423790134	76.89	100.05743366870723	76.89	100.16111616623994	76.89	100.01630178283835	76.89	100.18773715112069	76.89	99.99471419973082	76.89	100.08688667461526	76.89	99.97912820858812	76.89	100.15543263895104	76.89	100.10195372026527	76.89	100.02463477100305	76.89	100.24627806683542	76.89	100.11171114593056	76.89	100.13019985958141
76.92	100.03927604759991	76.92	100.04403439186473	76.92	99.88416931981375	76.92	100.05796519674598	76.92	100.10464203923662	76.92	99.89408188023715	76.92	100.05075489320559	76.92	99.98845518232265	76.92	99.94373595110947	76.92	99.96831283889166	76.92	100.02685281615719	76.92	99.96223439766207	76.92	99.99820988034962	76.92	99.88691276226187	76.92	100.01306822345325	76.92	100.04636426550151	76.92	99.9446182694794	76.92	99.97492248901348	76.92	99.99931343470224	76.92	99.95034537675569	76.92	100.13323598001811	76.92	99.99018054451474	76.92	100.14610109715568	76.92	100.0465464544894	76.92	100.07059501408415
76.97	100.14443527311732	76.97	100.06167092236599	76.97	100.05798344809784	76.97	100.05877122750057	76.97	100.11553685483877	76.97	100.33217092360327	76.97	100.09637655726146	76.97	100.22372568032367	76.97	100.05074857899353	76.97	100.16313639270005	76.97	100.13865948901298	76.97	100.15113889458927	76.97	100.1303098510106	76.97	100.1549053071439	76.97	99.99574866483783	76.97	100.08324643682171	76.97	100.06137077303569	76.97	99.99686763809505	76.97	99.91276157114174	76.97	100.19077222277812	76.97	99.97944496006703	76.97	100.09092854836534	76.97	100.1199817081306	76.97	100.10477550902446	76.97	99.95507793639406
77	99.93872466555302	77	100.00676876826537	77	99.84877381066143	77	100.0938694739693	77	99.8555992714686	77	100.00871276291963	77	100.03332138668254	77	100.14011407275814	77	100.14269424639781	77	99.93343640287246	77	99.88535652874575	77	99.92152143073626	77	99.81565998884251	77	100.00766478895697	77	99.97588200022689	77	100.0005379380839	77	99.9340808890286	77	100.16939096641127	77	99.86462981603258	77	99.99119149949605	77	100.01201249436707	77	99.94582501972461	77	100.1091464593442	77	99.97042686488133	77	99.96599874394
77.03	99.90231796603783	77.03	99.95896450687871	77.03	99.71961494927628	77.03	99.99107809894015	77.03	99.96068892025792	77.03	100.09655321427276	77.03	99.84415560266525	77.03	100.04765560975218	77.03	100.01872773859837	77.03	99.88204642470625	77.03	99.88928139300909	77.03	100.01631027729788	77.03	99.84964317653184	77.03	100.12924101643951	77.03	99.93282706818813	77.03	100.08263823502156	77.03	99.94547938891611	77.03	100.00502376369063	77.03	99.86013863823332	77.03	99.99065627249797	77.03	99.85022645365035	77.03	100.10877331607873	77.03	100.11741930791034	77.03	100.16140202899875	77.03	100.13625090087366
77.06	99.84992682249758	77.06	99.91887822354191	77.06	100.1256044593332	77.06	99.91899388556153	77.06	99.87009868110981	77.06	100.1671572545105	77.06	99.69980782714953	77.06	99.71684041162662	77.06	99.97610245190205	77.06	100.01843303955943	77.06	100.01362282062901	77.06	99.9577379569385	77.06	99.80493083730708	77.06	99.93198074894548	77.06	99.96617962349154	77.06	99.91526076778285	77.06	99.84363981445055	77.06	99.93823903310644	77.06	99.88042512372944	77.06	99.88767881845452	77.06	99.89884714498682	77.06	99.85842648111023	77.06	99.86431143910026	77.06	99.85924045296036	77.06	99.90267225068241
77.11	99.869610335294	77.11	100.0221171232505	77.11	99.83746412576785	77.11	100.1127290805407	77.11	99.90999383740815	77.11	100.10607493534546	77.11	100.00096797433649	77.11	100.24473879990914	77.11	99.99256890281458	77.11	100.22010851439603	77.11	100.06060517513181	77.11	100.07607500233964	77.11	99.90517011200711	77.11	100.06779729394961	77.11	99.89528868371669	77.11	100.01126510157006	77.11	99.98651629109926	77.11	100.06273432759846	77.11	100.09704857611081	77.11	100.06598314029925	77.11	99.88384650263022	77.11	100.00445676123844	77.11	99.97329191373233	77.11	100.05291126904318	77.11	100.01893105527309
77.18	100.10234580903828	77.18	100.30070132136149	77.18	100.09766697947761	77.18	100.3443973761146	77.18	100.13670192922861	77.18	100.1677593822005	77.18	100.13671086178843	77.18	100.22046010208456	77.18	100.07184284629108	77.18	100.02753121129567	77.18	99.99736121852281	77.18	100.10204295521837	77.18	100.08528098900769	77.18	100.24209725048121	77.18	100.04897528482415	77.18	100.25748471926225	77.18	100.1118750043474	77.18	100.04450207056168	77.18	100.1754404001926	77.18	100.14358847320908	77.18	100.17510033913152	77.18	100.17922557233886	77.18	100.19843801098945	77.18	100.12637953983611	77.18	100.11519642843486
77.18	99.93019347560319	77.18	99.96945556087806	77.18	99.80300405427414	77.18	100.07095992654337	77.18	99.9437961972066	77.18	100.0753426251137	77.18	99.82765558167848	77.18	100.00047719141975	77.18	99.84223531791895	77.18	99.96079590010574	77.18	99.90686522205465	77.18	99.84029680748841	77.18	99.88830373716078	77.18	99.97666370719136	77.18	99.93443549325181	77.18	100.01124498904433	77.18	99.86877845972977	77.18	99.96345971813182	77.18	99.86353252223644	77.18	99.88601208554589	77.18	99.81025512223638	77.18	99.85110624450483	77.18	99.95235559297087	77.18	99.93813282456885	77.18	99.86246726392325
77.24	99.92566716893923	77.24	100.01216852219343	77.24	99.9911476604787	77.24	100.1839100044577	77.24	99.92130135760834	77.24	100.11508522349148	77.24	100.07130494415892	77.24	100.12611007842776	77.24	99.89435409654314	77.24	100.02380791328608	77.24	100.1038790478128	77.24	100.01962654036124	77.24	100.03191473869319	77.24	100.10299504973925	77.24	100.15404552253956	77.24	100.1124623678888	77.24	100.00548512112529	77.24	100.12318659243466	77.24	99.96794949734016	77.24	99.98783891011708	77.24	100.05995273979497	77.24	100.07040509350863	77.24	100.06037611709958	77.24	100.14926262267427	77.24	99.99265660586039
77.27	100.01269332261431	77.27	99.93154360485204	77.27	100.01244169245614	77.27	100.02233790421039	77.27	99.87109223198058	77.27	99.94091379336217	77.27	99.87058045242848	77.27	100.06415336610966	77.27	99.94945799013846	77.27	99.95896432105522	77.27	100.01245870923505	77.27	100.0575875212362	77.27	99.75946826644461	77.27	100.02037127325495	77.27	99.90127635007077	77.27	99.92719783309595	77.27	100.09533106874626	77.27	99.88246725979974	77.27	99.88737744319022	77.27	100.120187872214	77.27	99.97081340233838	77.27	99.99665204790867	77.27	100.00363031343035	77.27	100.07903287986842	77.27	100.00403212728546
77.28	99.8831228842893	77.28	99.89792087357382	77.28	99.76387956915322	77.28	99.85632688431971	77.28	99.91246995350278	77.28	99.8904640260062	77.28	99.7288758485032	77.28	99.83334166018379	77.28	99.96312235026139	77.28	99.81319608818231	77.28	99.83653005595174	77.28	99.96538464640588	77.28	99.99986239068726	77.28	99.88054833764427	77.28	99.96354908713118	77.28	99.89762011524456	77.28	100.01058327947034	77.28	99.69029757725798	77.28	99.72913192106137	77.28	99.91074204851178	77.28	99.67423976504725	77.28	99.72153435189813	77.28	99.83383047704939	77.28	99.8397180654489	77.28	100.03350414541383
77.37	100.17780479163063	77.37	100.17162408680714	77.37	100.06434378293746	77.37	100.25716788191664	77.37	100.08618882538387	77.37	100.1969756574472	77.37	100.11705187194431	77.37	100.31129074901679	77.37	100.07489641298149	77.37	100.18515163656951	77.37	99.96070423171801	77.37	100.06981395089271	77.37	100.13706802591999	77.37	100.14194666845738	77.37	99.9665615672493	77.37	100.15957185536175	77.37	100.07749573987714	77.37	100.05887692226739	77.37	100.26371685676152	77.37	100.06024215657595	77.37	100.06824322510252	77.37	99.96803977582941	77.37	100.2521525760863	77.37	100.14152768741207	77.37	100.00289943008679
77.37	99.84448516906063	77.37	99.95928399533422	77.37	99.9573957000791	77.37	99.92788623061297	77.37	99.85808765968608	77.37	99.98396493554532	77.37	99.99176344579199	77.37	100.03477423769309	77.37	99.76395034593978	77.37	99.89025091122642	77.37	99.9399169755374	77.37	99.92037900347384	77.37	99.94444440729103	77.37	99.77581416599654	77.37	99.75369470322006	77.37	99.89854165930454	77.37	99.90003031616624	77.37	100.00554392503342	77.37	99.96103926716253	77.37	99.932849531438	77.37	99.95958815904666	77.37	99.949298683588	77.37	100.03812872301695	77.37	99.8892707437719	77.37	99.83382608742818
77.43	100.01627046100553	77.43	99.95934423991149	77.43	100.08273725310704	77.43	100.01085746083345	77.43	100.13109142764108	77.43	99.92935915393187	77.43	99.88928767827963	77.43	100.21303402796104	77.43	99.87373999831968	77.43	100.01819309941162	77.43	99.96843496486093	77.43	100.04737288749702	77.43	100.0398194017991	77.43	100.03041528660418	77.43	100.15024941029714	77.43	100.03033454826158	77.43	100.05879762490142	77.43	100.15783556058041	77.43	100.15683887351305	77.43	100.0934777490729	77.43	100.07364132422227	77.43	100.0308894188829	77.43	100.09855369011156	77.43	100.07083528755	77.43	99.95799941227877
77.47	100.2355398604385	77.47	100.16644556502241	77.47	100.12069904243782	77.47	100.0690734820184	77.47	100.10363890084514	77.47	99.84225474248565	77.47	100.03477873769748	77.47	99.91447058463322	77.47	100.14931877317238	77.47	99.95749148312909	77.47	100.0958529543142	77.47	100.16662342389952	77.47	100.28242034104859	77.47	99.99476188930389	77.47	99.97539480137549	77.47	99.89529780224558	77.47	100.18382114909413	77.47	100.20706679863963	77.47	100.23127573578398	77.47	100.0792190739419	77.47	100.01880896529848	77.47	100.04762696566708	77.47	100.11932048033266	77.47	100.0147155132488	77.47	99.86380350051762
77.49	99.94233533313566	77.49	99.97434332494211	77.49	99.84959776100648	77.49	99.94736300457875	77.49	100.01488197773473	77.49	99.70556011446754	77.49	99.90145522024581	77.49	99.89092044508588	77.49	99.97412782398757	77.49	99.88814249779554	77.49	99.94835188824342	77.49	100.00925804486616	77.49	99.98564514480776	77.49	99.88913227085361	77.49	100.03383831651728	77.49	99.92214242201155	77.49	99.90955991607659	77.49	99.97333264170126	77.49	100.06222341701852	77.49	99.99431035775604	77.49	99.90369598873431	77.49	99.94493494235309	77.49	99.8653114816154	77.49	100.21385992216088	77.49	99.84646126238862
77.52	100.10006064993729	77.52	99.94659671446897	77.52	99.99765895868381	77.52	99.92402129254152	77.52	99.95685959719587	77.52	99.99368736303592	77.52	99.93291779003346	77.52	99.71157775017468	77.52	100.03291806585109	77.52	99.92178454054147	77.52	99.94767810887427	77.52	99.9726290020828	77.52	99.81901182330705	77.52	99.84806137488927	77.52	99.85785262518623	77.52	99.9327255268352	77.52	100.04701285428062	77.52	99.78120256713405	77.52	99.87033403921897	77.52	100.01750445282828	77.52	99.95369276903149	77.52	99.90994862175641	77.52	99.85561405126417	77.52	99.98366447992176	77.52	99.60896920513336
77.58	100.02708260655889	77.58	100.13959668793215	77.58	100.06104248696037	77.58	99.9074543537605	77.58	100.08476405969644	77.58	99.90778387453376	77.58	100.12806658249411	77.58	99.95840591057286	77.58	99.99065605375571	77.58	100.07156503963616	77.58	100.10420804897466	77.58	99.88469510141545	77.58	99.9146463922034	77.58	100.01087167370733	77.58	100.04583447190342	77.58	99.80712033360227	77.58	100.06008908714276	77.58	100.261232965914	77.58	100.21444626638858	77.58	100.05155053240784	77.58	100.13951055274781	77.58	100.10197191959342	77.58	99.94712703355613	77.58	100.04581309752677	77.58	99.68275382321323
77.61	100.04226211840492	77.61	99.9615821104185	77.61	100.05439196459082	77.61	99.85160159953074	77.61	100.13550607946526	77.61	99.873162217761	77.61	100.13262251174848	77.61	99.7942259808696	77.61	100.04256214462316	77.61	100.04005965818638	77.61	100.12094143492753	77.61	100.10604880188117	77.61	99.93384989905911	77.61	99.85394290004209	77.61	100.0141989961071	77.61	99.79971836497504	77.61	100.04005036117745	77.61	99.98337592135968	77.61	100.07838077602581	77.61	99.98122008165568	77.61	100.02658916911163	77.61	99.94999029854088	77.61	99.84564315381073	77.61	100.27337088626577	77.61	99.7419300046669
77.67	100.32276629427375	77.67	100.20701755499753	77.67	100.26014228423264	77.67	99.99798122655446	77.67	100.04888304093171	77.67	100.03538081854596	77.67	100.16924440074142	77.67	99.99666732074435	77.67	100.2050763606478	77.67	100.07418423638913	77.67	100.2142491372532	77.67	100.15474808123625	77.67	100.07588810795272	77.67	99.99053978851207	77.67	100.20292341370045	77.67	100.0358763632856	77.67	100.10565963457677	77.67	100.34048572251014	77.67	100.20988415667216	77.67	100.06165434905168	77.67	100.03504895332388	77.67	100.25318058497587	77.67	99.98444522177007	77.67	100.24832318392598	77.67	99.72738551635419
77.69	100.16857264363291	77.69	100.07796247338085	77.69	100.04998151813963	77.69	99.87518847565526	77.69	100.15223937925572	77.69	99.66420021584939	77.69	100.0347551989702	77.69	99.97296847585504	77.69	100.04150991445904	77.69	100.08912427006311	77.69	100.01435043286901	77.69	100.12164230455629	77.69	100.18966436510577	77.69	99.74970226717765	77.69	100.02586783647912	77.69	99.81687851564725	77.69	100.09252564463324	77.69	100.08930154737996	77.69	100.20443019114379	77.69	100.0575735540243	77.69	100.07951615986939	77.69	99.97793814431476	77.69	99.72797879028265	77.69	100.03086557214841	77.69	99.6717286024213
77.75	100.43276273969133	77.75	100.32451908460517	77.75	100.27225610341279	77.75	99.87094242551039	77.75	100.23590480262463	77.75	100.02929925167246	77.75	100.23178146202204	77.75	99.87868118007476	77.75	100.19164790395122	77.75	100.14466332690162	77.75	100.13343437023754	77.75	100.2961401832169	77.75	100.37874131353625	77.75	99.79224625775296	77.75	100.26480610851472	77.75	99.89795109663217	77.75	100.15839229899854	77.75	100.14956408971072	77.75	100.36940606457576	77.75	100.10341260461321	77.75	100.30287863755488	77.75	100.18364461088969	77.75	99.85124075004158	77.75	100.25887776582229	77.75	99.63153588295327
77.76	100.05448300857118	77.76	100.08929652540289	77.76	99.93646457858054	77.76	99.54219720499867	77.76	99.90342142763467	77.76	99.70980587290454	77.76	99.97752242562807	77.76	99.60665441813873	77.76	99.93989250091913	77.76	100.01538999850872	77.76	100.06325454650171	77.76	100.13276258603722	77.76	100.08151244839144	77.76	99.53455188378511	77.76	100.07861149842739	77.76	99.54417796446003	77.76	100.01529277904214	77.76	100.08235199946671	77.76	100.14901394112428	77.76	99.87526246525844	77.76	100.11233793117995	77.76	99.94455835335572	77.76	99.73752117258287	77.76	100.13456473708571	77.76	99.3459321418706
77.82	100.08619671147142	77.82	100.1046567452708	77.82	100.14398578522457	77.82	99.79225143948005	77.82	100.13833904074718	77.82	99.85763303087091	77.82	100.1308484929912	77.82	99.78332079373854	77.82	100.17016817749703	77.82	100.13886466907329	77.82	100.0816709564728	77.82	100.16289960459578	77.82	100.31859141213508	77.82	99.61932630187252	77.82	100.33476733688583	77.82	99.65472520086757	77.82	100.09654474061564	77.82	100.24124972266785	77.82	100.31755437364622	77.82	100.26379264981821	77.82	100.33463309021899	77.82	100.1286341300163	77.82	99.84619381809664	77.82	100.04705447788987	77.82	99.46108641400227
77.85	100.068362114355	77.85	100.18098856613128	77.85	100.27886074249436	77.85	99.92040521412794	77.85	100.14836206801283	77.85	99.63316382501229	77.85	100.20371073232005	77.85	99.60122096219398	77.85	100.16557789577602	77.85	99.96041704067382	77.85	100.12007000418171	77.85	100.14911111430825	77.85	100.24275663234467	77.85	99.63167412335378	77.85	100.032756557121	77.85	99.67843220157718	77.85	99.98214936923902	77.85	100.11012111752311	77.85	100.14084967592873	77.85	100.12441021766433	77.85	100.20642764704608	77.85	100.15535173472773	77.85	99.71032679902015	77.85	100.07977186938356	77.85	99.43766334128715
77.88	100.06705616881331	77.88	100.05098475441321	77.88	99.96907034463695	77.88	99.55736221934328	77.88	99.94487241574821	77.88	99.48718152229038	77.88	100.05069381302438	77.88	99.53019465887024	77.88	99.91858436955809	77.88	99.98819069724418	77.88	100.04426645973996	77.88	100.15075369031238	77.88	100.15294659055849	77.88	99.38893925238992	77.88	100.00908527948648	77.88	99.40625853337522	77.88	100.18959889775365	77.88	99.98265858229534	77.88	100.14914486755175	77.88	100.04836636067488	77.88	100.14796853100886	77.88	100.13524876345399	77.88	99.36937458354798	77.88	99.99497183978228	77.88	99.25103952334983
77.93	100.05431103963585	77.93	100.06238661703017	77.93	99.93959050562603	77.93	99.65021268512584	77.93	100.09329928010241	77.93	99.45222314833688	77.93	100.1496063146055	77.93	99.48461776202561	77.93	99.9942355024589	77.93	100.16577004821839	77.93	100.1789449339383	77.93	100.18403823849407	77.93	100.16079390891649	77.93	99.36086615734412	77.93	100.15299725731037	77.93	99.37850391890355	77.93	100.0089641188171	77.93	100.19782083707047	77.93	100.21503160670522	77.93	100.02127603285031	77.93	100.06421910369696	77.93	100.00825397947952	77.93	99.35278953607182	77.93	100.09684984835954	77.93	99.15813032260576
77.96	100.16068245533825	77.96	99.9318310194377	77.96	100.23531326698185	77.96	99.55252174024385	77.96	100.12969239196127	77.96	99.46296722356217	77.96	99.97568295313155	77.96	99.11212462867952	77.96	100.08276010062212	77.96	99.88396110908606	77.96	100.07706175401297	77.96	100.23175571774067	77.96	100.20973128718344	77.96	99.36149494930027	77.96	100.09187119442113	77.96	99.3666624698338	77.96	100.04735516960203	77.96	100.2758740817925	77.96	100.28976208897984	77.96	100.00342468917022	77.96	100.02345067459233	77.96	100.0747633237559	77.96	99.18457640539174	77.96	99.95632198049154	77.96	99.02196554782682
77.99	99.94093843637863	77.99	99.97483673393788	77.99	100.10116545359865	77.99	99.4082825929063	77.99	100.10408567524092	77.99	99.3011945529272	77.99	99.9959537103854	77.99	99.00882793660318	77.99	99.95656250137633	77.99	99.96263202724698	77.99	100.00487690942684	77.99	100.04555125055	77.99	100.01421197718918	77.99	99.09400372302203	77.99	100.07636355074368	77.99	99.06126761419475	77.99	100.05285569356079	77.99	100.04487737865462	77.99	100.07220636011814	77.99	100.10102411809427	77.99	100.05080617294718	77.99	99.93524503818495	77.99	99.20746894721142	77.99	100.03509623786131	77.99	98.71154671258554
78.02	99.92289897707958	78.02	99.94680440120433	78.02	100.076944705847	78.02	99.23123454717678	78.02	100.01090864430635	78.02	99.21661024953951	78.02	100.02871754088619	78.02	98.84752572775592	78.02	100.01667104502509	78.02	99.94367332835564	78.02	99.8355134988701	78.02	99.92790499877971	78.02	99.84473341621582	78.02	98.92890121043682	78.02	99.98587000814318	78.02	99.05852947440984	78.02	99.9272908205878	78.02	100.11905131897089	78.02	100.07731698702315	78.02	100.08976310595396	78.02	100.03004148382924	78.02	99.92473853047471	78.02	99.0380550983911	78.02	99.88998389738698	78.02	98.86726067830996
78.07	99.99853901382993	78.07	99.92055301362679	78.07	99.95182963663707	78.07	99.18586588370343	78.07	100.08313424833275	78.07	98.9756424805025	78.07	99.9814947258536	78.07	99.0521800798579	78.07	100.05659040510179	78.07	100.1261668230145	78.07	100.01165053578583	78.07	100.01111965104204	78.07	100.08637877855388	78.07	98.95628177262836	78.07	100.04658511606348	78.07	98.81088143916104	78.07	100.06935025322551	78.07	99.98980190168822	78.07	100.14659331452054	78.07	100.14980654974443	78.07	100.17947386223389	78.07	100.01096487295001	78.07	99.03710117707601	78.07	100.08562594797516	78.07	98.57014280668265
78.1	100.1236169242592	78.1	99.99945136980217	78.1	100.13688585711384	78.1	99.13809957575207	78.1	99.97000526841592	78.1	98.89075473684794	78.1	100.01018845525293	78.1	98.72304255211621	78.1	99.91156533839954	78.1	100.05766611781175	78.1	100.09158675312015	78.1	100.00107152079693	78.1	99.96454004650144	78.1	98.60106440578251	78.1	100.098182123281	78.1	98.83777142362561	78.1	100.05472179904689	78.1	99.98841852190282	78.1	99.92184628299917	78.1	99.9326575049453	78.1	100.0476702547884	78.1	100.07782430270798	78.1	98.7076837120728	78.1	100.01132587033777	78.1	98.36815310117187
78.16	99.88550886055573	78.16	100.05237071382159	78.16	100.25060986263345	78.16	99.05500929582712	78.16	100.01994618996554	78.16	99.05388452350611	78.16	100.33398558569692	78.16	98.5296127184401	78.16	100.16787480286172	78.16	100.00634589446152	78.16	100.06897575701578	78.16	100.02724840710114	78.16	100.04710868438553	78.16	98.69623199939048	78.16	100.17645342073106	78.16	98.54979199784395	78.16	100.18536486287182	78.16	100.09739669773857	78.16	100.00491205398932	78.16	100.11970181340556	78.16	100.07465128478474	78.16	100.0744957911023	78.16	98.78245108974589	78.16	100.1195758046144	78.16	98.35034114098475
78.19	100.00934515118652	78.19	99.93540648305446	78.19	100.03381312783661	78.19	98.75231394868406	78.19	100.12915649812021	78.19	98.38043653283263	78.19	99.96945357039864	78.19	98.56874220061472	78.19	100.07722241627219	78.19	100.11388675377914	78.19	100.11188972486389	78.19	99.97459715530229	78.19	100.11329396613833	78.19	98.45078926389569	78.19	100.08111384480438	78.19	98.65896979131814	78.19	99.91922089265914	78.19	100.24375044662611	78.19	100.0328617690647	78.19	100.09510927005124	78.19	100.2685478796694	78.19	99.96881899120585	78.19	98.51567172783825	78.19	99.95955632593942	78.19	98.03373083223235
78.25	100.20674754330608	78.25	100.10751928157663	78.25	100.14768416936761	78.25	98.80941281811018	78.25	100.01746447873677	78.25	98.75020186948538	78.25	100.25342998317748	78.25	98.46790502962415	78.25	100.1385955107662	78.25	100.08408845035582	78.25	100.10232874462372	78.25	100.09377543034884	78.25	100.30590716118117	78.25	98.38082941435951	78.25	100.19741010371571	78.25	98.52800498288418	78.25	100.15694600747392	78.25	100.22554312367778	78.25	100.50096419098166	78.25	100.1415791193048	78.25	100.42436583795892	78.25	100.06554802314324	78.25	98.62235054544652	78.25	100.1241474461429	78.25	98.18357843136937
78.25	100.08096897840542	78.25	99.86746455181417	78.25	100.01783252935812	78.25	98.45990590176432	78.25	99.91001704212769	78.25	98.3513129763561	78.25	99.82597762641976	78.25	97.93187565120198	78.25	99.88769252537928	78.25	99.87495120380053	78.25	99.7986934562995	78.25	99.95049759186699	78.25	100.05446815994831	78.25	98.14531143400853	78.25	100.09245441541604	78.25	98.18163143632131	78.25	100.07741321972411	78.25	100.14170610226991	78.25	99.96283511226136	78.25	100.0188716743443	78.25	99.89574421568523	78.25	99.9001262347143	78.25	98.09159670170122	78.25	99.86191833988582	78.25	97.63657651495767
78.3	100.15786038563137	78.3	100.01327027833598	78.3	100.18321255491426	78.3	98.52847966301727	78.3	100.08708986908529	78.3	98.01006340718261	78.3	100.0456878282474	78.3	97.75973443033973	78.3	99.99317920651137	78.3	99.91819108832105	78.3	99.95008019128609	78.3	100.06937575467293	78.3	100.18907945041994	78.3	98.01964147134663	78.3	100.01470555994564	78.3	97.95707724661544	78.3	100.06002438933061	78.3	100.10760132331127	78.3	100.09937751548335	78.3	100.11451739583319	78.3	99.99141456883518	78.3	100.02477099426986	78.3	97.87894457004573	78.3	99.99166912056624	78.3	97.59432972319466
78.36	100.21036274065573	78.36	99.93365332576269	78.36	100.15173867943994	78.36	98.3784575564037	78.36	100.09115923729175	78.36	97.9799979399725	78.36	100.26943664082137	78.36	98.0812120990118	78.36	100.10713980014303	78.36	100.02884387816667	78.36	100.03236780698644	78.36	100.00253774115963	78.36	100.19434337617912	78.36	97.8100791944644	78.36	100.11861241671099	78.36	97.87725842300806	78.36	100.13783999126636	78.36	100.08901901385198	78.36	100.0322699990382	78.36	99.9723645745057	78.36	100.23926673008526	78.36	100.02129380466206	78.36	97.77432050352716	78.36	99.92035265235208	78.36	97.52260475797286
78.4	99.80293096011721	78.4	99.7305495531791	78.4	99.88038096604357	78.4	98.00222807077655	78.4	99.912904360843	78.4	97.53187075388917	78.4	99.8553264429641	78.4	96.87782170892584	78.4	99.75363160734773	78.4	99.88885384085494	78.4	99.89477184895951	78.4	100.04386397365747	78.4	100.03296555739126	78.4	97.23765546243628	78.4	100.0281674465894	78.4	97.27399990066533	78.4	99.95145714920695	78.4	99.70937350716518	78.4	99.91452976418336	78.4	99.97771168067328	78.4	100.07826922826982	78.4	99.82943709798938	78.4	97.06218453144264	78.4	99.80451115697292	78.4	96.76167529560799
78.4	100.05601608488764	78.4	99.93364598060317	78.4	99.99492797286102	78.4	98.29094534608377	78.4	100.21035120459486	78.4	97.88492832571737	78.4	100.15693631554275	78.4	97.46019956786019	78.4	99.92929172941429	78.4	100.08115191153396	78.4	99.96426954704229	78.4	100.12141057836557	78.4	100.09827741117235	78.4	97.489779050146	78.4	100.16273014638276	78.4	97.75758778799467	78.4	99.99285574578057	78.4	100.16793243101397	78.4	99.95380092940009	78.4	100.08209897709663	78.4	100.27624766261157	78.4	99.99793641068892	78.4	97.72582853515837	78.4	100.09458103898156	78.4	97.31387756172596
78.46	100.10847554404032	78.46	99.94700333220817	78.46	100.15879514733273	78.46	97.90591875267941	78.46	99.92292223638721	78.46	97.37145907717434	78.46	100.0081075494595	78.46	97.26002951617079	78.46	99.99083753330434	78.46	100.04020580848972	78.46	100.08661838681941	78.46	99.96077269672493	78.46	99.94573173627975	78.46	97.04195748135953	78.46	100.05135156037778	78.46	97.17237882733156	78.46	99.96311468471937	78.46	100.11709689675808	78.46	100.00399424241671	78.46	99.90404057528167	78.46	100.08243013635408	78.46	99.79204936275417	78.46	97.05203339742242	78.46	99.96668716600573	78.46	96.79715934379996
78.48	99.87437359598847	78.48	99.75976032425882	78.48	99.9411677271562	78.48	97.60817899071905	78.48	100.05264761645024	78.48	97.04931540473254	78.48	99.95136480759639	78.48	96.56717331271433	78.48	99.92792904899824	78.48	99.91398340437429	78.48	99.86712925250714	78.48	99.86799791689447	78.48	99.95256630111926	78.48	96.72081571849226	78.48	99.98449649171556	78.48	96.9191970095007	78.48	99.83107401826318	78.48	99.82509430423676	78.48	99.81315986737363	78.48	99.78144163243584	78.48	100.0730946200268	78.48	99.92569426540108	78.48	96.8482627767736	78.48	99.86734511584667	78.48	96.25403929517186
78.54	100.14813415106946	78.54	100.10794453280148	78.54	100.0071414042616	78.54	97.40244616407234	78.54	99.9630062342202	78.54	96.88717556591855	78.54	100.15598867156011	78.54	96.26813025170597	78.54	100.00286046846037	78.54	99.94894804860387	78.54	99.85690945165773	78.54	99.90599667841195	78.54	100.05215485097344	78.54	96.52010978465646	78.54	100.03797929106909	78.54	96.74359720231764	78.54	100.04921231663488	78.54	100.17865537707507	78.54	100.13302619816197	78.54	99.98191158187751	78.54	100.06351945746924	78.54	99.99808031650007	78.54	96.6583269164185	78.54	100.02213125382517	78.54	96.03470070226854
78.57	100.07488652781406	78.57	100.05294238223306	78.57	99.982662811764	78.57	97.29745872758362	78.57	100.02044870345294	78.57	96.63621980025083	78.57	100.10677979641518	78.57	95.83644832906008	78.57	99.95876393195037	78.57	99.99548033938326	78.57	99.96306421714435	78.57	99.73921512872948	78.57	99.80031410245037	78.57	96.16708159382182	78.57	99.99727490550221	78.57	96.29929449431829	78.57	99.96499847948009	78.57	100.0603153206257	78.57	99.85187174679399	78.57	100.10121392911024	78.57	100.07982564745362	78.57	99.97506228845323	78.57	96.08996413431895	78.57	99.8177029388458	78.57	95.77163670040049
78.63	100.10732595821814	78.63	99.9336130825548	78.63	100.04915472291026	78.63	97.13106352907374	78.63	100.1684800210328	78.63	96.29358320690669	78.63	100.24519764440109	78.63	95.69640494201968	78.63	100.02309658147713	78.63	99.93598125202907	78.63	100.0879186728868	78.63	100.0163156786059	78.63	99.83749919611924	78.63	96.0073066244493	78.63	100.10581164972412	78.63	96.16498482452485	78.63	100.1235909140958	78.63	100.0123501274603	78.63	100.14153459587891	78.63	99.90355061585453	78.63	100.25400872364449	78.63	100.03726141087688	78.63	96.06040470204265	78.63	99.94266883648278	78.63	95.55268840281873
78.66	100.05027921233695	78.66	99.9066435512163	78.66	100.02478891571559	78.66	96.88294374875225	78.66	99.99421036458766	78.66	96.43032666707519	78.66	100.00224822639332	78.66	95.40073242067041	78.66	100.0475619566977	78.66	99.98645548536658	78.66	100.00970570237443	78.66	99.876325850135	78.66	99.99859996399178	78.66	95.47140709551243	78.66	100.1199859135698	78.66	95.73511673477364	78.66	99.94623152630297	78.66	99.8316761791948	78.66	100.09925941511476	78.66	99.92095264649912	78.66	100.21212761426962	78.66	100.08012699086396	78.66	95.50481871646038	78.66	99.82113074284709	78.66	94.9087437327941
78.67	99.83911912253781	78.67	99.79872930583714	78.67	99.82430951174284	78.67	96.4375397416195	78.67	99.80660395116178	78.67	95.54433840579888	78.67	99.81610128661792	78.67	94.84603456509831	78.67	99.79027446122743	78.67	99.7474119515157	78.67	99.68563145681348	78.67	99.72339428250494	78.67	99.77162258418322	78.67	94.96558622495756	78.67	99.88198503045213	78.67	95.23941345543886	78.67	99.9448414648013	78.67	99.74960165084659	78.67	99.7917698559482	78.67	99.89503835154396	78.67	99.76880265222918	78.67	100.0136825182564	78.67	95.05689297147816	78.67	99.74257563621767	78.67	94.4568105433407
78.72	99.88189958679112	78.72	99.74295705686814	78.72	99.67845131070683	78.72	96.1731193142124	78.72	99.86545701830049	78.72	95.3374306468223	78.72	100.00326008459213	78.72	94.30682215833292	78.72	99.66893902033756	78.72	99.79837518451718	78.72	99.91796685158727	78.72	99.85193058123114	78.72	99.8432621143316	78.72	94.60498397785534	78.72	99.74805379894318	78.72	94.80309299109243	78.72	99.92255617768147	78.72	99.62900321695876	78.72	99.79153140099449	78.72	99.95102080491638	78.72	99.96230469674849	78.72	99.80638502525053	78.72	94.60317095185033	78.72	99.89307986322046	78.72	94.26086819773488
78.78	100.15687308979643	78.78	100.06911880841365	78.78	100.17518455083015	78.78	96.05509783940812	78.78	100.0493199298127	78.78	95.11931841656433	78.78	99.99445132465318	78.78	93.99176711176891	78.78	99.94608120572931	78.78	100.0573265262207	78.78	99.90935921797364	78.78	99.94116778244744	78.78	100.0083876936018	78.78	94.4256318749351	78.78	99.99749670227678	78.78	94.47686318859286	78.78	99.8533441825951	78.78	100.02179221043217	78.78	99.9294177659596	78.78	100.05043270637157	78.78	100.09973420751943	78.78	99.95807058339336	78.78	94.28856167326204	78.78	100.01881846725662	78.78	93.83868391242882
78.81	100.02458255009792	78.81	99.87930344306531	78.81	99.95172768503608	78.81	95.68523782300144	78.81	99.98037882407272	78.81	94.60127352377603	78.81	100.04536600373818	78.81	93.49785163638795	78.81	99.8905519038378	78.81	99.98696041726635	78.81	99.84387282181318	78.81	99.76475680155342	78.81	99.75512168722462	78.81	93.74310130225716	78.81	99.87053522431714	78.81	93.93562389020313	78.81	99.80552444843188	78.81	99.61033425404604	78.81	99.98875132809307	78.81	99.72188078577331	78.81	100.05733546081996	78.81	99.87289227979787	78.81	93.5943422248184	78.81	99.86233898339336	78.81	93.1626712147868
78.86	99.765654360653	78.86	99.96078124026418	78.86	99.87172650923343	78.86	95.33974749411426	78.86	100.07845052926467	78.86	94.14448470166415	78.86	100.0174757294328	78.86	92.6793308828205	78.86	99.85119249932394	78.86	99.9208616524376	78.86	100.0122080328464	78.86	99.94511414268771	78.86	99.58789429790941	78.86	93.09595530462485	78.86	99.80402287779845	78.86	93.63239892991953	78.86	99.92914469457745	78.86	99.9030503803477	78.86	99.77014177261749	78.86	99.9738737972701	78.86	99.87340192829798	78.86	99.88463355956262	78.86	93.10030833375728	78.86	99.85704809343696	78.86	92.59391617048821
78.89	99.78492228615426	78.89	99.93224941125825	78.89	99.66384325076342	78.89	94.84732329393056	78.89	99.87588128792481	78.89	93.44361480614566	78.89	99.88259301175101	78.89	92.01730785473552	78.89	99.83337740879492	78.89	99.78016832767989	78.89	99.79709313271613	78.89	99.61011377210863	78.89	99.60506274702895	78.89	92.52182236100889	78.89	99.59578820961866	78.89	92.96518594113786	78.89	99.68045221240709	78.89	99.56909296133723	78.89	99.9462238196289	78.89	99.63991513255888	78.89	99.88995057794683	78.89	99.7713914620862	78.89	92.4524133492014	78.89	99.65023348312799	78.89	91.92615751203796
78.91	99.52657972788224	78.91	99.6187688479409	78.91	99.6581874524097	78.91	94.35587148590704	78.91	99.6871406090136	78.91	92.79954978562438	78.91	99.61193288684206	78.91	91.47383636597179	78.91	99.67566316004347	78.91	99.62963324216197	78.91	99.78911024458071	78.91	99.57517070038519	78.91	99.38712740704861	78.91	91.83664551673681	78.91	99.59214396887015	78.91	92.39546882993233	78.91	99.68841175492314	78.91	99.53485106331922	78.91	99.7018484643849	78.91	99.70729547033436	78.91	99.65370976693134	78.91	99.62417267410238	78.91	91.54334305906866	78.91	99.68705618331018	78.91	91.05174693054235
78.98	100.00852020985454	78.98	99.86267113965097	78.98	99.75554493209879	78.98	93.89639556651431	78.98	99.7595447201555	78.98	92.53099783622048	78.98	99.72141627468297	78.98	90.61722787684342	78.98	99.62309528578633	78.98	99.696390365815	78.98	99.9352037368189	78.98	99.5027613274915	78.98	99.54598177440937	78.98	91.48763124979037	78.98	99.6079997586846	78.98	91.67700465672995	78.98	99.85973498270747	78.98	99.39489123325902	78.98	99.98611971498929	78.98	99.63937932028888	78.98	99.80173709723185	78.98	99.84711758622561	78.98	91.21155701866705	78.98	99.691634662373	78.98	90.60995021601639
78.98	99.56941793144276	78.98	99.59168744917555	78.98	99.42074226007121	78.98	93.22098291863196	78.98	99.66999182655077	78.98	91.50703982327657	78.98	99.71100964734848	78.98	89.60529754527191	78.98	99.54673315078217	78.98	99.48167499581477	78.98	99.80298971027383	78.98	99.47373393826238	78.98	99.22564144298602	78.98	90.53683473547181	78.98	99.30580100279242	78.98	90.99205890904656	78.98	99.50725120825918	78.98	99.26900909558425	78.98	99.22236389419379	78.98	99.46886548604037	78.98	99.47382254566244	78.98	99.67034506868448	78.98	90.07722283148894	78.98	99.41089442754527	78.98	89.57365291212655
79.04	99.64088287904949	79.04	99.5496112344652	79.04	99.52031848822342	79.04	92.73253653490328	79.04	99.68514078685931	79.04	90.89628846252312	79.04	99.47074536280788	79.04	88.7387482128771	79.04	99.66256510737047	79.04	99.73869538112753	79.04	99.62989314399353	79.04	99.40392183566608	79.04	99.13189911337915	79.04	89.64569524016454	79.04	99.41054273079878	79.04	90.20556394300331	79.04	99.50892708445386	79.04	99.36367048630129	79.04	99.52879023260033	79.04	99.41929040425191	79.04	99.50029093104638	79.04	99.80822736544815	79.04	89.32870054505852	79.04	99.40582399629166	79.04	88.88091246934836
79.07	99.50854280009813	79.07	99.53420518964792	79.07	99.27684881330617	79.07	92.12642879076188	79.07	99.57642963504533	79.07	90.2187782303713	79.07	99.48399556493688	79.07	87.57518065440573	79.07	99.4829474449483	79.07	99.68600073189525	79.07	99.61625127286517	79.07	99.34163588673577	79.07	99.10037858179112	79.07	88.87747270840268	79.07	99.26560594368169	79.07	89.35514312269295	79.07	99.39025632948625	79.07	98.97688738188187	79.07	99.17492576060783	79.07	99.44392737198142	79.07	99.49760425725131	79.07	99.69420293913907	79.07	88.4528987935838	79.07	99.22042175261878	79.07	87.91084938141024
79.12	99.39446517597898	79.12	99.60326305397814	79.12	99.49689043500223	79.12	91.64943092717569	79.12	99.58172681948436	79.12	89.26399451589735	79.12	99.53488391965669	79.12	86.79720112776363	79.12	99.48496098867147	79.12	99.68915908904737	79.12	99.63782010639764	79.12	99.39432516042619	79.12	99.04398832675375	79.12	87.9117112083429	79.12	99.34362969114751	79.12	88.67663942292903	79.12	99.27663369237287	79.12	99.14158745193521	79.12	99.40163486971277	79.12	99.31686614837614	79.12	99.40231190863994	79.12	99.52590495498056	79.12	87.43561593787133	79.12	99.46079764146572	79.12	87.00594705202484
79.15	99.40847371307066	79.15	99.57636190824367	79.15	99.2686039093941	79.15	90.69301664853703	79.15	99.55002722864286	79.15	88.27955861588876	79.15	99.42989123975126	79.15	85.63674190707582	79.15	99.52476518443432	79.15	99.68795833300791	79.15	99.51797478135008	79.15	99.2543942957003	79.15	98.81898786215193	79.15	86.86618061314458	79.15	99.24419890209104	79.15	87.47230432522308	79.15	99.35300710661333	79.15	99.05880726080827	79.15	99.20580999251904	79.15	99.33856076346878	79.15	99.43148338394849	79.15	99.49284483551796	79.15	86.53322609753171	79.15	99.40970896415843	79.15	85.93857435915521
79.21	99.4062454442467	79.21	99.50517940686206	79.21	99.18307180860909	79.21	90.16662850944358	79.21	99.44208438038719	79.21	87.55690005933783	79.21	99.42956227261702	79.21	84.51022243687488	79.21	99.55805752946128	79.21	99.65264853130594	79.21	99.50531715126895	79.21	99.45717436551763	79.21	98.86925592287334	79.21	85.98725488385159	79.21	99.11220156115134	79.21	86.7951174962045	79.21	99.31708967711364	79.21	98.90031588627039	79.21	99.13319452125572	79.21	99.32020692869781	79.21	99.53780093565616	79.21	99.74664342897296	79.21	85.2649932187555	79.21	99.40099724858476	79.21	84.97691962851484
79.24	99.381979673265	79.24	99.53331137848882	79.24	99.25789494049914	79.24	89.5670219835923	79.24	99.50627886493616	79.24	86.49900551702261	79.24	99.34545355058302	79.24	83.16731810669417	79.24	99.40825188117762	79.24	99.52811518465072	79.24	99.63058655964515	79.24	99.26861213439878	79.24	98.61059795674247	79.24	84.94894488656853	79.24	98.97323994048614	79.24	85.6121481556696	79.24	99.20603475506978	79.24	98.78338830252811	79.24	99.07422449254179	79.24	99.2091440692912	79.24	99.18354599348982	79.24	99.53112564875958	79.24	84.01788599316504	79.24	99.18666401602158	79.24	83.83592716473308
79.28	99.1284222765323	79.28	99.4196153225235	79.28	98.92454550083748	79.28	88.5171288232268	79.28	99.4064322987911	79.28	85.3805034998178	79.28	99.12866340730983	79.28	81.6343865198597	79.28	99.32831326876166	79.28	99.47357735105543	79.28	99.50217132088525	79.28	98.92536704689748	79.28	98.5890618145992	79.28	83.71581204864155	79.28	98.76318723457277	79.28	84.4593947597766	79.28	99.03639542310741	79.28	98.70666032673729	79.28	98.85051438178716	79.28	98.98552495660641	79.28	99.13049937566478	79.28	99.37203318737497	79.28	82.81336350568418	79.28	98.96223174414129	79.28	82.52051269191101
79.3	98.86133147528183	79.3	99.08716737540661	79.3	98.88360025506775	79.3	87.48588853944669	79.3	99.00001810389244	79.3	84.24672135309319	79.3	98.9328030502273	79.3	80.09425373836196	79.3	99.1426224619731	79.3	99.3127648849525	79.3	99.34444684892033	79.3	98.91671617507181	79.3	98.23673869716114	79.3	82.28925285599422	79.3	98.6191976326537	79.3	83.38541500888735	79.3	99.08133689839283	79.3	98.28861424179067	79.3	98.69090094249148	79.3	98.81595572032302	79.3	98.7317954892989	79.3	99.11932931884898	79.3	81.38435975679346	79.3	98.85092387149375	79.3	81.28866277792758
79.33	98.56958329307716	79.33	99.09989150152258	79.33	98.63595597451577	79.33	86.56948166908437	79.33	98.94049850114473	79.33	82.98087117227988	79.33	98.85307610170979	79.33	78.57156614283002	79.33	99.01711945914857	79.33	99.17273250579933	79.33	99.18093520290459	79.33	98.50609547178797	79.33	97.95957094762487	79.33	81.12683001682001	79.33	98.47599030572208	79.33	81.93417625542985	79.33	98.8880764001998	79.33	97.99977277001413	79.33	98.50843765532358	79.33	98.65138263972374	79.33	98.82119685847204	79.33	99.26693537646499	79.33	79.90818170606383	79.33	98.79518689247494	79.33	79.77454629892902
79.39	98.7935493568281	79.39	99.11152710217763	79.39	98.59865632704414	79.39	85.77109587692927	79.39	99.07512622145684	79.39	81.69814342197009	79.39	98.7582592466551	79.39	77.08106446020057	79.39	98.96971893243274	79.39	99.19587150094759	79.39	99.12744384393669	79.39	98.74821511387351	79.39	97.84499844280575	79.39	79.90645301591788	79.39	98.41067226455442	79.39	80.73591115393089	79.39	98.84421513859766	79.39	97.92438191103822	79.39	98.24624006582297	79.39	98.72124245774225	79.39	98.57568864324631	79.39	99.1434208480729	79.39	78.52209048950449	79.39	98.77696061701313	79.39	78.3189828679925
79.42	98.75149720438289	79.42	98.95693598879953	79.42	98.46901644788913	79.42	84.87571951055739	79.42	99.03970951723007	79.42	80.50750203964277	79.42	98.6778793743719	79.42	75.32179915374648	79.42	98.85724429034336	79.42	99.22440659177127	79.42	99.3206821639638	79.42	98.65136602155229	79.42	97.8284581589224	79.42	78.51869038185293	79.42	98.38445794540742	79.42	79.4695311728828	79.42	98.78337563207482	79.42	97.85284763133815	79.42	98.08018804196213	79.42	98.60469857747131	79.42	98.5298015829174	79.42	99.16023803385606	79.42	76.96703709689793	79.42	98.65065684380549	79.42	77.14837073446589
79.48	98.57615698045264	79.48	98.99453568529995	79.48	98.51817362430498	79.48	83.82588414681999	79.48	99.03643963408861	79.48	79.0500755215316	79.48	98.74710780460903	79.48	73.6312217980384	79.48	99.03832075556159	79.48	99.20724543396237	79.48	99.14112419396693	79.48	98.64542145294809	79.48	97.72922776454195	79.48	77.12977304037383	79.48	98.20765570004282	79.48	78.15207888039582	79.48	98.5754775498117	79.48	97.67028263324524	79.48	98.35021306159364	79.48	98.56893263154954	79.48	98.48354492594838	79.48	99.05917638941318	79.48	75.31729596144294	79.48	98.64883312577456	79.48	75.7510072674015
79.48	98.04987293751529	79.48	98.68764463757087	79.48	98.05547085756565	79.48	82.72502555235152	79.48	98.67470445679473	79.48	77.44492628085185	79.48	98.28141908076655	79.48	71.82051203009567	79.48	98.56147957234637	79.48	98.90537625814041	79.48	98.86641818490577	79.48	98.29599789757778	79.48	97.22028716351028	79.48	75.38502231523377	79.48	97.73981295340182	79.48	76.43404514919132	79.48	98.40154770745232	79.48	97.21703584038322	79.48	97.53741413765852	79.48	98.31827056160728	79.48	97.87840509459586	79.48	98.77113573253065	79.48	73.57389330686894	79.48	98.1121041091612	79.48	74.02594037775502
79.53	97.98725621636687	79.53	98.64348872131188	79.53	98.00198665660858	79.53	81.6988402493777	79.53	98.56843830437461	79.53	76.03428114799608	79.53	98.19800437617634	79.53	70.02765764527162	79.53	98.54772694942065	79.53	98.87277976481232	79.53	98.91407974645885	79.53	98.33499189699646	79.53	96.94453607379734	79.53	73.94603888087691	79.53	97.72433926669642	79.53	75.28120499815132	79.53	98.27333372543029	79.53	96.95721848739383	79.53	97.62503554740826	79.53	98.20018226187142	79.53	98.01017284541688	79.53	98.79570011385061	79.53	71.8467533905566	79.53	98.25961644400846	79.53	72.54706281468063
79.56	97.76521965854724	79.56	98.53009563853027	79.56	97.81821159756653	79.56	80.40940544465987	79.56	98.53464146987369	79.56	74.38391567405337	79.56	98.19806091404176	79.56	67.80700447671758	79.56	98.4220946722606	79.56	98.90430212299339	79.56	98.95697338939564	79.56	98.00846518175658	79.56	96.59716646775018	79.56	72.50966921410827	79.56	97.34629166122738	79.56	73.63048984263553	79.56	98.22672275544691	79.56	96.73389898737977	79.56	97.28562380755616	79.56	98.1113456329688	79.56	97.58918629948374	79.56	98.54949788338412	79.56	69.97535242606007	79.56	98.1470896724539	79.56	70.91243943612402
79.59	97.48715929888465	79.59	98.30313681823544	79.59	97.42837752914569	79.59	79.2401365819013	79.59	98.33974649850238	79.59	72.71550532022968	79.59	97.67546025185558	79.59	65.81522074152647	79.59	98.34945193552156	79.59	98.69426088487735	79.59	98.66647307032018	79.59	97.75145290539	79.59	96.21589817597601	79.59	70.80864413997378	79.59	97.09571022757653	79.59	72.05933706553158	79.59	97.96398139462032	79.59	96.54145601095739	79.59	96.82210651323537	79.59	97.79893952640266	79.59	97.15110396744839	79.59	98.6053708155694	79.59	68.17104474817745	79.59	97.66546934890583	79.59	69.31608840056802
79.65	97.38160988629038	79.65	98.46710574023322	79.65	97.26746302364359	79.65	78.35847559806746	79.65	98.25188471546038	79.65	71.39204853841815	79.65	97.49334197688435	79.65	64.04557129051423	79.65	98.20212044395618	79.65	98.70198214778029	79.65	98.62406099173228	79.65	97.7589177682475	79.65	96.11237279115187	79.65	69.28419304681522	79.65	96.94540801296516	79.65	70.6506754001041	79.65	97.86932845833196	79.65	96.28884063164678	79.65	96.98884756607576	79.65	97.7662173306968	79.65	97.29275092556581	79.65	98.55700536251209	79.65	66.2716502608062	79.65	97.71223525643386	79.65	68.01420338308954
79.68	97.09824129754163	79.68	98.2115158983693	79.68	97.16778698981175	79.68	76.98831165651686	79.68	97.97260385616455	79.68	69.60592119426757	79.68	97.09366282760055	79.68	61.901366558218996	79.68	97.88248824337603	79.68	98.61945259165378	79.68	98.48590803188715	79.68	97.5770975019796	79.68	95.74547357194817	79.68	67.73014112522341	79.68	96.70995468093028	79.68	69.09841771312213	79.68	97.50855298050362	79.68	95.94401323326694	79.68	96.47305820109368	79.68	97.46913131765798	79.68	96.98562708502381	79.68	98.40212880380979	79.68	64.13855091502779	79.68	97.53927014686725	79.68	66.10592248974851
79.74	96.98756368741975	79.74	97.98009396727404	79.74	97.00437729569946	79.74	75.84801120258743	79.74	97.91044335709499	79.74	67.87103519209565	79.74	97.25782111757697	79.74	60.25253477853362	79.74	97.96996200445362	79.74	98.493165223416	79.74	98.36013645794651	79.74	97.31698765031456	79.74	95.54059881569768	79.74	66.39384518005805	79.74	96.68026035452061	79.74	67.70613859466592	79.74	97.49510467832377	79.74	95.98150555308034	79.74	96.4489850963838	79.74	97.42772128203475	79.74	96.76963272082511	79.74	98.27466792528939	79.74	62.420892671849636	79.74	97.57720148270629	79.74	64.7900857271809
79.76	96.67508667306414	79.76	97.86486724541514	79.76	96.66647794425027	79.76	74.39756931446365	79.76	97.6399525538054	79.76	66.06567173463759	79.76	96.83855299732441	79.76	57.820188003642066	79.76	97.7365731241954	79.76	98.37096167450251	79.76	98.14132528287486	79.76	97.04576013749104	79.76	95.06214226942076	79.76	64.55354021687866	79.76	96.04116105717901	79.76	66.08847509673038	79.76	97.35590594939329	79.76	95.1221178321697	79.76	95.72411517517268	79.76	97.06730789891965	79.76	96.28404981879956	79.76	97.92128282503191	79.76	60.49071608743357	79.76	97.05582382788822	79.76	63.109837807713596
79.82	96.19127495532034	79.82	97.67381346030206	79.82	96.38060891695903	79.82	73.4686905587932	79.82	97.58693068387922	79.82	64.50784265603377	79.82	96.67462113266356	79.82	55.881983838046494	79.82	97.40698719731078	79.82	98.37811709880762	79.82	98.15341398521481	79.82	96.7687090379133	79.82	94.72203693350257	79.82	63.05953564047868	79.82	95.8883814707342	79.82	64.65987947526332	79.82	97.07977180167869	79.82	94.93268637349806	79.82	95.73238504485849	79.82	96.83748407855718	79.82	96.08901607602424	79.82	97.97788327971134	79.82	58.29245859758121	79.82	97.01841433762617	79.82	61.71666322169941
79.85	96.0649967367907	79.85	97.57100482112705	79.85	96.21032611566217	79.85	72.28973853184752	79.85	97.26565977500671	79.85	62.78775062367753	79.85	96.20933718209226	79.85	53.843040774023	79.85	97.24928376225066	79.85	98.11955271923675	79.85	97.78874350353583	79.85	96.50782018961426	79.85	94.1341617418544	79.85	61.81264570486979	79.85	95.36986335423545	79.85	63.121073004628755	79.85	96.84747356510607	79.85	94.4267322388625	79.85	95.1412301863177	79.85	96.48524082524344	79.85	95.70238234269391	79.85	97.80644584473703	79.85	56.32523359914212	79.85	96.45937516885932	79.85	60.2310934149975
79.89	95.57246888333604	79.89	97.11031945533945	79.89	95.52894804504163	79.89	71.10958204605022	79.89	97.17760494442632	79.89	61.00248998184289	79.89	96.03426536517132	79.89	52.02670472126891	79.89	97.09865340991489	79.89	97.93080227014939	79.89	97.69854048408898	79.89	96.20842013944446	79.89	93.67103685367368	79.89	60.44080226080902	79.89	94.93320812321504	79.89	61.83123993699031	79.89	96.46566554071194	79.89	93.84742719796826	79.89	94.66722707722897	79.89	96.22743400194993	79.89	95.23788983708612	79.89	97.63075977159642	79.89	54.464966019680936	79.89	96.39970389363675	79.89	59.02677611044318
79.92	95.1272808804006	79.92	96.94928384669767	79.92	95.37434536240859	79.92	70.1730626151951	79.92	96.9167287174092	79.92	59.51271224515579	79.92	95.63343626878877	79.92	50.101847017370375	79.92	96.67597071770727	79.92	97.67102178537534	79.92	97.45863248262302	79.92	95.92149754787198	79.92	93.21393884185372	79.92	58.99345637729241	79.92	94.57185217792068	79.92	60.523016896352175	79.92	96.15326354482227	79.92	93.16626605289711	79.92	94.49542280867124	79.92	95.93547481497946	79.92	94.92796704334278	79.92	97.33775221425007	79.92	52.415142958626625	79.92	95.87428844762738	79.92	57.69969441418582
79.97	94.83563983148942	79.97	96.95682682531678	79.97	94.9097424202494	79.97	69.15035609543524	79.97	96.68064321595035	79.97	58.009474486027145	79.97	95.33776140690682	79.97	48.25488609567882	79.97	96.58817836644187	79.97	97.61199375058202	79.97	97.46149252860572	79.97	95.54741997447937	79.97	92.77282080770759	79.97	57.82588713795645	79.97	94.23186492526034	79.97	59.322261362900164	79.97	95.83809585883465	79.97	92.89132809623864	79.97	94.033407489367	79.97	95.60321487623027	79.97	94.53741334117396	79.97	97.39963037231666	79.97	50.8894867172256	79.97	95.70839740709057	79.97	56.54794610483791
80	94.4312063364806	80	96.60839028908148	80	94.43962598015736	80	68.14066513125834	80	96.40395504561344	80	56.2910949193853	80	95.18863990382877	80	46.71413548049731	80	96.32981662316654	80	97.44042140860317	80	97.23400243538423	80	95.25643864630689	80	92.26349754047216	80	56.70125950318526	80	93.760117053396	80	58.27610254936741	80	95.5886606647826	80	92.41213778288056	80	93.41947151177887	80	95.18337869647712	80	93.891148026005	80	96.84874476268114	80	49.20061099272296	80	95.21375263497185	80	55.52200325643248
80.03	93.78614328256884	80.03	96.10123464108963	80.03	94.00343054700171	80.03	67.29562840965863	80.03	96.16391810639081	80.03	54.93170509428542	80.03	94.565574731927	80.03	44.85938441989868	80.03	95.87550097777424	80.03	97.04921162286111	80.03	96.73793700225102	80.03	94.70434975534711	80.03	91.3329366587839	80.03	55.648280136950746	80.03	93.07476217172363	80.03	57.20001908869594	80.03	95.19163123974913	80.03	91.63770678164234	80.03	93.01606227600719	80.03	94.73838631402207	80.03	93.52234773685262	80.03	96.66018760236591	80.03	47.454403332441906	80.03	95.05377606079529	80.03	54.59101423533315
80.06	93.3147703030256	80.06	95.8802645719644	80.06	93.54667871578818	80.06	66.34779391838624	80.06	95.75126887219409	80.06	53.78733886769718	80.06	94.04644329804923	80.06	43.26974233797275	80.06	95.5750190120782	80.06	96.78704423376058	80.06	96.41066699497811	80.06	94.17819686112864	80.06	90.8029393063662	80.06	54.70709595008854	80.06	92.53709962230326	80.06	56.35754795978225	80.06	94.72925244650986	80.06	90.81080476233566	80.06	92.26002324919486	80.06	94.39492951191532	80.06	92.74831262512109	80.06	96.40478767127136	80.06	45.976546858775514	80.06	94.50007090089991	80.06	53.6681461930167
80.12	93.10059962650112	80.12	95.65259129048596	80.12	93.29545850460106	80.12	65.80905746549605	80.12	95.62407926800554	80.12	52.48306052635558	80.12	93.6456603218513	80.12	42.40528049286276	80.12	95.45024046729571	80.12	96.7296001478769	80.12	96.30664027022222	80.12	93.84869103496194	80.12	90.41118905152439	80.12	54.13846084662287	80.12	92.11690338772135	80.12	55.560853669612506	80.12	94.3645938082853	80.12	90.21225406824121	80.12	91.99952141309457	80.12	94.021869163781	80.12	92.40541955511632	80.12	96.02890828228585	80.12	44.75305331775186	80.12	94.13961952117391	80.12	53.074972745594394
80.15	92.54526119475969	80.15	95.21339070207351	80.15	92.53520119342544	80.15	65.09311500030219	80.15	95.14673139150503	80.15	51.46916632859673	80.15	93.21309667484454	80.15	40.88114137267229	80.15	95.02185620304533	80.15	96.45443814430368	80.15	96.07673377860948	80.15	93.40687358038662	80.15	89.43855333270703	80.15	53.235852030311676	80.15	91.30955292934308	80.15	55.009280901710774	80.15	93.82027423554838	80.15	89.22324685871024	80.15	91.36408248299023	80.15	93.47918900642989	80.15	91.7864786752038	80.15	95.81226911603402	80.15	43.440284183415535	80.15	93.63094379581929	80.15	52.300104610803864
80.18	91.7311156092565	80.18	94.65747131285629	80.18	92.09335714899149	80.18	64.39253842758849	80.18	94.79150709814738	80.18	50.477008612789724	80.18	92.46823944270379	80.18	39.8078348831011	80.18	94.70401694222633	80.18	96.15282877293197	80.18	95.76078960703268	80.18	92.72491076074354	80.18	88.38038467571056	80.18	52.65109125571039	80.18	90.51211974104517	80.18	54.24838499980187	80.18	93.52216424570133	80.18	88.26546503504156	80.18	90.42611656765624	80.18	93.04367718624077	80.18	91.11050407880731	80.18	95.30978808140462	80.18	42.39686946386767	80.18	93.1549500429818	80.18	51.62523138140253
80.21	91.0911869009276	80.21	94.18673693835515	80.21	91.36469229794143	80.21	63.981842144562506	80.21	94.13700366740053	80.21	49.492318450082564	80.21	91.80463353722904	80.21	38.84739578667142	80.21	94.1894692865424	80.21	95.77176583005657	80.21	95.2879048586548	80.21	91.99347741101005	80.21	87.62297183397014	80.21	51.92427533264675	80.21	89.84910541048325	80.21	53.70844916597356	80.21	92.91905424842665	80.21	87.46313508941515	80.21	89.7527359663466	80.21	92.46232583474163	80.21	90.24626710668744	80.21	94.86112578745771	80.21	41.32438217563092	80.21	92.37844557598024	80.21	51.28010171857671
80.27	90.7910047383137	80.27	94.05383255453755	80.27	90.87579146500735	80.27	63.50576023788139	80.27	93.99040774237014	80.27	48.99538678795766	80.27	91.51425063146787	80.27	38.1828850106155	80.27	94.07359157695134	80.27	95.4522463808187	80.27	95.20822436527176	80.27	91.69203763862667	80.27	86.76271304731817	80.27	51.78531290513378	80.27	89.24501108950028	80.27	53.34248925331868	80.27	92.33989383066448	80.27	86.62212421293889	80.27	89.25454026838494	80.27	91.9693032141803	80.27	89.95813392480572	80.27	94.68184011340132	80.27	40.581351781450444	80.27	91.86282839605727	80.27	50.97531796796758
80.3	89.78163508823224	80.3	93.40565460593352	80.3	90.05307320547762	80.3	63.13433691873452	80.3	93.57090246624533	80.3	48.14441818957921	80.3	90.6167585575259	80.3	37.50270296752148	80.3	93.44354324274862	80.3	95.1389662547723	80.3	94.77555092136599	80.3	90.9191487409745	80.3	85.84717711238947	80.3	51.340849648256984	80.3	88.43126850910673	80.3	52.98370439458702	80.3	91.7337104291758	80.3	85.35873908718641	80.3	88.45372417443274	80.3	91.32359760782778	80.3	89.14869233152251	80.3	94.28510459480927	80.3	39.87440635031934	80.3	91.31221289705498	80.3	50.529916798461365
80.33	89.07329875442156	80.33	92.74105650854722	80.33	89.60219099017736	80.33	62.705329669884556	80.33	92.98699011327282	80.33	47.57200591076086	80.33	90.1519405556041	80.33	36.689178454364786	80.33	92.76964545452971	80.33	94.88336070470855	80.33	94.25598418040825	80.33	90.10681646239802	80.33	84.67391798928547	80.33	50.880001925087875	80.33	87.4011173753286	80.33	52.49670263430578	80.33	91.19494271038269	80.33	84.16206809517784	80.33	87.45575726553984	80.33	90.7389367898028	80.33	88.03296706328736	80.33	93.73738351009668	80.33	39.236507010595844	80.33	90.44493439277022	80.33	50.237920182822435
80.38	88.29444800768067	80.38	92.19834546657145	80.38	88.49049228487151	80.38	62.68180797755118	80.38	92.54790380737575	80.38	46.984032714937015	80.38	89.63439451177308	80.38	36.40508684857928	80.38	92.45931567338059	80.38	94.48721792901374	80.38	93.72133822621916	80.38	89.48669779866326	80.38	83.72974962980206	80.38	50.72013015671579	80.38	86.58573377083181	80.38	52.40157576100043	80.38	90.62303109361486	80.38	83.33231954605523	80.38	86.61979880836623	80.38	90.044271613516	80.38	87.35707192265758	80.38	93.36803398821355	80.38	38.65114156116804	80.38	89.87410328581294	80.38	49.998309590817136
80.4	87.02983806548751	80.4	91.4757789943995	80.4	87.58227957227278	80.4	62.2421895377084	80.4	91.84883078055664	80.4	46.44927026638739	80.4	88.48648788742452	80.4	35.926682447656894	80.4	91.60636110356619	80.4	93.80604403057292	80.4	93.04826453365374	80.4	88.52164583027094	80.4	82.3937293987216	80.4	50.34616820287104	80.4	85.41500994828179	80.4	52.10291488278248	80.4	89.77441031044512	80.4	81.76769409393575	80.4	85.6433857353553	80.4	89.33525585412232	80.4	86.1404328713564	80.4	92.76825459468009	80.4	37.96389026560931	80.4	89.06445147118168	80.4	49.68980474232255
80.46	86.63058027702066	80.46	91.05498814545348	80.46	86.80805106604822	80.46	62.1262826189859	80.46	91.3665496165514	80.46	46.22113755638154	80.46	87.60400807994203	80.46	35.35044360093158	80.46	91.35535749156362	80.46	93.65525064818333	80.46	92.8035932648491	80.46	87.6416340408125	80.46	81.20399019401953	80.46	50.32280709818229	80.46	84.48830217597391	80.46	51.88727563360769	80.46	89.06989558059949	80.46	80.49706893982574	80.46	84.6697090215144	80.46	88.57263011261065	80.46	85.4487451530594	80.46	92.32139213797726	80.46	37.72254964477266	80.46	88.25634593816385	80.46	49.66091117719414
80.5	85.26638568990501	80.5	90.21671341246166	80.5	85.82135064148301	80.5	61.96477339221187	80.5	90.7087110942986	80.5	45.73925205701467	80.5	86.64850201870165	80.5	35.16527742951439	80.5	90.63709938337449	80.5	92.98239947279812	80.5	92.04037259438657	80.5	86.76430238854289	80.5	79.86880085332841	80.5	50.20495596589631	80.5	83.50224948299191	80.5	51.782303409247774	80.5	88.37991899804516	80.5	79.09861666645445	80.5	83.58455156226262	80.5	87.66361624955104	80.5	84.21918266298479	80.5	91.81592381962928	80.5	37.354383459997855	80.5	87.35063649816715	80.5	49.44649769232435
80.53	84.25556970209168	80.53	89.33539459726605	80.53	84.87401360518703	80.53	61.68700645604257	80.53	90.00250187693322	80.53	45.38831410995066	80.53	85.87054819463658	80.53	34.81590632515359	80.53	89.86934527332764	80.53	92.46326405555439	80.53	91.42633134968474	80.53	85.65001739308177	80.53	78.05973287851646	80.53	49.87545347805335	80.53	82.38016419105529	80.53	51.61864652696215	80.53	87.488858764833	80.53	77.38695099988092	80.53	82.27187925281237	80.53	86.74852640380004	80.53	82.85937647766839	80.53	91.05429002017326	80.53	36.849910207282164	80.53	86.38650908386454	80.53	49.23580788047423
80.59	83.06763680433366	80.59	88.68542794325559	80.59	83.89138066374399	80.59	61.74431281155268	80.59	89.34686027854347	80.59	45.23477883210995	80.59	84.86505095094522	80.59	34.59235421542925	80.59	89.32731654517973	80.59	92.04673721393972	80.59	90.9306427429239	80.59	84.59284395591146	80.59	76.85467901434905	80.59	49.93284751291769	80.59	81.21280179288016	80.59	51.404612974323236	80.59	86.62425826335544	80.59	75.70642795993223	80.59	80.98388180144728	80.59	85.86402583826191	80.59	81.72798180239633	80.59	90.39366124525293	80.59	36.66673363144095	80.59	85.37036977142634	80.59	49.09669628592408
80.62	81.85615803143426	80.62	87.72286789617198	80.62	82.5175063037103	80.62	61.618657420605786	80.62	88.39530958369684	80.62	44.99796197341815	80.62	83.41859517709943	80.62	34.38494168983548	80.62	88.44081382632628	80.62	91.30192732597025	80.62	90.06593175714492	80.62	83.4600147246258	80.62	75.06559896075598	80.62	49.61093680852414	80.62	79.82838165824452	80.62	51.407929352757094	80.62	85.69602626138393	80.62	73.89291797121386	80.62	79.68175256386097	80.62	84.93484374914935	80.62	80.28934053859118	80.62	89.59949490595237	80.62	36.56531254154348	80.62	84.29113332961025	80.62	48.97954579490966
80.64	80.42389656633172	80.64	86.78136850651687	80.64	81.19550178431835	80.64	61.244925938645906	80.64	87.66102828011579	80.64	44.6692307318565	80.64	82.01592952092824	80.64	33.92480345834555	80.64	87.37715154393767	80.64	90.52949550168769	80.64	89.22389669419007	80.64	82.1010335881663	80.64	73.15734361259678	80.64	49.584644638373085	80.64	78.55073369015604	80.64	51.22078131430262	80.64	84.59530354473988	80.64	71.91227158830536	80.64	78.01253297569838	80.64	83.74365637795516	80.64	78.6191041375021	80.64	88.68714929922623	80.64	36.28389481547239	80.64	83.02836765210681	80.64	48.880724794590996
80.7	79.08469564969278	80.7	85.83722750863502	80.7	80.0290983759204	80.7	61.138942980322874	80.7	86.78001209413497	80.7	44.593751172937125	80.7	81.09860485649017	80.7	33.9491425096919	80.7	86.68311867867378	80.7	89.95400831891668	80.7	88.3995004335574	80.7	81.09493092034666	80.7	71.53189943309934	80.7	49.558594190183236	80.7	77.05977468507054	80.7	51.40297316922354	80.7	83.73489918604251	80.7	70.22414241836714	80.7	76.6924794075881	80.7	82.74065202225117	80.7	77.31607922397288	80.7	87.94766756619052	80.7	36.160973817767264	80.7	82.0129190065391	80.7	48.8066037150544
80.73	77.47104258929089	80.73	84.76264344430943	80.73	78.5183176956501	80.73	61.14537848204074	80.73	85.79459201265078	80.73	44.41670967382005	80.73	79.45821874025113	80.73	33.70090611986114	80.73	85.50271436110202	80.73	89.10659682634983	80.73	87.30977400030136	80.73	79.76114538837408	80.73	69.50540327160316	80.73	49.30195239525818	80.73	75.67968648946011	80.73	51.108406108691256	80.73	82.43886893385537	80.73	67.96595987995236	80.73	74.82483484791499	80.73	81.49030458764003	80.73	75.33144574378277	80.73	86.9249024941032	80.73	35.812900083471575	80.73	80.55423083795492	80.73	48.707558330292464
80.77	75.74766896570625	80.77	83.51334418784296	80.77	76.915792090797	80.77	61.120306996117826	80.77	84.87787368926278	80.77	44.27556718706336	80.77	78.01440175516039	80.77	33.41339678748916	80.77	84.4802696947632	80.77	88.14791424153518	80.77	86.48374748124948	80.77	78.44188262292163	80.77	67.52391244145053	80.77	49.37544272363502	80.77	74.14418475290145	80.77	51.127072009253176	80.77	81.32969794034128	80.77	66.13250848119691	80.77	73.21273876777873	80.77	80.35606911028415	80.77	73.53891641190222	80.77	85.9738891639063	80.77	35.69953036919628	80.77	79.06056017706395	80.77	48.627540330569005
80.8	73.92124236780082	80.8	82.43378098664876	80.8	75.23575434162801	80.8	60.98637191212001	80.8	83.73349704211249	80.8	43.90826087921083	80.8	76.49023084210077	80.8	33.15188198390031	80.8	83.29494352764273	80.8	87.15199416638252	80.8	85.33126214517584	80.8	76.93543106253254	80.8	65.19548478516526	80.8	49.17015712554362	80.8	72.70434433505612	80.8	50.95063519166745	80.8	80.14318412659411	80.8	63.89968831156509	80.8	71.10573709853917	80.8	79.03734757232586	80.8	71.65302819940756	80.8	84.8073817641396	80.8	35.541710944172124	80.8	77.66836367461939	80.8	48.43269670796007
80.83	72.31079270625537	80.83	81.03585522060546	80.83	73.5460844787046	80.83	60.83341543111449	80.83	82.95836634259757	80.83	43.89135735392943	80.83	74.62071705742285	80.83	33.197494745412634	80.83	82.30770693754171	80.83	86.1549888568313	80.83	84.18903560841564	80.83	75.57890668954138	80.83	63.134686234728136	80.83	49.190414001843976	80.83	71.31601776908204	80.83	51.05821549817791	80.83	78.99049558328304	80.83	61.56862846763352	80.83	69.38989908217427	80.83	77.68019923112249	80.83	69.60775609814479	80.83	83.5953339006451	80.83	35.35542727028987	80.83	76.31027787014588	80.83	48.46177901030258
80.88	70.50821699573325	80.88	79.84063695900991	80.88	71.91413561845918	80.88	60.780063050983976	80.88	81.96243919169663	80.88	43.793532724077245	80.88	73.06198725725534	80.88	33.01913929451574	80.88	81.2212655584214	80.88	85.2551074471715	80.88	83.27099861629425	80.88	74.22638645339487	80.88	60.855639299025434	80.88	48.997711290183396	80.88	70.06740779781076	80.88	51.03503048956962	80.88	77.94475590124492	80.88	59.59087625823401	80.88	67.43063077467656	80.88	76.52956574684494	80.88	67.41591645041524	80.88	82.51392125463389	80.88	35.41400242249134	80.88	75.01892235267178	80.88	48.47705649495331
80.91	68.42387784147378	80.91	78.58328320007412	80.91	70.26793743349602	80.91	60.94586849382466	80.91	80.79649506459185	80.91	43.830624399461705	80.91	71.43882290930404	80.91	33.06474293904579	80.91	79.80953735159508	80.91	84.3842248717692	80.91	81.88767326861064	80.91	72.84974359991865	80.91	58.64252719276607	80.91	49.126596780204146	80.91	68.37248065609768	80.91	50.911722545802874	80.91	76.65858914643958	80.91	57.56956910818487	80.91	65.50816148951768	80.91	75.19286925878247	80.91	65.1051850315289	80.91	81.35082133662992	80.91	35.13493974660775	80.91	73.45506812135184	80.91	48.34817201148925
80.97	66.60101106471724	80.97	77.6012518897531	80.97	68.5547763873229	80.97	60.89578034661426	80.97	80.01633089526415	80.97	43.76952494644683	80.97	69.80412260895804	80.97	33.08626407198778	80.97	78.71241625935419	80.97	83.27166527526748	80.97	80.88608393417306	80.97	71.29514704111739	80.97	56.5726635096279	80.97	49.129879894597174	80.97	67.34166280682676	80.97	51.05138788041903	80.97	75.62120321807971	80.97	55.583233623425315	80.97	63.48081646416476	80.97	74.0793489304402	80.97	63.11094316559344	80.97	80.21867307125592	80.97	35.19055004826562	80.97	72.15598911815951	80.97	48.502364082136175
81	64.47793010732084	81	76.30473674407321	81	66.69318625751116	81	60.8435802787537	81	78.89502986051463	81	43.64334031460691	81	67.76201421889851	81	32.83270764207459	81	77.48098655162494	81	82.26314932203333	81	79.61163677096182	81	69.9099640177547	81	54.274719025283005	81	48.97852047214958	81	66.02311209161645	81	50.985683947463514	81	74.4689267549957	81	53.258058937985055	81	61.567142077930086	81	72.66141658660767	81	60.5513912476561	81	79.0339205847308	81	34.98354749931801	81	70.76968968907669	81	48.300859944225905
81.03	62.62186616267136	81.03	74.86879833884856	81.03	64.86285818806445	81.03	60.64506961628515	81.03	77.69327211655629	81.03	43.58950759518237	81.03	65.80824658034689	81.03	32.905567294292325	81.03	76.1159312724359	81.03	81.06003613256313	81.03	78.23063890195182	81.03	68.75368636227158	81.03	52.286555026382615	81.03	49.13941046774504	81.03	64.81186892481378	81.03	50.96339319563849	81.03	73.46649975841646	81.03	51.48787770984546	81.03	59.37725302330475	81.03	71.51949176541042	81.03	58.340742018935266	81.03	77.59329253296711	81.03	34.94221865152879	81.03	69.41747928601069	81.03	48.31557100589417
81.06	60.56920723860148	81.06	73.62469979793507	81.06	63.30413102122151	81.06	60.767991950352545	81.06	76.85115831447676	81.06	43.53550298579329	81.06	64.03885961770004	81.06	32.70545572923327	81.06	74.70399003375147	81.06	79.96223227488478	81.06	76.80169937773306	81.06	67.54300467156841	81.06	50.11741278792135	81.06	48.940650654468755	81.06	63.790694043991174	81.06	50.941053875144476	81.06	72.21589438616608	81.06	49.36804691910521	81.06	57.292403614188345	81.06	70.29974650576901	81.06	55.6602452663673	81.06	76.35988859126438	81.06	35.01183653385617	81.06	68.06203396337695	81.06	48.2145904731519
81.12	58.478676447916605	81.12	72.42656667113012	81.12	61.377061787278585	81.12	60.73600223132491	81.12	76.05652477007025	81.12	43.390477667364266	81.12	62.231682520648725	81.12	32.76923961939632	81.12	73.58950906758106	81.12	78.73498687876467	81.12	75.589487061463	81.12	66.39463883976329	81.12	48.17551756138792	81.12	49.04389089028757	81.12	62.81624093427944	81.12	50.91080225213209	81.12	71.49225432942448	81.12	47.89364033012077	81.12	55.33456124020437	81.12	69.18574066028262	81.12	53.41805925957591	81.12	74.94099033945763	81.12	34.854582731827264	81.12	66.9178605673396	81.12	48.21490386884588
81.14	56.334778618991436	81.14	71.32386478132887	81.14	59.662323491476876	81.14	60.55386082149532	81.14	75.14091256485433	81.14	43.44555817312986	81.14	60.418483054909416	81.14	32.36056721702798	81.14	72.157050196131	81.14	77.64901216406133	81.14	74.15230229039247	81.14	65.12529891076578	81.14	46.285672237690754	81.14	48.91601095134823	81.14	61.74219372882318	81.14	50.84723802769347	81.14	70.44723405165855	81.14	45.98612857746157	81.14	53.36718983969814	81.14	68.22578465876276	81.14	50.84354015308632	81.14	73.62905019514017	81.14	34.87011142100961	81.14	65.59195158511656	81.14	48.12308660310756
81.2	54.45429434067207	81.2	70.20519296799705	81.2	58.18148793780249	81.2	60.81587557743742	81.2	74.41741074909437	81.2	43.4280570497158	81.2	58.73481596089745	81.2	32.69888682094248	81.2	71.01823970467797	81.2	76.55726158221213	81.2	72.92866409131662	81.2	64.0714087659132	81.2	44.450411822073825	81.2	49.00382044905818	81.2	60.982173830104955	81.2	51.00662850161092	81.2	69.76508860364092	81.2	44.5330488913411	81.2	51.397023863847245	81.2	67.27119357232894	81.2	48.47031527866126	81.2	72.55184861535594	81.2	34.842287246052656	81.2	64.57623352154305	81.2	48.283225176805765
81.23	52.49533944738286	81.23	69.18694026461777	81.23	56.412688920928154	81.23	60.6596476328154	81.23	73.53893138400308	81.23	43.48354994819149	81.23	56.93559594518535	81.23	32.46883486320602	81.23	69.79544523121992	81.23	75.33741399172962	81.23	71.63043513485016	81.23	63.184999209411195	81.23	42.71470298932289	81.23	49.08739377643439	81.23	60.22811473136257	81.23	50.99882264346327	81.23	68.96316863196058	81.23	42.861673122402934	81.23	49.640988754091914	81.23	66.30945693353115	81.23	46.025491319264695	81.23	71.06191399709614	81.23	34.74422315194438	81.23	63.519883723962685	81.23	48.079517862542936
81.26	50.550947950608816	81.26	68.10468639303726	81.26	54.862450148490474	81.26	60.709897101828474	81.26	72.59290167603059	81.26	43.26326602151664	81.26	55.00925075029359	81.26	32.45910760235134	81.26	68.73089472214471	81.26	74.1630775841486	81.26	70.1202906454608	81.26	62.07516340878283	81.26	41.169350134250465	81.26	48.98145580446543	81.26	59.54174747385685	81.26	50.87386549896193	81.26	68.1477953341466	81.26	41.67996435177001	81.26	47.73519125325839	81.26	65.51163086648754	81.26	43.40269639353545	81.26	69.86600331555024	81.26	34.6645580093258	81.26	62.34774449648149	81.26	47.99198688879922
81.32	48.937544529230394	81.32	67.1223919361947	81.32	53.26417615199663	81.32	60.81084434238917	81.32	72.19967996481132	81.32	43.33735944223306	81.32	53.56158315244627	81.32	32.55051094379837	81.32	67.49016156579103	81.32	73.0088450814367	81.32	68.98370235219909	81.32	61.23073971562664	81.32	39.71937305396856	81.32	49.069986817144134	81.32	59.120955505252354	81.32	50.96064319719663	81.32	67.48173839359048	81.32	40.68375220013762	81.32	46.07705432419132	81.32	64.68974163581504	81.32	41.45937667718425	81.32	68.60263276913841	81.32	34.710979027972265	81.32	61.609362880154315	81.32	48.10873022234096
81.34	47.02685457272812	81.34	66.16078225201497	81.34	52.0940020219458	81.34	60.77997640397115	81.34	71.43214151718097	81.34	43.21737217741106	81.34	52.046700199434575	81.34	32.486447500676505	81.34	66.35333161169606	81.34	71.92249870071848	81.34	67.57650844493455	81.34	60.36768733543784	81.34	38.489767640222375	81.34	48.91566497312154	81.34	58.58087565911299	81.34	50.91565137578563	81.34	67.12566358863926	81.34	39.27192365276063	81.34	44.519817385410626	81.34	63.93985601749427	81.34	38.98516685734684	81.34	67.29138439590675	81.34	34.45492281487033	81.34	60.59894790964336	81.34	48.06524218808819
81.38	45.525815474733335	81.38	65.18379938074038	81.38	50.92364722537246	81.38	60.62987548133896	81.38	70.95097200735994	81.38	43.09724292457985	81.38	50.643428918359305	81.38	32.41985388616634	81.38	65.33042826526278	81.38	70.86221350593975	81.38	66.55366498314373	81.38	59.57125121924214	81.38	37.316938064145916	81.38	48.90452112661709	81.38	58.184998860389804	81.38	50.871316908991005	81.38	66.59961665966826	81.38	38.66889487067522	81.38	43.27330065627209	81.38	63.456549740401044	81.38	36.978189217602875	81.38	66.2630996829484	81.38	34.56932821774376	81.38	59.72953119282966	81.38	48.03548121715821
81.41	43.86368815652723	81.41	64.37416041396585	81.41	49.5512872744495	81.41	60.79493829563443	81.41	70.45361881454822	81.41	43.23623920919962	81.41	49.16214892132332	81.41	32.19818051813351	81.41	64.3093174159715	81.41	69.90563123856275	81.41	65.3218780152656	81.41	58.918983479494585	81.41	36.24468089079025	81.41	48.902420571616815	81.41	57.75468041167943	81.41	51.0209173501353	81.41	66.16822363131298	81.41	37.76149920092253	81.41	41.76877722777019	81.41	62.80542682435164	81.41	34.88474329583721	81.41	65.16351256998283	81.41	34.57265107791472	81.41	58.87227402798666	81.41	48.13284659781905
81.47	42.549254480476286	81.47	63.65507789211008	81.47	48.574313738963774	81.47	60.75220000689483	81.47	70.09396099879773	81.47	43.30145641164741	81.47	48.184875399424165	81.47	32.13816245144589	81.47	63.40865638706892	81.47	69.08967144751733	81.47	64.30420176450964	81.47	58.182885202001536	81.47	35.49643571348497	81.47	49.06194607502797	81.47	57.59559819728204	81.47	51.1128621641064	81.47	65.75695203136065	81.47	37.215565975268184	81.47	40.48510157295694	81.47	62.437650376759855	81.47	33.08335377636835	81.47	64.2267920450594	81.47	34.534940504559735	81.47	58.32651514066006	81.47	48.064711189473066
81.5	41.30636765747298	81.5	62.9934099206762	81.5	47.7018510002281	81.5	60.738626942853145	81.5	69.73862044213489	81.5	43.2178653857237	81.5	46.813577962144876	81.5	32.13904219056441	81.5	62.64757129079279	81.5	67.98018387928715	81.5	63.13928250539248	81.5	57.592092477274655	81.5	34.63216543243663	81.5	48.93199360034524	81.5	57.38632364539047	81.5	51.11547233723563	81.5	65.54932001547851	81.5	36.709493112598494	81.5	39.43443609032373	81.5	61.87362166611122	81.5	31.3821004402798	81.5	63.16289033252428	81.5	34.538178376989016	81.5	57.667504109206014	81.5	48.029832497933654
81.53	40.09309419646835	81.53	62.180230675800125	81.53	46.75976730272563	81.53	60.48999992263263	81.53	69.27878322403306	81.53	43.08733572990662	81.53	45.94330437198343	81.53	32.07237318352365	81.53	61.65138077813994	81.53	67.01647461675469	81.53	61.945576614646534	81.53	56.897588831686186	81.53	33.91826642509703	81.53	48.87245247302443	81.53	57.03988838776487	81.53	50.900620074325325	81.53	65.23494143370306	81.53	36.22693196983734	81.53	38.610270330793966	81.53	61.51498413010454	81.53	29.516423794532603	81.53	62.20058007688431	81.53	34.38096715088365	81.53	56.95863071009146	81.53	48.059254411703584
81.56	39.10592089340798	81.56	61.338931731310375	81.56	45.956649959437975	81.56	60.50052806439974	81.56	69.0979767203299	81.56	43.003138277651935	81.56	44.9621513353587	81.56	32.30364678561244	81.56	61.25030839165478	81.56	66.22403422404683	81.56	60.949815942076015	81.56	56.20470569003657	81.56	33.28378411980075	81.56	48.83553185158746	81.56	56.737555199360735	81.56	50.98588904254128	81.56	64.8732586709468	81.56	35.73106560567212	81.56	37.55159077643562	81.56	61.22126015338649	81.56	28.048119020313862	81.56	61.340670578311254	81.56	34.25286717590391	81.56	56.22549873074555	81.56	47.87260043776084
81.61	38.43723031234954	81.61	60.89398581724821	81.61	45.50663135803609	81.61	60.63066870157645	81.61	68.82034899587521	81.61	43.124418886420756	81.61	44.35584225580158	81.61	32.13802817836191	81.61	60.61815285084227	81.61	65.34094963875613	81.61	60.33478819275184	81.61	55.82517955947316	81.61	32.863602174178716	81.61	48.99175867737543	81.61	56.69081809027558	81.61	50.98300287079008	81.61	64.71993631920067	81.61	35.3057571606163	81.61	37.021893726137115	81.61	61.11691747482962	81.61	26.823077804731508	81.61	60.48637671011525	81.61	34.32808303310759	81.61	55.77032286098064	81.61	48.05418631252926
81.67	37.49166275551113	81.67	60.44746676694295	81.67	44.82207484328415	81.67	60.70296368971949	81.67	68.78358350021563	81.67	43.14303469843203	81.67	43.582457841753175	81.67	32.25850072693334	81.67	60.1293878843827	81.67	64.76440818522836	81.67	59.5778308268025	81.67	55.15198246927335	81.67	32.66808684387187	81.67	48.92043203928031	81.67	56.58196520756426	81.67	51.2049367130587	81.67	64.66101738573296	81.67	35.35731011541283	81.67	36.43739509751492	81.67	61.02640158200217	81.67	25.80950764420167	81.67	59.84279163143222	81.67	34.546575249747036	81.67	55.32499735771417	81.67	48.14312562376844
81.68	36.83297877928297	81.68	59.60229011025816	81.68	44.370556267997195	81.68	60.60938134648912	81.68	68.62446047930997	81.68	42.9926004061063	81.68	43.00702945606183	81.68	32.103879612330836	81.68	59.63027431649332	81.68	63.950566901737425	81.68	58.67479308042321	81.68	54.41931877944815	81.68	32.14452810940851	81.68	48.94349843123518	81.68	56.545091544605974	81.68	51.03876216145365	81.68	64.61125714190828	81.68	34.8208867582625	81.68	35.83878889371216	81.68	60.74303162922604	81.68	24.599273342535295	81.68	58.99815843845686	81.68	34.31494645166936	81.68	54.52738149035682	81.68	47.86597492326562
81.74	36.317636386236515	81.74	59.05651524078589	81.74	44.100915710999274	81.74	60.66672638956556	81.74	68.56040800823192	81.74	43.14289650345912	81.74	42.424476044165495	81.74	31.997162823196962	81.74	59.13767755650928	81.74	63.43071224880597	81.74	58.00215894962067	81.74	53.82041490087325	81.74	32.05513417010632	81.74	48.88797266323482	81.74	56.47782799086893	81.74	51.11233342752111	81.74	64.56396721074127	81.74	34.88995267874664	81.74	35.455196598387055	81.74	60.61303726922144	81.74	23.945518202074187	81.74	58.450039092942596	81.74	34.342046940083534	81.74	54.052058946686046	81.74	47.92492617337876
81.77	35.972860673369844	81.77	58.467625720555844	81.77	43.7068294593935	81.77	60.64739091525204	81.77	68.33714644370578	81.77	43.114615668757786	81.77	42.22223267709397	81.77	32.14587299398413	81.77	58.85014728235687	81.77	62.639812986357654	81.77	57.2814769855858	81.77	53.198058140257174	81.77	31.575619181452737	81.77	49.0130284184421	81.77	56.31360634866023	81.77	51.06430218394734	81.77	64.40330371219474	81.77	34.687613817958784	81.77	34.963657904159945	81.77	60.420338109450604	81.77	22.976415078441136	81.77	57.63568168204571	81.77	34.36647435306668	81.77	53.322327935656354	81.77	47.90048305257696
81.8	35.59992434312345	81.8	57.77126650759858	81.8	43.33048051422757	81.8	60.60291290359607	81.8	68.18845240060774	81.8	42.99142039096819	81.8	41.63807689711912	81.8	32.06097505308761	81.8	58.4329101168335	81.8	61.81738607234003	81.8	56.63916572171664	81.8	52.39360080542927	81.8	31.402046555332234	81.8	48.94586581193038	81.8	56.24147267721112	81.8	51.06672483018113	81.8	64.28798864512048	81.8	34.39552573744996	81.8	34.67899434640361	81.8	60.30174720280408	81.8	22.41141512127885	81.8	57.07082910766806	81.8	34.234330394242896	81.8	52.64826893279151	81.8	47.924488920797316
81.86	35.17869823355471	81.86	57.285325617144345	81.86	43.14273280106912	81.86	60.83316111184303	81.86	68.28640462677116	81.86	43.019461215105814	81.86	41.61344766071077	81.86	31.94195877165357	81.86	58.345105527259044	81.86	61.30460838818867	81.86	56.16190714909697	81.86	51.79081073815081	81.86	31.465822251237192	81.86	49.076298735647526	81.86	56.24693361576211	81.86	51.22019646661677	81.86	64.31339264608305	81.86	34.43313324186262	81.86	34.54226234938664	81.86	60.34040961737117	81.86	21.87145260356678	81.86	56.50515738546209	81.86	34.34964955872856	81.86	52.04063399731963	81.86	48.04936727817348
81.88	34.79652412891402	81.88	56.61226539572024	81.88	42.9224218817086	81.88	60.68999764594604	81.88	68.03207435913319	81.88	42.86732015556285	81.88	41.02315179102048	81.88	31.829411159329002	81.88	58.19395577275848	81.88	60.7550514571173	81.88	55.500098707700246	81.88	50.95166107671646	81.88	31.192128926933623	81.88	49.00885664569748	81.88	55.98915257277091	81.88	51.12513472087927	81.88	64.24911919189451	81.88	34.25468421131103	81.88	34.269867618429636	81.88	60.19745243360055	81.88	21.48755409032173	81.88	55.74565642744335	81.88	34.19092801069451	81.88	51.24267814978335	81.88	47.879633003652756
81.93	34.47102408736643	81.93	55.77482847794256	81.93	42.83341458153202	81.93	60.69006570946537	81.93	67.9926726211397	81.93	43.07604090234108	81.93	40.81120582529924	81.93	31.90649382847109	81.93	58.07854856276862	81.93	60.16224464973764	81.93	54.791842912751896	81.93	50.1719310982272	81.93	30.98995155365745	81.93	49.04412180037065	81.93	56.09906213199425	81.93	51.217088592707086	81.93	64.3839963609788	81.93	34.2231301899407	81.93	34.27930781101026	81.93	60.182902798162296	81.93	20.876948743757644	81.93	55.3532938708809	81.93	34.278170458417314	81.93	50.476860505287455	81.93	47.994228741773064
81.96	34.50654400648943	81.96	55.05869554028356	81.96	42.539766273461204	81.96	60.634984536725625	81.96	67.88546823728036	81.96	42.92326976624854	81.96	40.76405040350888	81.96	32.06827100396995	81.96	57.70749397580473	81.96	59.50839329626204	81.96	54.131700611708595	81.96	49.33562056542405	81.96	30.970676629617355	81.96	48.98344904581713	81.96	55.94456938229969	81.96	51.194280209138014	81.96	64.20878848709093	81.96	34.143516319683016	81.96	34.18764753667696	81.96	60.05219374968301	81.96	20.60616318946326	81.96	54.654672755649244	81.96	34.17509198845614	81.96	49.70772834960597	81.96	47.91898208598924
82	34.11477603454053	82	54.23750513224052	82	42.38601802881684	82	60.8221042944787	82	67.72410560450666	82	42.99921623372295	82	40.38098069984139	82	31.87072450513549	82	57.56877707320416	82	58.83818576900071	82	53.751668057857195	82	48.449845195079384	82	30.87767050042304	82	49.028130549941096	82	56.106269417875836	82	51.274164565723254	82	64.12799274103533	82	34.030669082261255	82	33.95894184755142	82	60.20662451578555	82	20.383932621648686	82	54.06226008206577	82	34.284132616211686	82	48.631693159435855	82	47.8484529212283
82.06	33.924241710394064	82.06	53.40528007916925	82.06	42.426166868627334	82.06	60.75279810971166	82.06	67.9245085769088	82.06	43.084715531832146	82.06	40.52149078122822	82.06	31.97551457147997	82.06	57.48361842851564	82.06	58.320515533860075	82.06	53.12633773225523	82.06	47.51444690247052	82.06	30.773247859361515	82.06	49.21188843513672	82.06	56.0484553035091	82.06	51.41984461532908	82.06	64.33266465269388	82.06	34.20542358937123	82.06	33.91640974515197	82.06	60.268071827742546	82.06	20.288219125396566	82.06	53.53146117868946	82.06	34.41794622905139	82.06	47.9232094344972	82.06	48.00805586111137
82.06	33.89348149710745	82.06	52.41203079324849	82.06	42.16389561985526	82.06	60.681005062566875	82.06	67.84613924062016	82.06	42.749332920548945	82.06	40.233812138853956	82.06	31.87710565898063	82.06	57.21600077585523	82.06	57.383813989685265	82.06	52.298820651229995	82.06	46.36266442143167	82.06	30.61802033910292	82.06	48.9555147685527	82.06	56.037485505982254	82.06	51.30393084329803	82.06	64.0913169605114	82.06	34.00332858976727	82.06	33.58660845432467	82.06	60.00958251574812	82.06	19.837664333146137	82.06	52.743410245939835	82.06	34.17466180525143	82.06	46.78344519150174	82.06	47.86292880735783
82.11	33.794864990028	82.11	51.53284718050342	82.11	42.21785982829198	82.11	60.76843253672753	82.11	67.76252632970868	82.11	42.77673261321242	82.11	40.254756488850894	82.11	31.96659535458881	82.11	57.36582376882301	82.11	56.82635319480684	82.11	51.63255669268953	82.11	45.33363506792418	82.11	30.642083529071662	82.11	49.19844766672958	82.11	55.903273204042655	82.11	51.34670428937912	82.11	64.10380271375594	82.11	34.00168456462506	82.11	33.81243045581822	82.11	60.08413643451165	82.11	19.823937980073545	82.11	52.09955767950822	82.11	34.17305914526236	82.11	45.776612847020814	82.11	47.86670737389308
82.14	33.62673611290505	82.14	50.54814768926815	82.14	42.076711289211865	82.14	60.62020404194993	82.14	67.72200446471244	82.14	42.79535361912205	82.14	39.97673807224251	82.14	31.722185206780434	82.14	57.11258550250263	82.14	55.98718207309004	82.14	50.91585886570852	82.14	44.12067420487131	82.14	30.492967097636992	82.14	49.23666452184096	82.14	55.94681444664671	82.14	51.53571452775158	82.14	64.21925117882618	82.14	33.88277740295341	82.14	33.56910617859329	82.14	59.88746019546963	82.14	19.48162083307038	82.14	51.22845552019953	82.14	34.167012357883465	82.14	44.65655480536963	82.14	47.820974495186846
82.2	33.67307013777815	82.2	49.73675781920867	82.2	42.263621399410134	82.2	60.756461957423376	82.2	67.73589583399414	82.2	43.06467386186003	82.2	40.05689152163935	82.2	31.75730039932533	82.2	57.24395197576742	82.2	55.3613622001147	82.2	50.25364901180576	82.2	42.99779823240291	82.2	30.56360027691994	82.2	49.14754053763165	82.2	55.94864249480189	82.2	51.49037713804828	82.2	64.14596207129549	82.2	33.91228280460509	82.2	33.779117728439	82.2	60.146246425085465	82.2	19.510161241387834	82.2	50.41107683772441	82.2	34.23377757628964	82.2	43.59809924452533	82.2	47.8809850957882
82.23	33.54909771114447	82.23	48.61642074387722	82.23	42.10222194663783	82.23	60.762802928056516	82.23	67.65429337315264	82.23	42.94834624656679	82.23	39.70010362210962	82.23	31.745640893179555	82.23	57.065862552018814	82.23	54.39090524462797	82.23	49.500867193848606	82.23	41.8857491773455	82.23	30.58053359034356	82.23	49.23570230460183	82.23	55.849674934620936	82.23	51.300610246227244	82.23	64.11530511753303	82.23	33.88869785669769	82.23	33.572823591582775	82.23	60.04064196097698	82.23	19.300165597030226	82.23	49.667422615693496	82.23	34.306857330824265	82.23	42.418720129550714	82.23	47.94151397141765
82.26	33.42466777665586	82.26	47.31609388188878	82.26	41.822279001189884	82.26	60.86247584811186	82.26	67.69527986638563	82.26	42.75409147330336	82.26	39.77831628792794	82.26	31.763304438223315	82.26	57.04002743083357	82.26	53.63283311638066	82.26	48.62125970864681	82.26	40.51328695694073	82.26	30.4490510705048	82.26	49.02456926544395	82.26	55.96475652642884	82.26	51.33842781555993	82.26	64.09681116151074	82.26	33.90350817072095	82.26	33.68749046766703	82.26	60.026450069460225	82.26	19.246761291561427	82.26	48.7140860440019	82.26	34.06343554974066	82.26	41.14460107019674	82.26	47.986977847421855
82.29	33.30598541779521	82.29	46.027246552597234	82.29	41.8579262737981	82.29	60.7862262066886	82.29	67.66028999784226	82.29	42.831883074850424	82.29	39.6336565841385	82.29	31.846471232517978	82.29	56.9174079511919	82.29	52.576945843059974	82.29	47.706659145644196	82.29	39.10834810775134	82.29	30.393933551482128	82.29	49.06083982304957	82.29	55.82945434778921	82.29	51.523097115638585	82.29	64.04455953307398	82.29	33.81790931139655	82.29	33.422001236279186	82.29	59.976683982937644	82.29	19.135999305102278	82.29	47.66716277083843	82.29	34.2187619093524	82.29	39.81239867732974	82.29	47.92248523850928
82.33	33.32184369469017	82.33	44.77841375710139	82.33	41.86714621466656	82.33	60.70621357101042	82.33	67.76692527157891	82.33	42.85993491455951	82.33	39.66106985476635	82.33	31.626236215814334	82.33	56.95403783760359	82.33	51.61545895423289	82.33	46.75417357256932	82.33	37.57557698512845	82.33	30.455448625514702	82.33	49.13249339654001	82.33	55.8176255287441	82.33	51.614805431883084	82.33	64.01008602215543	82.33	33.868623060006094	82.33	33.65495783386713	82.33	59.960177893099996	82.33	19.047687353178183	82.33	46.763876163186964	82.33	34.02044208872358	82.33	38.43649355618501	82.33	47.8755458220049
82.39	33.32185571542429	82.39	43.55299421667873	82.39	41.77801896227053	82.39	60.750184180736326	82.39	67.72619204278935	82.39	42.937014549520455	82.39	39.74102054096834	82.39	31.66143816065281	82.39	57.05535509986861	82.39	50.668523827278165	82.39	45.94891670738296	82.39	36.05948575640892	82.39	30.52662465001225	82.39	49.31027240531466	82.39	55.948305941504415	82.39	51.58463033487291	82.39	64.18145235762387	82.39	33.89839585392839	82.39	33.71459527689733	82.39	60.12854701437541	82.39	18.87133819593732	82.39	45.77806958073072	82.39	34.26694961045095	82.39	36.99812822308935	82.39	48.02806326741894
82.41	33.2684124861679	82.41	41.97335303683777	82.41	41.68869482596793	82.41	60.80669702404399	82.41	67.57520965375087	82.41	42.87813049040148	82.41	39.54330614817993	82.41	31.811553618776554	82.41	56.8690196398436	82.41	49.525166586000154	82.41	44.72723451804648	82.41	34.36997036192714	82.41	30.394723021464035	82.41	49.05669238518445	82.41	55.81497782298969	82.41	51.59492462557535	82.41	64.0421479680259	82.41	33.83087380700196	82.41	33.51292593429875	82.41	59.95707491605543	82.41	18.698977788305147	82.41	44.52739252495178	82.41	34.02336552063391	82.41	35.496889273122086	82.41	47.8084084688512
82.47	33.30595395308009	82.47	40.596389909345824	82.47	41.88776934227817	82.47	60.84092344120451	82.47	67.57821075051491	82.47	42.867856828632625	82.47	39.53649525201463	82.47	31.717190807230338	82.47	56.89872235189006	82.47	48.255414861679455	82.47	43.68484465040516	82.47	32.792763118834216	82.47	30.38295939521136	82.47	49.36023315418074	82.47	55.97820270883625	82.47	51.78410710257001	82.47	64.12945158451737	82.47	33.86836028756002	82.47	33.61915010702501	82.47	60.035657149896	82.47	18.810199631486636	82.47	43.46406953106267	82.47	34.24255600700325	82.47	33.959838822677774	82.47	47.87518155572922
82.5	33.18751457430596	82.5	38.851967714411806	82.5	41.93190275761773	82.5	60.810522157172315	82.5	67.56130115938124	82.5	42.857051902273284	82.5	39.415920447590906	82.5	31.657099730571275	82.5	56.79002928372094	82.5	46.992083394440144	82.5	42.479788585564755	82.5	31.11456913229356	82.5	30.426720254222424	82.5	49.20658432537284	82.5	55.846176138068	82.5	51.69511835219894	82.5	64.15855825755916	82.5	33.77832045862561	82.5	33.51657619972387	82.5	60.045765582738966	82.5	18.67015951260716	82.5	42.049782144254955	82.5	34.18476069828573	82.5	32.20577551772136	82.5	47.93035352703408
82.53	32.89056821375229	82.53	37.18477940716271	82.53	41.79807323494955	82.53	60.77528659936066	82.53	67.60578423364947	82.53	42.827553715325834	82.53	39.27745295383984	82.53	31.48431059937739	82.53	56.72257692355998	82.53	45.50489111674748	82.53	40.95578014886001	82.53	29.3638163032047	82.53	30.266519827462783	82.53	49.18563397413367	82.53	55.76405651124383	82.53	51.616002684173196	82.53	64.03049515000299	82.53	33.76197098179169	82.53	33.60275857047877	82.53	59.91485451225228	82.53	18.563206128046524	82.53	40.60123464956285	82.53	34.17017764146083	82.53	30.433640373563527	82.53	47.85924460580223
82.56	32.98559998602872	82.56	35.43120827694729	82.56	41.663866588849054	82.56	60.69260704489797	82.56	67.49832736222805	82.56	42.699507651176496	82.56	39.11239660666644	82.56	31.310932828661485	82.56	56.577711004022895	82.56	44.103825976916944	82.56	39.680691915459356	82.56	27.554193669651834	82.56	30.200007635481892	82.56	49.19846667992789	82.56	55.782762075776816	82.56	51.62898002346658	82.56	64.11216991251332	82.56	33.804147531513	82.56	33.479216738707144	82.56	59.90249192511387	82.56	18.478781967478675	82.56	39.164095783171724	82.56	34.01460948916025	82.56	28.737087269126764	82.56	47.72631771642067
82.6	32.901288094411726	82.6	33.7291744465873	82.6	41.71105182722897	82.6	60.710706672466195	82.6	67.58565842382866	82.6	42.765906553037716	82.6	39.33962053335561	82.6	31.73819880670215	82.6	56.789113666212685	82.6	42.50235668556657	82.6	38.25501700973892	82.6	25.76156714148387	82.6	30.259053181233934	82.6	49.23919535833564	82.6	55.70580958800939	82.6	51.60367539322236	82.6	64.07408455614048	82.6	33.74193116757834	82.6	33.65842860902869	82.6	59.93440604602368	82.6	18.39939755477136	82.6	37.61440197251989	82.6	34.03126352510129	82.6	27.005190458124236	82.6	47.851403671049276
82.66	33.00781339227018	82.66	32.1649300287294	82.66	41.7113681188047	82.66	60.79270508170537	82.66	67.71379424251406	82.66	42.77504331454198	82.66	39.279420367452786	82.66	31.7027077262192	82.66	56.71022773564438	82.66	41.0762350413119	82.66	36.82001858769184	82.66	23.98534824003304	82.66	30.341418059087314	82.66	49.240546600317344	82.66	55.739698790914424	82.66	51.80978785597429	82.66	64.1001323456216	82.66	33.89729798242956	82.66	33.49756347536677	82.66	60.10604977036904	82.66	18.46491523107358	82.66	36.085208469781904	82.66	34.212508912202615	82.66	25.32825237565129	82.66	47.918913410179194
82.68	33.0078793072378	82.68	30.392321421886113	82.68	41.60969257577372	82.68	60.685421186985124	82.68	67.43259221502166	82.68	42.80375287713043	82.68	39.139098309265286	82.68	31.595540506626307	82.68	56.671411874197204	82.68	39.28792115597672	82.68	35.29458405454062	82.68	22.17537538259605	82.68	30.34818611135925	82.68	49.26480432773625	82.68	55.80419018913407	82.68	51.753424378005796	82.68	64.16865189407952	82.68	33.86021446718636	82.68	33.534249505685786	82.68	59.95765569282482	82.68	18.410458849852972	82.68	34.438597788352055	82.68	34.0748252693071	82.68	23.525292244521225	82.68	47.82985230715731
82.73	33.07265903153367	82.73	28.602664585088835	82.73	41.705722825859645	82.73	60.914332408560334	82.73	67.4633118591323	82.73	42.73374018617595	82.73	39.536002584813964	82.73	31.513095940572345	82.73	56.5698379165255	82.73	37.71848760734402	82.73	33.770735190086526	82.73	20.542067050858982	82.73	30.298944885546206	82.73	49.190543955528874	82.73	55.760750585016574	82.73	51.85460558746015	82.73	64.15980996663886	82.73	33.657125006396285	82.73	33.705129771115836	82.73	60.05057266106643	82.73	18.287351963498036	82.73	32.74783910657081	82.73	34.15741659865544	82.73	21.82592591879045	82.73	47.87694938381421
82.76	32.85794544598828	82.76	26.730003863582777	82.76	41.608512295218176	82.76	60.771695669534	82.76	67.57148463263309	82.76	42.762244677088944	82.76	39.33379353866367	82.76	31.60296870633723	82.76	56.69327553292587	82.76	35.896258519914575	82.76	32.02410588477208	82.76	18.81411117415017	82.76	30.361993127117657	82.76	49.42735341051021	82.76	55.757883443571714	82.76	51.81112896336357	82.76	64.22643585888991	82.76	33.74283659870309	82.76	33.77452265275611	82.76	59.94121343709215	82.76	18.32911010752489	82.76	31.132899876478632	82.76	34.0780301378989	82.76	20.061753809801548	82.76	47.90151610822835
82.79	32.81365958156907	82.79	24.888967048363156	82.79	41.49261228416571	82.79	60.80000127807245	82.79	67.53279069546245	82.79	42.732285699533186	82.79	39.299121968803455	82.79	31.427290355933888	82.79	56.64067386690671	82.79	34.107652546760086	82.79	30.371274080413144	82.79	17.14064946993619	82.79	30.23785234047918	82.79	49.38944672345733	82.79	55.733193171257966	82.79	51.871046940749245	82.79	64.03503737708103	82.79	33.60786690617814	82.79	33.59256473596013	82.79	59.94214878115076	82.79	18.22003909578968	82.79	29.44003035136899	82.79	34.02231868263314	82.79	18.470139254888167	82.79	47.673840488556145
82.85	32.89772000228728	82.85	23.231419897732614	82.85	41.67516317440856	82.85	60.867201198888964	82.85	67.54993112272064	82.85	42.68147866990909	82.85	39.42460482296561	82.85	31.512270331237346	82.85	56.623527664078374	82.85	32.38995238481865	82.85	28.709262892710832	82.85	15.690740703457724	82.85	30.20654701773551	82.85	49.33989964746999	82.85	55.73832951967517	82.85	51.923934840011476	82.85	64.31092808196266	82.85	33.78426851374527	82.85	33.93174326994615	82.85	60.14142998645569	82.85	18.146291762181082	82.85	27.78419887178154	82.85	34.0417623629904	82.85	16.960465822038984	82.85	47.913393918722484
82.88	32.88513608531197	82.88	21.613902981501198	82.88	41.384960035227905	82.88	60.89003854221595	82.88	67.53584234363444	82.88	42.76088123701393	82.88	39.291955550296244	82.88	31.469142002699034	82.88	56.58079471899797	82.88	30.557749132433372	82.88	27.003064816702867	82.88	14.123635324007758	82.88	30.319048072937356	82.88	49.50027276985142	82.88	55.82653561194063	82.88	51.93228430782005	82.88	64.20479119889156	82.88	33.66056249013431	82.88	33.77910178906312	82.88	60.12710726792942	82.88	18.112225547786444	82.88	26.192874382345597	82.88	33.99419410060213	82.88	15.431499905886756	82.88	47.960095616379085
82.95	32.89477340577543	82.95	19.911007001236936	82.95	41.71604345846413	82.95	61.06773188793059	82.95	67.67977636451509	82.95	42.93114418410644	82.95	39.38272231417706	82.95	31.663147643524827	82.95	56.72733895057203	82.95	28.796264564088897	82.95	25.332176145532728	82.95	12.77778875211962	82.95	30.440572701124996	82.95	49.562162966205605	82.95	55.92472942512423	82.95	52.15482046422386	82.95	64.25450641646115	82.95	33.98244080650527	82.95	33.93990727369974	82.95	60.206940272046445	82.95	18.205549481820675	82.95	24.51348266574882	82.95	34.17640473986212	82.95	14.008072539273265	82.95	47.89292045114906
82.97	32.86349705112766	82.97	18.221945114487227	82.97	41.671821853990586	82.97	60.99564274883411	82.97	67.55696392636632	82.97	42.67670847908254	82.97	39.41824566277318	82.97	31.484576788074147	82.97	56.50351755792472	82.97	26.841148918592527	82.97	23.493776471595115	82.97	11.502098734787438	82.97	30.329165629976295	82.97	49.55396232880464	82.97	55.93857964884351	82.97	52.102951311120655	82.97	64.2950765999223	82.97	33.9882194848613	82.97	34.03641255064628	82.97	60.186335948620375	82.97	18.091428230982558	82.97	22.70504316860946	82.97	34.1562614634609	82.97	12.666823895720725	82.97	47.91537374579489
83	32.86628633270814	83	16.797468963732083	83	41.67767941190778	83	61.137927434774156	83	67.70139449754481	83	42.70693428785049	83	39.35647583240701	83	31.645019944627865	83	56.481828288266406	83	25.14280048702266	83	21.925818368786654	83	10.154856647741932	83	30.26147776836993	83	49.567859774295925	83	55.70906028642351	83	52.11688132889191	83	64.27809821905922	83	33.81232509091338	83	33.950381858045034	83	60.12077085537243	83	17.933771754371048	83	20.93861060343181	83	34.05871802125203	83	11.403880311111203	83	47.85866181001272
83.03	32.64726501480196	83.03	15.310734176175277	83.03	41.51723017667994	83.03	60.97724503391008	83.03	67.51441409949382	83.03	42.91771364051528	83.03	39.31190106920947	83.03	31.33558043914875	83.03	56.51178894380511	83.03	23.293878781254282	83.03	20.169770643081193	83.03	9.120593159077668	83.03	30.24816414588412	83.03	49.548555815170445	83.03	55.749947799388	83.03	52.16708323329005	83.03	64.34540742505102	83.03	34.03931856853311	83.03	33.82660315101045	83.03	60.14421331730407	83.03	18.022430646173152	83.03	19.377105098792857	83.03	34.0605913637924	83.03	10.349315215806831	83.03	47.86762734849545
83.09	32.8038637691015	83.09	14.087037316686505	83.09	41.68186615425952	83.09	61.07848687516726	83.09	67.64513048617374	83.09	42.84661600253771	83.09	39.49360837287026	83.09	31.4526301812822	83.09	56.43094765403418	83.09	21.596207031464335	83.09	18.524448391800732	83.09	8.141420581989493	83.09	30.428935101086893	83.09	49.58592794067969	83.09	55.81395672459751	83.09	52.064298609467045	83.09	64.27187080841242	83.09	33.9385652140186	83.09	34.05254616660088	83.09	60.29172637515623	83.09	17.994160514842488	83.09	17.705873393228053	83.09	34.18449443108017	83.09	9.441952687350307	83.09	47.96826653666268
83.12	32.790883115670084	83.12	12.835948153866326	83.12	41.61453225130633	83.12	61.020562686385475	83.12	67.61681555490236	83.12	42.86639124044506	83.12	39.30477242761359	83.12	31.377646919501544	83.12	56.54588620600318	83.12	20.01868709380249	83.12	17.010480042245245	83.12	7.237143054493213	83.12	30.369088589305022	83.12	49.661697376225185	83.12	55.63842981944575	83.12	52.29283599988897	83.12	64.29080066381174	83.12	33.81352150733336	83.12	34.09321984406374	83.12	60.15678269973174	83.12	17.95931430480271	83.12	16.0665193613723	83.12	34.09481592294956	83.12	8.431000322028929	83.12	47.857415194261286
83.15	32.858085891198684	83.15	11.635209815067478	83.15	41.576766279045074	83.15	60.90747818540345	83.15	67.54227234414267	83.15	42.83448308281068	83.15	38.98805563090562	83.15	31.313864913877705	83.15	56.560168961027394	83.15	18.283881142003438	83.15	15.464007622063404	83.15	6.4749810651202475	83.15	30.336452190662836	83.15	49.467808232909555	83.15	55.738199797292545	83.15	52.154651797126824	83.15	64.40885648126725	83.15	33.76018498234663	83.15	34.04689237011631	83.15	60.20711719267411	83.15	17.859284144276486	83.15	14.581318684609057	83.15	34.13844745758249	83.15	7.502836442383416	83.15	47.96138913107029
83.18	32.77296285270256	83.18	10.493739519391303	83.18	41.59177783251719	83.18	60.94705924641406	83.18	67.52794184991602	83.18	42.71152065271326	83.18	39.15123278509915	83.18	31.269441947983726	83.18	56.4691092076954	83.18	16.77650491927412	83.18	14.103805263429281	83.18	5.735273634921545	83.18	30.315053336099837	83.18	49.7009808983693	83.18	55.75365929768067	83.18	52.35234942359543	83.18	64.352147320833	83.18	33.95686031738657	83.18	34.06813949637537	83.18	60.28669314388695	83.18	17.942604753357998	83.18	13.211288425271823	83.18	34.11104726076766	83.18	6.84111130323577	83.18	47.89777232022566
83.22	32.76317062336541	83.22	9.577885317327004	83.22	41.676534959446435	83.22	61.06135372941354	83.22	67.52069433439202	83.22	42.85533197929363	83.22	39.23418814017669	83.22	31.436786355480415	83.22	56.36437893024621	83.22	15.327521421368372	83.22	12.66747452936728	83.22	5.129775245293799	83.22	30.257467893164822	83.22	49.661368070787425	83.22	55.66411817025756	83.22	52.212276501405746	83.22	64.28441999703068	83.22	33.8734363858656	83.22	34.12159124433166	83.22	60.128850698723426	83.22	17.757136578012165	83.22	11.892840434773726	83.22	34.10637843060299	83.22	6.1857557507888075	83.22	47.90004843152086
83.25	32.70987109278043	83.25	8.753981220778064	83.25	41.68018305661821	83.25	60.98048081587382	83.25	67.30290218189617	83.25	42.802716002072046	83.25	39.161268806810774	83.25	31.403965750936937	83.25	56.33064999345514	83.25	13.934565208389705	83.25	11.351797396938743	83.25	4.5734949771451445	83.25	30.282824172664686	83.25	49.48394610025931	83.25	55.616612292781774	83.25	52.10500830040826	83.25	64.36485686763314	83.25	33.79966487307422	83.25	34.15322688327093	83.25	60.23307276279734	83.25	17.798943304306718	83.25	10.658275832941365	83.25	34.15025973077458	83.25	5.537613883723584	83.25	47.76592276310255
83.3	32.63917288208803	83.3	7.922734572862665	83.3	41.68485974491961	83.3	60.89915637257327	83.3	67.53109002998347	83.3	42.55526357219322	83.3	39.22567615352475	83.3	31.392466725837537	83.3	56.507540920230056	83.3	12.59374995412712	83.3	10.339546477157032	83.3	4.128554435127213	83.3	30.37686551623816	83.3	49.64639813188373	83.3	55.716224514997656	83.3	52.298815685555674	83.3	64.27833371264893	83.3	34.08907844958755	83.3	34.1629060194693	83.3	60.244949978895704	83.3	17.866998719099644	83.3	9.587765491276112	83.3	34.244712355850446	83.3	5.105516430094318	83.3	47.93523882644147
83.33	32.625463067039135	83.33	7.214182649574726	83.33	41.50588393639645	83.33	60.97418319043606	83.33	67.52764100988014	83.33	42.52632836815507	83.33	39.20000866188909	83.33	31.313214169407036	83.33	56.369764086422634	83.33	11.32285944475944	83.33	9.229756533915172	83.33	3.7542181542781283	83.33	30.292332876026162	83.33	49.67736329499121	83.33	55.58082575592263	83.33	52.40367868592628	83.33	64.32876867705355	83.33	33.76515593641457	83.33	34.15377610779695	83.33	60.183813071737504	83.33	17.78979277675725	83.33	8.439898019779635	83.33	33.95992878151452	83.33	4.67328246405574	83.33	47.73167859094233
83.39	32.80188092699749	83.39	6.643271189388466	83.39	41.74018116319715	83.39	61.194756673586525	83.39	67.65638231929988	83.39	42.70588600449525	83.39	39.31827425791097	83.39	31.395763808021947	83.39	56.466123046941206	83.39	10.306740136687928	83.39	8.320832000513803	83.39	3.3914863960381494	83.39	30.53574308181466	83.39	49.7806744129784	83.39	55.89241155187293	83.39	52.526495321421535	83.39	64.44830204077557	83.39	34.04706281125982	83.39	34.59094587101554	83.39	60.42879390780305	83.39	17.958073391172736	83.39	7.560607508751578	83.39	34.17055610016605	83.39	4.334536030457926	83.39	48.103979010500396
83.42	32.71517624572375	83.42	6.083138908035763	83.42	41.602419187626616	83.42	61.05560691788569	83.42	67.40867674666843	83.42	42.67711759807236	83.42	39.04398628578066	83.42	31.284520839322546	83.42	56.37599100427192	83.42	9.241022695763302	83.42	7.450919880398695	83.42	3.0719557705896783	83.42	30.41189095365722	83.42	49.77668464264863	83.42	55.697430227906246	83.42	52.50490788512788	83.42	64.35895968990559	83.42	33.82364828932747	83.42	34.40547833457817	83.42	60.2730881182248	83.42	17.856605154588273	83.42	6.718584569520434	83.42	34.07504141883837	83.42	3.899850092747273	83.42	47.99598999531591
83.45	32.66915885803307	83.45	5.606296136715102	83.45	41.530948578221256	83.45	61.10001501665614	83.45	67.63141629307673	83.45	42.67421916222516	83.45	39.116757567052154	83.45	31.48437776291375	83.45	56.44833344864586	83.45	8.349044516800578	83.45	6.694924856174284	83.45	2.8819132514305283	83.45	30.445668736196886	83.45	49.784253740508284	83.45	55.660410599339016	83.45	52.43917002541672	83.45	64.2848338630512	83.45	33.862871858882365	83.45	34.38874856890235	83.45	60.240190807365096	83.45	17.73631322086934	83.45	5.984712691662993	83.45	34.1702717364624	83.45	3.701215055162151	83.45	47.869975959441845
83.51	32.88784164088458	83.51	5.166696051951939	83.51	41.64575234174729	83.51	61.18129657359379	83.51	67.47257390248389	83.51	42.75562627585856	83.51	39.11707896595126	83.51	31.235067502960447	83.51	56.37610305426308	83.51	7.545256710777756	83.51	6.089359095656856	83.51	2.6732739922436664	83.51	30.382832652703787	83.51	49.95755817317201	83.51	55.66175816259619	83.51	52.63300607588647	83.51	64.36163998406818	83.51	33.894399326187724	83.51	34.66888202504735	83.51	60.42803699767424	83.51	17.71239130351107	83.51	5.3623298505522845	83.51	33.98651289424598	83.51	3.5797075364500333	83.51	48.06252803992948
83.54	32.70221515295477	83.54	4.765175882352258	83.54	41.70345250065699	83.54	61.1888264600511	83.54	67.70386243341204	83.54	42.67163877972165	83.54	39.17297531310212	83.54	31.253240498201055	83.54	56.36403990108173	83.54	6.8277346063814	83.54	5.536511197797011	83.54	2.504102808325192	83.54	30.420341326438717	83.54	49.89305370110526	83.54	55.796595242944036	83.54	52.64240863002168	83.54	64.4321747341503	83.54	33.88969717193394	83.54	34.53325812951894	83.54	60.35941033452426	83.54	17.700364502891574	83.54	4.900180529983165	83.54	34.04372566120342	83.54	3.304013835906662	83.54	47.99802578404498
83.57	32.74619850515904	83.57	4.48602459278984	83.57	41.55888319101704	83.57	60.9062628608244	83.57	67.4973417341261	83.57	42.61752166530087	83.57	39.15400091488626	83.57	31.187119441525837	83.57	56.41043440218716	83.57	6.245048897027236	83.57	5.018378710000809	83.57	2.3232771373222034	83.57	30.58456123479651	83.57	49.730509289610154	83.57	55.718715217199254	83.57	52.614105813824104	83.57	64.34694748284318	83.57	34.08190928481935	83.57	34.56548139640771	83.57	60.27454692957723	83.57	17.791309417859978	83.57	4.423906694558508	83.57	34.109604040557976	83.57	3.1555941920980435	83.57	47.974888548170014
83.62	32.81449324919417	83.62	4.315543903900745	83.62	41.66025304947414	83.62	61.06400155910025	83.62	67.54449822610499	83.62	42.60657449946425	83.62	39.183053968260026	83.62	31.419708863491806	83.62	56.30473025822694	83.62	5.6960640884340314	83.62	4.6201232438083615	83.62	2.151387189713065	83.62	30.553943790172827	83.62	49.86925540067603	83.62	55.73398853769341	83.62	52.57676777135731	83.62	64.36420604238535	83.62	34.11771188128948	83.62	34.64486755592853	83.62	60.37072213770644	83.62	17.659958196357188	83.62	4.04589634652639	83.62	34.17586334679909	83.62	3.0702975257043374	83.62	47.97612008968295
83.65	32.792878467355784	83.65	4.0800604975486685	83.65	41.70921926250352	83.65	61.07788145150327	83.65	67.44651462922764	83.65	42.63817368918024	83.65	39.14659858322588	83.65	31.137500475380165	83.65	56.20145550909927	83.65	5.211353083451108	83.65	4.275681160349015	83.65	1.9776224438659347	83.65	30.425183895892822	83.65	50.01013233054696	83.65	55.70894327016206	83.65	52.6079956898032	83.65	64.30862786113775	83.65	33.97759919685426	83.65	34.69649509198076	83.65	60.37244533041128	83.65	17.763792707424795	83.65	3.750614081448258	83.65	34.13929249643167	83.65	2.8868686875104745	83.65	47.837109354393235
83.71	32.973410077491806	83.71	3.8417039724842414	83.71	41.74982516826572	83.71	61.136663143907164	83.71	67.60258288009831	83.71	42.81385090204516	83.71	39.324902469378664	83.71	31.21776085686995	83.71	56.44678984792094	83.71	4.865902962256669	83.71	4.01097500816877	83.71	1.96981897496549	83.71	30.628399495875843	83.71	49.97953618598491	83.71	55.70626013771045	83.71	52.73363787867962	83.71	64.70604492845578	83.71	34.187463161340965	83.71	34.81083033371375	83.71	60.531773756084796	83.71	17.819069186448992	83.71	3.563145092687499	83.71	34.15600429921819	83.71	2.681509481296081	83.71	47.959404561201765
83.74	32.78544516016116	83.74	3.6768750430327874	83.74	41.65880438972176	83.74	61.12735750639195	83.74	67.54415903449441	83.74	42.64474021751719	83.74	39.04300269624144	83.74	31.430228297986087	83.74	56.38588977416135	83.74	4.4079070474258994	83.74	3.7508731448446855	83.74	1.7693237981423877	83.74	30.467337274620967	83.74	50.05863195037573	83.74	55.55687917665726	83.74	52.630510707761545	83.74	64.36469207945743	83.74	34.18318363647882	83.74	34.85314218668898	83.74	60.462838688023055	83.74	17.708978521341294	83.74	3.2369716032375258	83.74	34.14933106786396	83.74	2.653704969919127	83.74	47.94295603272028
83.77	32.65493125726516	83.77	3.4621973267871593	83.77	41.72642699805835	83.77	61.16203591753376	83.77	67.55472459799694	83.77	42.632037136665545	83.77	39.136609651094844	83.77	31.1689577494823	83.77	56.33482747493971	83.77	4.1403857570712015	83.77	3.5265049189362014	83.77	1.7304667347720648	83.77	30.57329084099657	83.77	49.984793127213045	83.77	55.59831974902365	83.77	52.69860393217833	83.77	64.43364641845993	83.77	33.96199886340854	83.77	34.82617665958451	83.77	60.47309544442245	83.77	17.555227092391274	83.77	3.008198144968073	83.77	34.04266693904167	83.77	2.586944491209994	83.77	47.9845983355637
83.8	32.63284965297642	83.8	3.345512912774243	83.8	41.604463321216755	83.8	61.260769986007936	83.8	67.55863264228029	83.8	42.45267060663562	83.8	39.07138889126192	83.8	31.208190927428713	83.8	56.26358336725764	83.8	3.826166626503396	83.8	3.261902893047877	83.8	1.6129796815419912	83.8	30.523600868919115	83.8	50.01854445064242	83.8	55.46778070547744	83.8	52.71407703225583	83.8	64.31322126199125	83.8	33.96635459914285	83.8	35.03751318882643	83.8	60.42028377863728	83.8	17.56142100639318	83.8	2.7731287710164847	83.8	34.11418872063115	83.8	2.443730406731692	83.8	47.94255665482499
83.87	32.85209689836467	83.87	3.218935867181263	83.87	41.856380595062426	83.87	61.23938412564107	83.87	67.63195561912389	83.87	42.61948553811022	83.87	39.347061815100055	83.87	31.16440481779088	83.87	56.37655786688202	83.87	3.6475328743252273	83.87	3.2215086120164695	83.87	1.5869324944139707	83.87	30.63983665636326	83.87	50.240983470465075	83.87	55.62469647770081	83.87	52.74732683966644	83.87	64.4797311510617	83.87	34.15056248776141	83.87	34.91781451082097	83.87	60.55536671458073	83.87	17.639271618645285	83.87	2.6552728205844778	83.87	34.16377336332116	83.87	2.4292634542729465	83.87	47.98026902592881
83.87	32.59202487657833	83.87	3.1108186060164185	83.87	41.43819037891733	83.87	61.05942081088089	83.87	67.50374660594207	83.87	42.58894578186045	83.87	39.11038308463679	83.87	31.054906028122584	83.87	56.23558726633589	83.87	3.373676445302921	83.87	2.9657368928381147	83.87	1.4967373304702085	83.87	30.4914143084303	83.87	49.84997005160643	83.87	55.47820438802458	83.87	52.672357521417055	83.87	64.32644174997247	83.87	33.99243466006993	83.87	34.88774064511268	83.87	60.38000037002758	83.87	17.48501799861735	83.87	2.5405059605507656	83.87	34.02439417519522	83.87	2.3699658456529296	83.87	47.77462755192945
83.93	32.69841571270209	83.93	2.9538470091540896	83.93	41.71588822464826	83.93	61.32308523620818	83.93	67.51413350251185	83.93	42.68142043652949	83.93	39.40558288945637	83.93	31.037577565551775	83.93	56.22067732890535	83.93	3.2098558147148717	83.93	2.964420662279309	83.93	1.4583309587564623	83.93	30.475630845417292	83.93	50.11004663258757	83.93	55.64109431941003	83.93	52.86406896788966	83.93	64.49323032456783	83.93	34.0579163824523	83.93	34.963235233280265	83.93	60.58142162928164	83.93	17.614355191414916	83.93	2.395399472139847	83.93	34.15029476159645	83.93	2.2879270519837918	83.93	47.963550890049106
83.95	32.51997995845882	83.95	2.862129346170466	83.95	41.64909636814908	83.95	61.10565575453681	83.95	67.55420075087314	83.95	42.47692608364743	83.95	39.08041340611814	83.95	31.083247706595365	83.95	56.27711209801728	83.95	2.9933845323165054	83.95	2.7571244438344844	83.95	1.3453903861592529	83.95	30.562950268437508	83.95	49.935651889108804	83.95	55.5565758521794	83.95	52.69136154637151	83.95	64.3697466767752	83.95	33.99673264304765	83.95	35.101882541508026	83.95	60.331099536978975	83.95	17.50421047325087	83.95	2.2468781813747505	83.95	33.93489096066829	83.95	2.1214183770530872	83.95	47.81933433984769
84.01	32.79645067440656	84.01	2.7712397643013027	84.01	41.78941854538486	84.01	61.137934119903065	84.01	67.58361361834999	84.01	42.64562919417839	84.01	39.253245096904976	84.01	31.18604704256785	84.01	56.169790889058824	84.01	2.9071784424305385	84.01	2.6843075060692936	84.01	1.3326375020735495	84.01	30.498837815073617	84.01	50.096138976408625	84.01	55.58800904956018	84.01	52.79204639198697	84.01	64.3699774198739	84.01	33.9873960208947	84.01	35.02749993285233	84.01	60.466833226707024	84.01	17.528531874295403	84.01	2.1942270209355206	84.01	34.118613628509486	84.01	2.162623930654298	84.01	47.933885954874
84.04	32.927337490261614	84.04	2.6518493899911273	84.04	41.62246162121523	84.04	61.15244990792448	84.04	67.43957196205258	84.04	42.50672587814392	84.04	39.2449897139747	84.04	31.12704651355514	84.04	56.16368029873694	84.04	2.711009504443666	84.04	2.500331783018926	84.04	1.2720081176285625	84.04	30.529503374032505	84.04	50.240770024081264	84.04	55.5626366459111	84.04	52.873112852920144	84.04	64.32678028474648	84.04	34.11856843065949	84.04	35.28105944696864	84.04	60.551421314271984	84.04	17.459881518575184	84.04	2.0521220536796174	84.04	34.12532449691964	84.04	2.0881973498374267	84.04	47.94090456554704
84.07	32.63283048079918	84.07	2.552693868487299	84.07	41.573004397194104	84.07	61.09150340094694	84.07	67.52835938541308	84.07	42.48406276173414	84.07	39.15873156875673	84.07	31.112573281045247	84.07	56.11799740374399	84.07	2.544223731110599	84.07	2.4378815747268368	84.07	1.1555650878444006	84.07	30.547985165021814	84.07	50.138013847915154	84.07	55.41139235260691	84.07	52.850367869923964	84.07	64.39870218854878	84.07	33.92391148073807	84.07	35.10341736439505	84.07	60.57827701785245	84.07	17.472013546089002	84.07	1.9284684472461118	84.07	34.11845011631579	84.07	2.0308017098339826	84.07	47.874615954937
84.13	32.85258790931245	84.13	2.4750229775229537	84.13	41.77057468605526	84.13	61.23427578142985	84.13	67.4579863355163	84.13	42.6446799614558	84.13	39.20859348290661	84.13	31.17150267751566	84.13	56.38070220249991	84.13	2.453840134915499	84.13	2.3949853047358656	84.13	1.2421777379875891	84.13	30.73976943059178	84.13	50.38311337148563	84.13	55.462329631193235	84.13	52.974471280773415	84.13	64.53233050584491	84.13	34.05088543423644	84.13	35.50166822666583	84.13	60.56594662030116	84.13	17.540781162786356	84.13	1.8557020058267308	84.13	34.184905310670956	84.13	1.9836389792474063	84.13	47.94760712219177
84.14	32.676548431157286	84.14	2.403064619366311	84.14	41.63193969668959	84.14	61.069093818885236	84.14	67.40899757959946	84.14	42.30867064126402	84.14	39.20772044762507	84.14	30.967697180060995	84.14	56.182175712738236	84.14	2.3317688975141446	84.14	2.32559467975344	84.14	1.1424672680461856	84.14	30.543872037322558	84.14	50.29059316976719	84.14	55.25003480712668	84.14	52.83527206477512	84.14	64.26593045371915	84.14	33.94098734685027	84.14	35.18408485370643	84.14	60.53527860607437	84.14	17.500497390798827	84.14	1.8223065946725292	84.14	34.05790552746403	84.14	1.9152397341274616	84.14	47.879432070332605
84.2	32.759361131020405	84.2	2.4017630799177137	84.2	41.739002562267004	84.2	61.33674384010663	84.2	67.55344955338596	84.2	42.66117770757821	84.2	39.129637723574476	84.2	31.216694703683668	84.2	56.33296991698537	84.2	2.259210516897256	84.2	2.2535595137722524	84.2	1.1615176484000829	84.2	30.752325019937473	84.2	50.2783406670105	84.2	55.474847336507864	84.2	52.99654393427125	84.2	64.43416807087627	84.2	34.19866574796787	84.2	35.3616066689658	84.2	60.44797935344205	84.2	17.50576748828785	84.2	1.7054735451784646	84.2	34.09682909357053	84.2	1.8879027481382962	84.2	47.98782671927142
84.23	32.76289926536008	84.23	2.2446715400351853	84.23	41.54817241574867	84.23	61.23059371814044	84.23	67.46795251464955	84.23	42.45577050397883	84.23	39.179580259888105	84.23	31.29096334683368	84.23	56.21062276352869	84.23	2.1570502991719795	84.23	2.187394415611837	84.23	1.0115898129607084	84.23	30.51810074405561	84.23	50.18378425442938	84.23	55.43402061401318	84.23	52.96358584291802	84.23	64.28567259812061	84.23	34.139784247643	84.23	35.37492725433823	84.23	60.574653282205844	84.23	17.46160895694522	84.23	1.6917059635113092	84.23	34.12601014490881	84.23	1.8125216750549138	84.23	47.811946134748204
84.28	32.79118736916038	84.28	2.1898526683708153	84.28	41.75130850576956	84.28	61.353862701440534	84.28	67.51259298233482	84.28	42.584092535189235	84.28	39.18986019474394	84.28	31.11030682005884	84.28	56.128300683769055	84.28	2.054748325178383	84.28	2.1330146364558806	84.28	1.0864219766810959	84.28	30.76090205232209	84.28	50.33898356882674	84.28	55.368499397500095	84.28	53.00236159144691	84.28	64.38009476338303	84.28	34.14656903517359	84.28	35.38705697406733	84.28	60.6982806857579	84.28	17.355219183037093	84.28	1.7220734856603137	84.28	34.136809291386065	84.28	1.82510087726178	84.28	47.872473446634594
84.31	32.7593025581607	84.31	2.14525359979381	84.31	41.71044985379835	84.31	61.25046424281427	84.31	67.47804434681888	84.31	42.505202284114574	84.31	39.169480626751735	84.31	30.938890716600557	84.31	56.19225018482856	84.31	2.0121618281235056	84.31	2.020268412779925	84.31	0.9713832196870068	84.31	30.746906835598764	84.31	50.20710495341511	84.31	55.364316631021765	84.31	52.90732008737223	84.31	64.35795731294141	84.31	33.98261419726121	84.31	35.44086290295063	84.31	60.52826705326313	84.31	17.271500769092277	84.31	1.5499791954529607	84.31	34.09341925563017	84.31	1.769694042132562	84.31	47.8312537903618
84.33	32.671807053256266	84.33	2.0835247453874626	84.33	41.67704805723051	84.33	61.19188593430374	84.33	67.29756708523836	84.33	42.460759733759765	84.33	39.1205960899064	84.33	30.97372957182147	84.33	56.1224317231428	84.33	1.8989580327454223	84.33	1.9257789162654804	84.33	0.9271678135656362	84.33	30.51995178911555	84.33	50.205925997036275	84.33	55.35945731001605	84.33	53.001992326641464	84.33	64.31404996629259	84.33	33.92939818891734	84.33	35.59168480546213	84.33	60.47223120791805	84.33	17.177626929036336	84.33	1.5096152284924678	84.33	34.111187461809344	84.33	1.7545970152047634	84.33	47.791971278036094
84.39	32.71308895392531	84.39	2.0753382151549546	84.39	41.78940820135234	84.39	61.232397370356324	84.39	67.43674159720985	84.39	42.492604836948956	84.39	39.08268583302254	84.39	30.999457200075668	84.39	56.086674846591265	84.39	1.8335585920321062	84.39	1.9673645868920382	84.39	0.9547612992458286	84.39	30.69375502247835	84.39	50.41770541354759	84.39	55.30336459314853	84.39	52.912944894397285	84.39	64.23736958567494	84.39	34.14440814017206	84.39	35.608853170777955	84.39	60.515366684150706	84.39	17.2465300309768	84.39	1.4839707291309656	84.39	34.06602522005769	84.39	1.720564953758568	84.39	47.899300961222224
84.42	32.73307529910329	84.42	1.9940038134525535	84.42	41.726028456173815	84.42	61.21563521252396	84.42	67.25087074874206	84.42	42.369080098447085	84.42	39.12108285153524	84.42	31.16570739656986	84.42	55.93258236875341	84.42	1.7069238363100412	84.42	1.8189877539517945	84.42	0.8836195290529695	84.42	30.679511639998235	84.42	50.37887364200043	84.42	55.20681408769249	84.42	53.11534176994897	84.42	64.22814398682029	84.42	34.10866908892964	84.42	35.72404549847496	84.42	60.581225927076176	84.42	17.008294420578085	84.42	1.442107974244541	84.42	34.13519083588956	84.42	1.6647010930431714	84.42	47.82424934677619
84.46	32.44323380432213	84.46	1.848286306620607	84.46	41.49351233461246	84.46	61.19258891859053	84.46	67.28493239592787	84.46	42.467720716261454	84.46	38.954196186678196	84.46	30.95275109265821	84.46	55.91625760186896	84.46	1.7131559462701973	84.46	1.886236150870129	84.46	0.8662181517252097	84.46	30.648748248427562	84.46	50.311038279914555	84.46	55.20148820432955	84.46	53.113427364298595	84.46	64.2616259352549	84.46	34.11946527240565	84.46	35.67130418077825	84.46	60.54151099417631	84.46	16.915157823815203	84.46	1.3250813733564164	84.46	34.07197525244013	84.46	1.6022973500295912	84.46	47.803283496079075
84.52	32.72944815513226	84.52	1.8602580875758954	84.52	41.548112483625616	84.52	61.226176948494455	84.52	67.35982283031409	84.52	42.35481009939951	84.52	39.22232958478221	84.52	31.12715939398301	84.52	56.15959358066996	84.52	1.6772091486204597	84.52	1.7390259521554967	84.52	1.0014953420514872	84.52	30.74917824292796	84.52	50.515492424818646	84.52	55.09392325330278	84.52	53.10094057211652	84.52	64.27492709560411	84.52	34.26198376929721	84.52	35.69884950692108	84.52	60.62384843485048	84.52	16.938005586843282	84.52	1.3509333278404527	84.52	34.08037184192639	84.52	1.6140802537536592	84.52	47.80245780018131
84.55	32.64389132646788	84.55	1.850826723090511	84.55	41.640698075634624	84.55	61.26215993536356	84.55	67.46121673072591	84.55	42.31839823951411	84.55	39.351031289568894	84.55	31.055399001585545	84.55	55.953940000026236	84.55	1.6055308275184077	84.55	1.7463800663253606	84.55	0.9449603371111582	84.55	30.693310492047495	84.55	50.57101850282353	84.55	55.15105117578666	84.55	53.00494395350992	84.55	64.26564279859488	84.55	34.07417108948145	84.55	35.63076043431105	84.55	60.57819852714127	84.55	16.800368505245714	84.55	1.3085529109824603	84.55	34.17290694103308	84.55	1.6011992676973261	84.55	47.86197592603843
84.58	32.735097498702245	84.58	1.8385574900719348	84.58	41.52227655725807	84.58	61.305645944222505	84.58	67.21755018892055	84.58	42.36110989071927	84.58	39.14192726472545	84.58	31.005881995350737	84.58	55.90686358536336	84.58	1.5452954070403335	84.58	1.681053189491773	84.58	0.7802985393300317	84.58	30.65009630999185	84.58	50.46569563075054	84.58	54.98113176557693	84.58	53.23189458905265	84.58	64.24566097519028	84.58	34.11296514334745	84.58	35.695619265765444	84.58	60.53553453273272	84.58	16.75984612506053	84.58	1.2634500972942875	84.58	33.98303129940627	84.58	1.5998393449542396	84.58	47.793905954699795
84.64	32.91868009158267	84.64	1.8138837253581344	84.64	41.5999122548175	84.64	61.410828925218716	84.64	67.4605237326128	84.64	42.55816780540786	84.64	39.26273114994655	84.64	31.113079089964394	84.64	55.880167650509826	84.64	1.5086561071485545	84.64	1.6725890695183179	84.64	0.8408505279431154	84.64	30.83465374873427	84.64	50.61512137968632	84.64	55.13598128450673	84.64	53.253030013167376	84.64	64.16548764861408	84.64	34.2564102036468	84.64	35.84622917454184	84.64	60.604114333736824	84.64	16.60038274630098	84.64	1.3225329610847592	84.64	34.266479238004074	84.64	1.597111619826255	84.64	47.911893368931395
84.64	32.527968834499546	84.64	1.6515684372942787	84.64	41.586408143927045	84.64	61.0128681610076	84.64	67.2574683865942	84.64	42.32292291860171	84.64	39.15103334199403	84.64	30.952407295088832	84.64	55.78831044148606	84.64	1.4547609437806053	84.64	1.552493193899762	84.64	0.8437433305473905	84.64	30.696456313342825	84.64	50.45348348015397	84.64	54.99174018507977	84.64	53.14620342174882	84.64	64.02922625797703	84.64	34.09374360887421	84.64	35.58982532748051	84.64	60.488868579865084	84.64	16.346349580542594	84.64	1.208662561117339	84.64	33.93072298672601	84.64	1.5126775353889497	84.64	47.71731988092475
84.7	32.70325964611787	84.7	1.6969869642096331	84.7	41.56492096655521	84.7	61.285216756557446	84.7	67.26108167987758	84.7	42.377339331335016	84.7	39.052092324890396	84.7	31.048057352254887	84.7	55.972371762569715	84.7	1.4436152023670907	84.7	1.576069660760184	84.7	0.7810241776025951	84.7	30.580590962035444	84.7	50.384037303996436	84.7	54.98097148335645	84.7	53.15700179184695	84.7	64.0447891751148	84.7	34.22570085924065	84.7	35.6073527520934	84.7	60.53255945766267	84.7	16.387497045627192	84.7	1.1817631368300376	84.7	34.16052668104607	84.7	1.4921490618367872	84.7	47.87728713613318
84.73	32.680352298371595	84.73	1.6815519437931554	84.73	41.549624660128465	84.73	61.158286420732125	84.73	67.26529551704213	84.73	42.299473727470755	84.73	39.104009688652866	84.73	31.090331711147098	84.73	55.74477259510732	84.73	1.4086326440591281	84.73	1.5248689196664813	84.73	0.7330010259426224	84.73	30.612838839289903	84.73	50.34443643282877	84.73	54.89255474655689	84.73	53.17414917124404	84.73	64.05401076169954	84.73	34.05586447594288	84.73	35.642037583390334	84.73	60.577157477227566	84.73	16.183214075698636	84.73	1.1335656279824518	84.73	34.098743333899584	84.73	1.399968646182228	84.73	47.69721842406588
84.76	32.66555501713798	84.76	1.613425590522016	84.76	41.40702197792262	84.76	61.1305721553351	84.76	67.17268931625259	84.76	42.27545348714295	84.76	39.013087862669465	84.76	31.109828749441224	84.76	55.76524273546475	84.76	1.2910740940190542	84.76	1.5291941570418939	84.76	0.7028631664623864	84.76	30.59011512262532	84.76	50.352470821639045	84.76	54.79908833750762	84.76	53.067163561460454	84.76	63.93975840971555	84.76	34.18289268434958	84.76	35.604463030404666	84.76	60.548339601024	84.76	15.983907267539067	84.76	1.020852815182615	84.76	34.09150099248277	84.76	1.3690376644436606	84.76	47.577097705865356
84.82	32.62759558098753	84.82	1.6034529645930717	84.82	41.72694889049416	84.82	61.10047253219195	84.82	67.14542346782656	84.82	42.30774739690175	84.82	38.943341678804174	84.82	31.03248242514052	84.82	55.74515720336383	84.82	1.2794581290801106	84.82	1.4643411977246437	84.82	0.7760085249656138	84.82	30.515479754478818	84.82	50.49366638615982	84.82	54.92829512566434	84.82	53.16213014764233	84.82	64.03596246302243	84.82	34.07376712023993	84.82	35.80778967538312	84.82	60.53606871240718	84.82	15.997778209171594	84.82	1.0604076050109132	84.82	34.13810136261571	84.82	1.5095467809502956	84.82	47.806193471004846
84.85	32.45064767669037	84.85	1.5162484746167315	84.85	41.44682606353473	84.85	61.14439915582419	84.85	66.95973950656686	84.85	42.283627138909615	84.85	38.94315030422579	84.85	30.98196462063056	84.85	55.66299221704308	84.85	1.3173662119635094	84.85	1.4153841388094965	84.85	0.7154321925915524	84.85	30.492510677145727	84.85	50.598272433358034	84.85	54.787770362651955	84.85	53.12217187646421	84.85	64.00206744047844	84.85	33.980754214771764	84.85	35.87348416536111	84.85	60.43666604889184	84.85	15.612595872064006	84.85	1.0647419474893904	84.85	34.20071419977776	84.85	1.3757359701264726	84.85	47.75433861514129
84.88	32.543441947873326	84.88	1.4845453775039708	84.88	41.34877424148326	84.88	61.1524874784942	84.88	67.12863501561468	84.88	42.28197672442225	84.88	38.82047214022787	84.88	31.071584314329876	84.88	55.734919242392145	84.88	1.2700949966387702	84.88	1.3662701670037507	84.88	0.7307487022160091	84.88	30.511742418533167	84.88	50.510423878890826	84.88	54.69381334158412	84.88	53.1327410984484	84.88	63.927668722259014	84.88	34.17486598839533	84.88	35.58810664348351	84.88	60.53463683950417	84.88	15.38420152242162	84.88	1.0017489409905624	84.88	33.98378814693953	84.88	1.2857148975218302	84.88	47.56492546984084
84.91	32.40077244630148	84.91	1.4927561294000957	84.91	41.32815443955792	84.91	61.008547568909904	84.91	66.86010415051545	84.91	42.26703070420384	84.91	38.73657785691059	84.91	30.892047545305353	84.91	55.57650535127211	84.91	1.1680333256274165	84.91	1.3730678974676551	84.91	0.6727956924228072	84.91	30.411879526049557	84.91	50.48967110638202	84.91	54.751043596281896	84.91	53.10273963195392	84.91	63.90416102323994	84.91	34.09358047984493	84.91	35.60152751466731	84.91	60.290479518915916	84.91	15.160512813225715	84.91	0.9410847126415999	84.91	33.89125853404498	84.91	1.272054221675369	84.91	47.452904800790684
84.94	32.42047185207798	84.94	1.4823090224173714	84.94	41.330389142904025	84.94	61.098924710591255	84.94	66.88499870899429	84.94	42.184033105881305	84.94	38.71378233491144	84.94	30.746873694199238	84.94	55.537978836885735	84.94	1.179715162010214	84.94	1.3798772570403917	84.94	0.7367243758571352	84.94	30.184381841966687	84.94	50.37201514502466	84.94	54.65177847545701	84.94	53.02184906865341	84.94	63.79949212614513	84.94	34.01196768769879	84.94	35.614943561377004	84.94	60.45585405209204	84.94	14.909347519500663	84.94	0.9646654697203997	84.94	33.93879608723362	84.94	1.3174126773159505	84.94	47.495581503650925
85	32.49835242053127	85	1.399522910330225	85	41.22451279762516	85	61.15124970119021	85	66.96046921123435	85	42.225736526809726	85	38.805012723887806	85	30.962045876820515	85	55.71676835584759	85	1.1842894687846668	85	1.3345098427565874	85	0.6298580864344558	85	30.264606541339003	85	50.60210029158211	85	54.58820592939466	85	53.1954604554062	85	63.74421729259258	85	34.158044863326474	85	35.58053954876556	85	60.36921694209496	85	14.68535655276931	85	0.9561446463393417	85	34.040946059393825	85	1.2990266480167367	85	47.562925811802884
85.02	32.34318153878691	85.02	1.4816815656569995	85.02	40.972208620369706	85.02	61.0253786328812	85.02	66.76264395605341	85.02	42.3290362355541	85.02	38.465920743214234	85.02	30.774137209611926	85.02	55.548027219211065	85.02	1.1215219301081552	85.02	1.2868081113224488	85.02	0.6423089194502726	85.02	30.02092974025635	85.02	50.61133935656832	85.02	54.50923779787949	85.02	53.045353470967626	85.02	63.66096571572715	85.02	34.11330834871199	85.02	35.60074255253094	85.02	60.27280605140889	85.02	14.178495633962081	85.02	0.8603140317600957	85.02	33.81556722293989	85.02	1.191164611545939	85.02	47.58206445980619
85.06	32.330133154461414	85.06	1.410217774663841	85.06	40.97888850288447	85.06	60.985529572198026	85.06	66.8961324707411	85.06	42.08517830952166	85.06	38.58664011338263	85.06	30.681124806715655	85.06	55.46411593677108	85.06	1.1602081271383158	85.06	1.306791692292834	85.06	0.5530800684845312	85.06	30.06783519805446	85.06	50.463370320507096	85.06	54.38281142396392	85.06	53.097816721635866	85.06	63.58008376532206	85.06	34.08165665125594	85.06	35.52519433512119	85.06	60.29645782756321	85.06	13.818384803281972	85.06	0.9135728968938596	85.06	33.836993335062566	85.06	1.2359786609673056	85.06	47.47466299218518
85.12	32.39203956618798	85.12	1.3588663589099286	85.12	40.899484686491874	85.12	61.07213661976773	85.12	66.90414415520183	85.12	41.90208929254761	85.12	38.44264021773186	85.12	30.731391112271826	85.12	55.415856944178486	85.12	1.0883099869907442	85.12	1.201564504966379	85.12	0.5779162225769202	85.12	30.068331488568642	85.12	50.7156689741514	85.12	54.48634154876337	85.12	53.21825069209034	85.12	63.67980722771292	85.12	34.00338182588223	85.12	35.512567969196844	85.12	60.25880422947287	85.12	13.41638396238871	85.12	0.8316219154136147	85.12	33.89891711813122	85.12	1.2263795977506875	85.12	47.471903398329864
85.15	32.226814010219336	85.15	1.3696369681941076	85.15	40.81654114611325	85.15	61.00921212651391	85.15	66.84585424118221	85.15	42.101857023194405	85.15	38.33351252601905	85.15	30.774295857455524	85.15	55.49067956408665	85.15	1.0878164754920419	85.15	1.2468449538495268	85.15	0.5526716674497066	85.15	29.802469209973417	85.15	50.72396231654025	85.15	54.20715661172866	85.15	53.112614533796354	85.15	63.65255462316436	85.15	33.9323698448647	85.15	35.389567922498536	85.15	60.20816597295038	85.15	13.001942259730564	85.15	0.9089859508912931	85.15	33.8129846784918	85.15	1.2302257381143191	85.15	47.48928921843291
85.2	32.08066715306457	85.2	1.3062060482459237	85.2	40.57647192785584	85.2	60.99999485706153	85.2	66.73919903845297	85.2	42.13516348384715	85.2	38.332688253531174	85.2	30.746871689517896	85.2	55.445386876711055	85.2	1.0627143446460399	85.2	1.220665342132165	85.2	0.6268400502273175	85.2	29.72502863926715	85.2	50.64415175271263	85.2	54.37953860944753	85.2	53.16026273400154	85.2	63.50658151481988	85.2	34.03963771712768	85.2	35.28785483240487	85.2	60.167187923475105	85.2	12.49080010240118	85.2	0.8506443768172656	85.2	33.8864108511178	85.2	1.239077057567133	85.2	47.45535453419016
85.23	31.897376680449156	85.23	1.3114400299497624	85.23	40.35748880903045	85.23	60.86085969736585	85.23	66.486359150067	85.23	42.110105853628326	85.23	37.98527675851948	85.23	30.730243125052137	85.23	55.29151533640859	85.23	0.9708862119949563	85.23	1.1340751345692757	85.23	0.549479740238094	85.23	29.571040611015775	85.23	50.53475393733412	85.23	54.315560844095984	85.23	52.91406430977019	85.23	63.4305331459939	85.23	33.989590152845714	85.23	35.14465147562988	85.23	60.19463969674874	85.23	11.872216751307331	85.23	0.7689929396521991	85.23	33.92625782443663	85.23	1.2072200084828273	85.23	47.4544056673222
85.26	31.768921077634516	85.26	1.2785906964432838	85.26	40.13766909626435	85.26	60.77647634386124	85.26	66.59484122699486	85.26	41.853830981376866	85.26	37.9513722418786	85.26	30.821876009695245	85.26	55.11974761314375	85.26	0.9801424577479966	85.26	1.1378790577010987	85.26	0.549344137393661	85.26	29.30866571523164	85.26	50.50390941861734	85.26	54.12472048498501	85.26	52.907362502959984	85.26	63.45007072981892	85.26	34.052414252264775	85.26	34.854528005949	85.26	60.16504175822773	85.26	11.440638373510378	85.26	0.8588289015950099	85.26	33.798713400756746	85.26	1.0253484161914983	85.26	47.383432267398504
85.32	31.705972113048812	85.32	1.289013717302464	85.32	40.095679656808336	85.32	60.73621183257846	85.32	66.56013798778893	85.32	42.05756002968411	85.32	37.78813422435149	85.32	30.716175977048614	85.32	55.1950129984566	85.32	1.042297362588189	85.32	1.0909388903078983	85.32	0.564602327133504	85.32	29.106042968727255	85.32	50.62020174966102	85.32	54.15453717702869	85.32	53.0486912753124	85.32	63.32471837522124	85.32	34.042593832850685	85.32	34.65021182641822	85.32	59.9912548157551	85.32	10.59933832015366	85.32	0.8326089624813603	85.32	33.95065613086309	85.32	1.0960638002807666	85.32	47.36375131111875
85.35	31.540151360014296	85.35	1.2149028654952883	85.35	39.770953498337626	85.35	60.807646168076985	85.35	66.51642306989227	85.35	41.999621185802724	85.35	37.554694637816596	85.35	30.869268956541344	85.35	54.959967531710326	85.35	0.9185845377704485	85.35	1.1284908522545796	85.35	0.5150094975260356	85.35	28.89902164005886	85.35	50.599725543269805	85.35	53.84114891916463	85.35	52.928831437855244	85.35	63.19642216852874	85.35	34.048470177093115	85.35	34.475106216322416	85.35	60.0509188196894	85.35	10.048488801470052	85.35	0.7996854068387309	85.35	33.95840043081496	85.35	1.0760178841016264	85.35	47.353537382326586
85.39	31.186768763169155	85.39	1.1796179203144141	85.39	39.443269802222886	85.39	60.599094564902096	85.39	66.28692306083919	85.39	41.84275779277065	85.39	37.325298987913875	85.39	30.445708877366084	85.39	54.943653304639795	85.39	0.8554271627903683	85.39	1.0570934617377914	85.39	0.5487482599721064	85.39	28.57462568002901	85.39	50.488315460427714	85.39	53.823425352734375	85.39	52.878146210075855	85.39	62.976023479921494	85.39	33.97029754301451	85.39	34.18626258537106	85.39	59.91670206478422	85.39	9.313050750568076	85.39	0.7672225561986489	85.39	33.73901623079996	85.39	1.0458191006314603	85.39	47.120398291989765
85.42	31.06308240771731	85.42	1.1103888353879545	85.42	39.085922792493655	85.42	60.56077381417387	85.42	66.12068742769365	85.42	41.96622529154867	85.42	36.947010355294545	85.42	30.54967319815495	85.42	54.867799257583876	85.42	0.8959967374380101	85.42	1.0268471522187224	85.42	0.5045957206206152	85.42	28.185279613692426	85.42	50.54628529066676	85.42	53.737000425772884	85.42	52.760425813760286	85.42	62.991813866693406	85.42	33.77170480913282	85.42	33.94503045368263	85.42	59.75386440902033	85.42	8.602440919030668	85.42	0.7390615306441228	85.42	33.78755705940938	85.42	1.016238144193001	85.42	47.039779665104504
85.45	30.725212172568643	85.45	1.0740606179222778	85.45	38.78099193272821	85.45	60.483270991439305	85.45	66.01255166898581	85.45	41.79079464587805	85.45	36.646007796529645	85.45	30.373831641309796	85.45	54.78979470466511	85.45	0.8153164331969599	85.45	1.046200263304733	85.45	0.45469403239250994	85.45	27.888526998019824	85.45	50.38576083562137	85.45	53.59751016287825	85.45	52.7780839442319	85.45	62.80752387968003	85.45	33.754362133323596	85.45	33.59992611416868	85.45	59.69869679169875	85.45	7.742057911545524	85.45	0.7058321976121471	85.45	33.673774810302	85.45	0.9808689187689542	85.45	46.99375060288398
85.48	30.45827722635982	85.48	1.0623051487270154	85.48	38.23052487498684	85.48	60.463214009714605	85.48	66.03640352941989	85.48	41.63324902993905	85.48	36.232217720324364	85.48	30.47806417280132	85.48	54.71343836031545	85.48	0.8120212871988743	85.48	0.9423935433048433	85.48	0.4102578830387148	85.48	27.321935101148078	85.48	50.2835781278586	85.48	53.52655727342582	85.48	52.59059940176565	85.48	62.60225039224944	85.48	33.62331758466625	85.48	33.16738854220378	85.48	59.60717414629771	85.48	6.9700171537643385	85.48	0.6079550215798852	85.48	33.57645843928569	85.48	0.9813941066649646	85.48	46.91264920131289
85.54	30.132234529134784	85.54	1.1884078155484095	85.54	38.084889490349454	85.54	60.42117229893062	85.54	65.98354669994856	85.54	41.81549267969163	85.54	35.9615423848664	85.54	30.29504652851656	85.54	54.78830220626639	85.54	0.8156303975495037	85.54	0.9494712554588931	85.54	0.5037618468299678	85.54	27.066409154986875	85.54	50.4609088071415	85.54	53.47524777429681	85.54	52.87133588963558	85.54	62.70892181798725	85.54	33.91062052794269	85.54	32.83071903702473	85.54	59.61834142092077	85.54	6.207427138809149	85.54	0.5980421239249715	85.54	33.65656282887715	85.54	0.9767459365179595	85.54	46.98006403216665
85.57	29.89543330453316	85.57	1.0132725834414547	85.57	37.623752137073346	85.57	60.33276693877572	85.57	65.96020697789359	85.57	41.72353205023256	85.57	35.55057195426294	85.57	30.40112862798249	85.57	54.6646216124446	85.57	0.8203752469935961	85.57	0.9293398648127662	85.57	0.4350846942146122	85.57	26.51731659690158	85.57	50.28966353656704	85.57	53.42064035162437	85.57	52.67076562824433	85.57	62.762404955045795	85.57	33.62831676394826	85.57	32.38915202980607	85.57	59.609993016780784	85.57	5.579679249717729	85.57	0.5794057373829472	85.57	33.679960521967516	85.57	0.9535254935121099	85.57	46.8002286417508
85.6	29.43178667896907	85.6	1.0818471703983465	85.6	37.07497429643786	85.6	60.30353974350893	85.6	65.73805278258862	85.6	41.59745812528829	85.6	35.17076648455673	85.6	30.51824280468761	85.6	54.47303348539009	85.6	0.7898135197912226	85.6	0.8826778939376393	85.6	0.4088738496894772	85.6	25.995769507981404	85.6	50.17570764513148	85.6	53.070803958572704	85.6	52.64869455960611	85.6	62.46935871899653	85.6	33.57711776142556	85.6	31.83516940684349	85.6	59.369874751640616	85.6	4.911659408274325	85.6	0.6055544666242914	85.6	33.54118166260116	85.6	0.9110990166692788	85.6	46.709499331927596
85.66	29.097911393053543	85.66	1.0526409621316266	85.66	36.321867693236634	85.66	60.4305905441741	85.66	65.90898296949275	85.66	41.425144273090794	85.66	34.762551779789305	85.66	30.408206784157287	85.66	54.547631642438425	85.66	0.822914760455741	85.66	0.9266870588989508	85.66	0.4871266250447183	85.66	25.57972814883366	85.66	50.41471616132525	85.66	53.38801883810191	85.66	52.65178427076312	85.66	62.520606014161636	85.66	33.68111034559533	85.66	31.430342923306625	85.66	59.322828356644344	85.66	4.301012778320781	85.66	0.5780243499630241	85.66	33.57257411575832	85.66	0.9673660626116487	85.66	46.776704910378754
85.69	28.72075035001288	85.69	1.0156910087118745	85.69	35.741877307310574	85.69	60.21936535009412	85.69	65.70273254285331	85.69	41.5550479086694	85.69	33.962572220784836	85.69	30.490270735707227	85.69	54.361429933680846	85.69	0.7707873447507785	85.69	0.9461845006502685	85.69	0.4841006893827906	85.69	24.700747304380624	85.69	50.4139011070981	85.69	53.086125249332646	85.69	52.32015929830539	85.69	62.43155459369336	85.69	33.47798387512715	85.69	30.718273088085276	85.69	59.397219941612015	85.69	3.61288584919817	85.69	0.5441635397291887	85.69	33.40717875345039	85.69	0.9009430433225902	85.69	46.6404109794048
85.72	28.097693198069056	85.72	0.944730647473822	85.72	34.91030577719578	85.72	60.21728229285689	85.72	65.59721051553612	85.72	41.32291791638644	85.72	33.33822873076013	85.72	30.371995255349088	85.72	54.19407842440846	85.72	0.6784717226781358	85.72	0.8593689654083544	85.72	0.3599665019522269	85.72	24.054346649447613	85.72	50.16779912073831	85.72	52.997692262755116	85.72	52.44489663740331	85.72	62.18185377149752	85.72	33.57672350399217	85.72	30.022639111587907	85.72	59.24665298684659	85.72	3.0421136176553505	85.72	0.5855225927377927	85.72	33.28269126425851	85.72	0.9013058070477682	85.72	46.66512387694081
85.78	27.52262064830285	85.78	1.0920307394683346	85.78	34.239637639000065	85.78	60.249795223246295	85.78	65.55847114476201	85.78	41.36335832249301	85.78	32.78621920742448	85.78	30.297821115174997	85.78	54.42948903093387	85.78	0.6371570470334887	85.78	0.8475967730243015	85.78	0.42265135058138814	85.78	23.362551187887544	85.78	50.24540194356324	85.78	52.97704416806432	85.78	52.51765711667302	85.78	62.12087546924562	85.78	33.56486367099681	85.78	29.355872860923963	85.78	59.28625040737241	85.78	2.6148711825836157	85.78	0.5400869471963528	85.78	33.213866554180576	85.78	0.9424979558926341	85.78	46.570834662823295
85.8	26.83643546950623	85.8	0.9836121651956732	85.8	33.36704343257705	85.8	60.070097304903115	85.8	65.45913060374397	85.8	41.4806659935357	85.8	32.06432913672204	85.8	30.41108962741309	85.8	54.22740198608817	85.8	0.7522100799696189	85.8	0.8561128439004747	85.8	0.4383266411620686	85.8	22.308405319842446	85.8	49.999035610471864	85.8	52.808537981042186	85.8	52.37223564618554	85.8	61.96065771167107	85.8	33.43636882374843	85.8	28.335427141092445	85.8	59.02368053472097	85.8	2.2092097095772547	85.8	0.6014876042372804	85.8	33.25713675397902	85.8	0.7869670638182015	85.8	46.56326574818024
85.83	26.217486551683614	85.83	0.926466986995135	85.83	32.265070419586465	85.83	59.93280005323107	85.83	65.20213238250366	85.83	41.228141167423715	85.83	31.117716534315434	85.83	30.11654201275173	85.83	54.12931873801933	85.83	0.699644937850308	85.83	0.8008070014148383	85.83	0.37156728760882374	85.83	21.283929775827552	85.83	50.058946603971926	85.83	52.63397879799055	85.83	52.30205444010561	85.83	61.6185861052128	85.83	33.27797142507814	85.83	27.424303087364756	85.83	59.05464272213215	85.83	1.8763447602240884	85.83	0.514307428946724	85.83	33.23905954978027	85.83	0.858586104365366	85.83	46.479819543942504
85.89	25.518974286509827	85.89	0.9187344670624997	85.89	31.415637176575622	85.89	60.05127796388082	85.89	65.28613132562974	85.89	41.277743228029536	85.89	30.326312450885045	85.89	30.318091722988843	85.89	54.03334509154151	85.89	0.7649204056861238	85.89	0.8101548174810242	85.89	0.5012698457501719	85.89	20.40645205526349	85.89	50.08446943552415	85.89	52.541692098293225	85.89	52.296489619099226	85.89	61.66447820584829	85.89	33.48811716626817	85.89	26.58617491028891	85.89	58.75514057520558	85.89	1.6711516351185944	85.89	0.5063550175466047	85.89	33.15290026158917	85.89	0.8099288433057874	85.89	46.37535934237125
85.92	24.78270849040111	85.92	0.9433177710573414	85.92	30.13954460666555	85.92	59.88489949142087	85.92	64.98906507864116	85.92	41.153246731291894	85.92	29.343306531036863	85.92	30.147312089290313	85.92	53.872091170948565	85.92	0.7143267148056007	85.92	0.7759150886792248	85.92	0.4370877968998317	85.92	19.4026432396845	85.92	50.05140955183352	85.92	52.3928225697922	85.92	52.25345281498952	85.92	61.499696576023744	85.92	33.22325753826698	85.92	25.399703186796966	85.92	58.781853217940245	85.92	1.452444553909003	85.92	0.5100287898107075	85.92	33.268424597138036	85.92	0.8537572093732446	85.92	46.35458379986284
85.95	24.042924363027087	85.95	0.8485049228207823	85.95	28.931929771640068	85.95	59.79485633519048	85.95	64.82164381979884	85.95	40.9798736315259	85.95	28.156038348444163	85.95	29.97569434445127	85.95	53.72842792449954	85.95	0.6336147556792627	85.95	0.7792542860564248	85.95	0.29264308601412864	85.95	18.216093512195016	85.95	49.89446087902958	85.95	52.29237511029704	85.95	52.15726831021135	85.95	61.36264665217138	85.95	33.14593375819202	85.95	24.081723051528776	85.95	58.45861229880581	85.95	1.3464805690891475	85.95	0.4958889458743943	85.95	33.208397834086774	85.95	0.7426500710453886	85.95	46.134270674869505
85.98	22.946405899645036	85.98	0.8530909812019313	85.98	27.59650413033173	85.98	59.530933054822434	85.98	64.68638197708457	85.98	40.805801652621156	85.98	26.92971650722836	85.98	29.994380516927066	85.98	53.602416700766035	85.98	0.59767528157311	85.98	0.7070880288367614	85.98	0.3402321814197372	85.98	17.070434701824873	85.98	49.860906620648144	85.98	52.061551865689665	85.98	51.954629140740984	85.98	61.140740286802334	85.98	33.11552785540071	85.98	22.69629986309638	85.98	58.60186784960793	85.98	1.1261295640477282	85.98	0.46384773509690197	85.98	33.47579386333338	85.98	0.786508761066637	85.98	46.02224200877731
86.02	21.978152752037808	86.02	0.7325234010785856	86.02	26.251322114326495	86.02	59.57050884685563	86.02	64.48351345581148	86.02	40.896597769673	86.02	25.642122722768416	86.02	30.147284153469506	86.02	53.33715464835304	86.02	0.6498272929316463	86.02	0.7050953334753867	86.02	0.37176381601093605	86.02	15.776916481769263	86.02	49.87811834255872	86.02	51.99737971982821	86.02	51.87273852842274	86.02	60.94277969463716	86.02	33.066935763412275	86.02	21.42576929714834	86.02	58.34997315444397	86.02	1.1831470300725677	86.02	0.44482155595521605	86.02	33.71618241982982	86.02	0.751825815123839	86.02	45.84199858882005
86.08	20.884974409728382	86.08	0.801554536768936	86.08	24.81400372847027	86.08	59.50411549652999	86.08	64.47345078971078	86.08	40.98492383361435	86.08	24.266381738712013	86.08	30.07018833988475	86.08	53.500809169718885	86.08	0.6077983301741969	86.08	0.6546181953872781	86.08	0.43541187676139004	86.08	14.52570812424659	86.08	49.644078073475015	86.08	51.90891921191385	86.08	51.7493700220885	86.08	60.96285731406958	86.08	33.05297300575183	86.08	19.955386769818176	86.08	58.18326919190766	86.08	1.1114981035250038	86.08	0.45202635432806676	86.08	34.05404004463916	86.08	0.7775792709946588	86.08	45.999243807078976
86.11	19.47191605773316	86.11	0.7859618861709633	86.11	23.086363916108997	86.11	59.3346154253532	86.11	64.17204934837676	86.11	40.78488110346733	86.11	22.983959178801864	86.11	29.66432161230849	86.11	53.173385411083615	86.11	0.6017931897657931	86.11	0.6767999852135659	86.11	0.32210426433225686	86.11	13.048569019796275	86.11	49.56805785950805	86.11	51.709232813664954	86.11	51.56281601131795	86.11	60.69679279334809	86.11	32.97457065918261	86.11	18.256145071879356	86.11	58.06304020574584	86.11	0.9748124555523193	86.11	0.5095911035890806	86.11	34.198646595126576	86.11	0.7748837891683199	86.11	45.666825837722776
86.14	18.4694004607602	86.14	0.7904722304002466	86.14	21.227398405113856	86.14	59.106012618909624	86.14	64.06755335439559	86.14	40.75550244146142	86.14	21.323811075001636	86.14	29.7599428918272	86.14	52.972601421454605	86.14	0.5352586560067255	86.14	0.6609524525118516	86.14	0.3377840551747375	86.14	11.838310718792943	86.14	49.6379223835786	86.14	51.39452473889056	86.14	51.6075090596903	86.14	60.35916411504298	86.14	32.58596192903797	86.14	16.466584061336746	86.14	57.75187822429883	86.14	1.0392271721395374	86.14	0.33320061491939384	86.14	34.11433980865087	86.14	0.631292033183481	86.14	45.51649774778828
86.17	16.8642897127806	86.17	0.8152081219487733	86.17	19.46046655985548	86.17	59.091234698645536	86.17	63.69846602710589	86.17	40.505080399987456	86.17	19.79094197996655	86.17	29.77839772170975	86.17	52.80773481793552	86.17	0.5139723659404029	86.17	0.6259670367940314	86.17	0.3858886140373447	86.17	10.3061126815896	86.17	49.37325960127163	86.17	51.2757280834785	86.17	51.40241776860628	86.17	60.162672299781725	86.17	32.48251041965614	86.17	14.759652350044082	86.17	57.64570373214069	86.17	0.9595378663655699	86.17	0.4268422920154004	86.17	33.67177995401499	86.17	0.6597246373942076	86.17	45.439071772348804
86.23	15.672732443054231	86.23	0.7838255123888466	86.23	17.88052918363998	86.23	59.08109017770889	86.23	63.68577101859173	86.23	40.370877364548214	86.23	17.995301331625708	86.23	29.62046922104519	86.23	52.75125067643229	86.23	0.5167982574209034	86.23	0.5939321753280061	86.23	0.3039134250310759	86.23	9.070907835028166	86.23	49.32397559945913	86.23	51.16871417929579	86.23	51.54543085299276	86.23	60.052848996881494	86.23	32.51418469818224	86.23	13.114169774312257	86.23	57.55044712392457	86.23	0.9731303303176303	86.23	0.43404931443688993	86.23	33.47399354305504	86.23	0.6224936979222115	86.23	45.37548047261306
86.26	14.139311827136034	86.26	0.7070587051198918	86.26	15.970529024639188	86.26	58.850187573019994	86.26	63.2976654247285	86.26	40.36510516463671	86.26	16.30648385362008	86.26	29.247545214920542	86.26	52.43855916519738	86.26	0.4953858152725871	86.26	0.6353832200902216	86.26	0.31965975929175916	86.26	7.640118561210618	86.26	49.309712204652435	86.26	50.96705688750651	86.26	51.196049762291736	86.26	59.81249653452132	86.26	32.337970213801945	86.26	11.37600259988571	86.26	57.208180084565775	86.26	0.9799749054424778	86.26	0.4014062005703256	86.26	33.361567948860966	86.26	0.6195438606487643	86.26	45.29746476706764
86.29	12.532337126097511	86.29	0.6680844222345114	86.29	14.0973534162263	86.29	58.49041335452025	86.29	63.19750908647094	86.29	40.17696452551183	86.29	14.535278719704726	86.29	29.40981303835088	86.29	52.3175977004046	86.29	0.4717799505508675	86.29	0.5591164501558445	86.29	0.3327193838094347	86.29	6.291066243608663	86.29	49.11738885209235	86.29	50.639689472341885	86.29	51.01560549845399	86.29	59.31905416069303	86.29	32.269648613204794	86.29	9.497270683997037	86.29	57.16466078766113	86.29	0.9829564429322349	86.29	0.31176163920611893	86.29	33.36915332959666	86.29	0.6769058440167383	86.29	44.9704500079358
86.32	11.225854645367821	86.32	0.5499742192377582	86.32	12.322880248051638	86.32	58.43486726888357	86.32	62.74081657134308	86.32	40.195584043504084	86.32	12.829745328967576	86.32	29.30971776030023	86.32	52.26090587128943	86.32	0.5113016526767417	86.32	0.5814043699560965	86.32	0.3322497915363681	86.32	5.171222308703855	86.32	49.01815407615227	86.32	50.51938884389249	86.32	50.97009544935887	86.32	59.09150759249565	86.32	32.188772002100265	86.32	7.66426873100685	86.32	56.79194641932087	86.32	0.8438961313122971	86.32	0.2788136247796991	86.32	33.10091983041412	86.32	0.6266512700813215	86.32	44.910055912180745
86.38	9.900685219675621	86.38	0.5991789752469282	86.38	10.621435846108911	86.38	58.362697182455264	86.38	62.59130314876031	86.38	40.10856112620292	86.38	11.149530587254096	86.38	29.108007579861727	86.38	51.90713621333154	86.38	0.48352469309718943	86.38	0.5875790902304772	86.38	0.2495214679706802	86.38	4.229303333701491	86.38	48.96699963538455	86.38	50.45962920710961	86.38	50.89672153002214	86.38	58.93540812787162	86.38	32.07450344284352	86.38	6.059257333168612	86.38	56.73900437039154	86.38	0.8864635305193712	86.38	0.28559309360025487	86.38	33.26188206362217	86.38	0.6365827367393003	86.38	44.918493720760495
86.41	8.633732660963314	86.41	0.6213013988322101	86.41	8.899763350665571	86.41	58.19754596532205	86.41	62.32223750911648	86.41	40.043212423330885	86.41	9.555821860044526	86.41	29.430064393658398	86.41	51.85870245536772	86.41	0.490451178406911	86.41	0.5300849957570756	86.41	0.26259125287734886	86.41	3.3027820146642424	86.41	48.85762987367207	86.41	50.21301123540725	86.41	50.64289360973688	86.41	58.6249959022121	86.41	31.690217867400474	86.41	4.516589785406474	86.41	56.325247994916545	86.41	0.8893187299103388	86.41	0.3597133813020731	86.41	33.03521640057854	86.41	0.5832864506989027	86.41	44.66324885522769
86.44	7.152030598870475	86.44	0.5638700841812883	86.44	7.429704484859354	86.44	58.00195190676455	86.44	62.01199277751385	86.44	39.786720132619834	86.44	7.994009459288427	86.44	29.13054619920159	86.44	51.57891603875347	86.44	0.39202523390969995	86.44	0.4749584234093381	86.44	0.31123516962368847	86.44	2.5619393632503784	86.44	48.586721818929334	86.44	49.8269121282577	86.44	50.45214781967509	86.44	58.09407294900704	86.44	31.680518848275014	86.44	2.9761401074565033	86.44	55.99480246870221	86.44	0.7782809605288161	86.44	0.29001421222804763	86.44	32.842071171873314	86.44	0.5167079715770949	86.44	44.50899148461122
86.5	6.043942559233446	86.5	0.6574730549704483	86.5	6.029497375439867	86.5	57.93736066517272	86.5	61.91944811265148	86.5	39.882112408140465	86.5	6.694865866722413	86.5	29.057603792047715	86.5	51.341622113080355	86.5	0.4428607022400634	86.5	0.5417109164218901	86.5	0.3294103399199285	86.5	1.9093518910636675	86.5	48.75651197808872	86.5	49.75864245454656	86.5	50.42271392420494	86.5	57.82936839593347	86.5	31.623948192673982	86.5	1.7751050380942366	86.5	55.83143549223587	86.5	0.9135779777869761	86.5	0.2992873753406073	86.5	32.8807304733233	86.5	0.5291123291473836	86.5	44.375646574355386
86.53	4.85223707996697	86.53	0.6618459572120612	86.53	4.773762242913033	86.53	57.74002431373343	86.53	61.33749477388166	86.53	39.648783227427145	86.53	5.357928736391666	86.53	29.03483859291883	86.53	51.171269798376976	86.53	0.3747486459184654	86.53	0.46681644199005046	86.53	0.23004330861882263	86.53	1.3938111755079112	86.53	48.462271888235136	86.53	49.5035016127165	86.53	50.32154387786831	86.53	57.38181928587098	86.53	31.394218463343385	86.53	0.5992345308703292	86.53	55.454981396914185	86.53	0.8018245469837351	86.53	0.33955106915244265	86.53	32.58079936393967	86.53	0.4621296918335667	86.53	44.201459014824984
86.56	3.901403732405469	86.56	0.5625329540890027	86.56	3.69183576044013	86.56	57.44175335023243	86.56	61.040398156405224	86.56	39.38926208617355	86.56	4.328874354022342	86.56	28.73118367628545	86.56	50.94452991867011	86.56	0.4455213629546642	86.56	0.3526206050218984	86.56	0.32845171471895784	86.56	1.108602957910762	86.56	48.38157593261503	86.56	49.26440710546837	86.56	50.16560341443705	86.56	56.81771673221445	86.56	30.967839565591188	86.56	-0.33759708750908846	86.56	55.1521186201176	86.56	0.838160631682915	86.56	0.3246412574050095	86.56	32.674357297760295	86.56	0.47488314127611586	86.56	43.97054765891492
86.61	3.1368508888953985	86.61	0.5582789026923098	86.61	2.9009511374725143	86.61	57.36032900125355	86.61	60.74445563771971	86.61	39.41031849021679	86.61	3.5309956198858465	86.61	28.716962751164846	86.61	50.77342740102468	86.61	0.43694765616733017	86.61	0.5228476704136722	86.61	0.2807104571618526	86.61	0.8601279330560111	86.61	48.21958407141684	86.61	49.12440124886597	86.61	49.82918485721073	86.61	56.48153928579555	86.61	30.78073303159491	86.61	-0.9156321693334784	86.61	54.556564255663346	86.61	0.8631946652831406	86.61	0.35755008209705563	86.61	32.68987785650271	86.61	0.5203294885366992	86.61	43.83045781739959
86.65	2.4235734047786095	86.65	0.5151792198799278	86.65	2.224789582084942	86.65	57.19422259758606	86.65	60.084993819171174	86.65	39.32357993393921	86.65	2.7644783025563	86.65	28.671624156349882	86.65	50.36281647802182	86.65	0.45941811698719787	86.65	0.5792196276198195	86.65	0.18045619993205156	86.65	0.6476790605576741	86.65	47.973782894584	86.65	48.70373713220812	86.65	49.75930858183073	86.65	55.64768083781508	86.65	30.69960379989396	86.65	-1.723101634025819	86.65	54.04106776455303	86.65	0.8922026725819825	86.65	0.33759896971128356	86.65	32.594889359301355	86.65	0.5000451979435175	86.65	43.67702767832612
86.68	1.7642178563552355	86.68	0.5166869124806777	86.68	1.4854559502354132	86.68	56.86247122546422	86.68	59.45157445228592	86.68	38.975868600353685	86.68	1.9259713592062855	86.68	28.67611204589869	86.68	49.97438183296371	86.68	0.435342702074535	86.68	0.5011729402909032	86.68	0.17705190487072922	86.68	0.4252529982738348	86.68	47.860638728173896	86.68	48.452844795841955	86.68	49.354948828322534	86.68	54.996558148847654	86.68	30.158372433650936	86.68	-2.185850187975414	86.68	53.57683854472261	86.68	0.7752415376094491	86.68	0.19024080891040468	86.68	32.28242803659763	86.68	0.39759527944044926	86.68	43.41630832273633
86.71	1.4496915054993138	86.71	0.5836901965607018	86.71	1.0572809311897395	86.71	56.660546612184	86.71	58.84271410443453	86.71	38.839579066602056	86.71	1.5122988718879091	86.71	28.530118312382744	86.71	49.65021945321144	86.71	0.39773028224718354	86.71	0.34663961748315403	86.71	0.22623420423252644	86.71	0.44025429409355027	86.71	47.582645724901255	86.71	48.26132577525872	86.71	49.141755220774485	86.71	54.17905413023214	86.71	29.77493550725617	86.71	-2.600826388124685	86.71	52.97206064078246	86.71	0.7818731647802123	86.71	0.21213536653620138	86.71	32.243229166668876	86.71	0.5070138301604269	86.71	43.182258247531124
86.74	0.9769160780091519	86.74	0.4619817802363351	86.74	0.7050114283934474	86.74	56.35644721071857	86.74	57.942184228060675	86.74	38.651635337040666	86.74	1.0255060467490982	86.74	28.301904226059477	86.74	49.26867047823723	86.74	0.3131977167730719	86.74	0.4874679267694012	86.74	0.15896020065085145	86.74	0.3614706577215499	86.74	47.194817540377095	86.74	47.93542401384492	86.74	48.87303263193286	86.74	53.286786866241336	86.74	29.39002166590488	86.74	-2.839757462116447	86.74	52.20170008142949	86.74	0.7885350789922277	86.74	0.17822841386465074	86.74	31.856829522911227	86.74	0.37472745543154196	86.74	42.947444919162955
86.8	0.7168635252199519	86.8	0.3857369958948215	86.8	0.4122698861675923	86.8	56.27372846573483	86.8	57.089374919034135	86.8	38.60670753747514	86.8	0.8650675806276914	86.8	28.087590940854273	86.8	48.97334015343601	86.8	0.31548511734723705	86.8	0.3746755571154541	86.8	0.2410133334418143	86.8	0.3678636869981616	86.8	47.2438150032676	86.8	47.54985873024751	86.8	48.66392044429024	86.8	52.559339744891446	86.8	28.71512709921037	86.8	-2.9201180773047817	86.8	51.42037751634105	86.8	0.9532716818698606	86.8	0.16613341404774698	86.8	31.93679128898283	86.8	0.4002777785349134	86.8	42.64623133098801
86.83	0.4911242296185502	86.83	0.45302457492772075	86.83	0.18673505570048404	86.83	55.80380351315718	86.83	56.36974562224413	86.83	38.28857549636299	86.83	0.6232410531626751	86.83	28.020635397947945	86.83	48.437902960471874	86.83	0.3244714903604905	86.83	0.39730903257304356	86.83	0.2069210692499688	86.83	0.26494591841770004	86.83	46.91850705520373	86.83	46.96998457921129	86.83	48.558936503464075	86.83	51.107086819108915	86.83	28.22633269156395	86.83	-2.9382350368794916	86.83	50.39145710117666	86.83	0.8087116687990976	86.83	0.24430698315095448	86.83	31.600710857109004	86.83	0.39690164027184516	86.83	42.428399760648276
86.86	0.35917869583155715	86.86	0.4147230420020277	86.86	0.2215427743279453	86.86	55.47501363648903	86.86	55.21891014959805	86.86	38.09784089472104	86.86	0.5236292982897932	86.86	27.87102186120897	86.86	47.862975984023656	86.86	0.30208582667069384	86.86	0.280942107136563	86.86	0.12244239862649818	86.86	0.13803157033028723	86.86	46.52610252644898	86.86	46.59060816508181	86.86	48.159014788126676	86.86	49.69496871932052	86.86	27.411329232536	86.86	-3.0008446449519917	86.86	49.40559089461092	86.86	0.7850931269620455	86.86	0.13520086727579894	86.86	31.613328326994665	86.86	0.32856876675978297	86.86	42.0386011720666
86.89	0.25828209877421526	86.89	0.3762625267840043	86.89	0.09937468916994877	86.89	55.12439511348211	86.89	53.90959177782809	86.89	38.03533048107219	86.89	0.387539655839251	86.89	27.926955498323608	86.89	47.17261466213493	86.89	0.2324567941293928	86.89	0.3831080560632244	86.89	0.17199565232059985	86.89	0.27102844997047565	86.89	46.154030519291396	86.89	46.00827337155794	86.89	47.721111347704735	86.89	48.07442910358898	86.89	26.59315601432819	86.89	-3.019095869367884	86.89	47.9522037840354	86.89	0.7918429720227788	86.89	0.15722736003960222	86.89	31.22088574140743	86.89	0.4063781720033874	86.89	41.571290442648134
86.93	0.3416840056091306	86.93	0.24413702738674886	86.93	0.028225254381822898	86.93	54.775270087261056	86.93	52.544331099118644	86.93	37.57178187580392	86.93	0.5258078503377784	86.93	27.410336174871087	86.93	46.41728210971081	86.93	0.2685200036890717	86.93	0.2779643069630658	86.93	0.15152883993163632	86.93	0.21581974967675613	86.93	45.73479117525814	86.93	45.501471529968306	86.93	47.30494265900174	86.93	46.27022690678023	86.93	25.736901994251014	86.93	-3.0404167011152525	86.93	46.61794473103847	86.93	0.7562597528120563	86.93	0.1717922824455166	86.93	31.111003081590706	86.93	0.3665719812123712	86.93	41.2877142080477
86.99	0.39413156934755345	86.99	0.4650797797350154	86.99	0.0714432005766148	86.99	54.6025021947606	86.99	51.07696613971947	86.99	37.54760200166002	86.99	0.32385181616190717	86.99	27.479154855435024	86.99	45.805556115675266	86.99	0.34972616242294685	86.99	0.3033047375900958	86.99	0.1837537973499107	86.99	0.31701678202145167	86.99	45.55724365415311	86.99	45.0060413026405	86.99	46.904466908543675	86.99	44.387831859796364	86.99	24.762760811161325	86.99	-2.8984443460988465	86.99	44.96245000456676	86.99	0.8618566778826754	86.99	0.197339397040762	86.99	31.27030609817424	86.99	0.3433245406167945	86.99	40.824688619860396
87.02	0.20008581760708125	87.02	0.40756873558865137	87.02	0.030850461675551052	87.02	53.946421429142184	87.02	48.96345934203453	87.02	37.2055796908684	87.02	0.26235135880391386	87.02	27.2544338909519	87.02	44.65816914995349	87.02	0.18677209058129104	87.02	0.28846241816388396	87.02	0.13501166864762118	87.02	0.1929197673009628	87.02	44.92266111970138	87.02	44.12354634079535	87.02	46.32271600716862	87.02	42.08281988043542	87.02	23.439194883708712	87.02	-2.8899607118216	87.02	42.903874819513796	87.02	0.7496235482035524	87.02	0.1273744057132692	87.02	30.772062443989466	87.02	0.4243875161169144	87.02	40.41788414381726
87.08	0.2521873395364318	87.08	0.4155947986612339	87.08	0.021249513741359406	87.08	53.5408222331635	87.08	47.25049997457178	87.08	36.83947226476044	87.08	0.4595396339319577	87.08	27.113100998985757	87.08	43.597920879698464	87.08	0.2681063912365872	87.08	0.25356839740524045	87.08	0.18427931404177356	87.08	0.29457645535943094	87.08	44.584740402501076	87.08	43.470380555855435	87.08	45.88053251780349	87.08	39.51841567955813	87.08	22.424784776152812	87.08	-2.6799235920376336	87.08	40.88860555877976	87.08	0.825001764004778	87.08	0.17188982500050018	87.08	30.57442368769637	87.08	0.4833164405927984	87.08	39.911086972717676
87.11	0.2419576643020789	87.11	0.3739474058859688	87.11	0.07920400023941032	87.11	52.9428691182868	87.11	44.68599855170454	87.11	36.63341491565363	87.11	0.3900274634776884	87.11	26.861688621392847	87.11	42.25245752860115	87.11	0.2591851836087608	87.11	0.29403087437008824	87.11	0.1639215888245532	87.11	0.2578213556972719	87.11	43.74821466013944	87.11	42.46279868902687	87.11	45.25859321490792	87.11	36.562787897276195	87.11	20.636350901537316	87.11	-2.6573988059729667	87.11	38.425831851115376	87.11	0.7970811419089784	87.11	0.22994949587668642	87.11	30.164487312136828	87.11	0.32928452567888317	87.11	39.11792394338949
87.14	0.17511924563316728	87.14	0.3373126421019521	87.14	-0.015098014390305689	87.14	52.15253264623657	87.14	42.14559508131057	87.14	35.9183160000842	87.14	0.3280173572057364	87.14	26.7171089797786	87.14	40.86142760450898	87.14	0.1906168128464476	87.14	0.23862777234182414	87.14	0.11481648730487935	87.14	0.27683176568588136	87.14	42.90302291948092	87.14	41.28372900007903	87.14	44.48445197601045	87.14	33.64328320531499	87.14	19.014103393051723	87.14	-2.648637963293672	87.14	35.65561339224698	87.14	0.7457396887698559	87.14	0.14047119133385338	87.14	29.9065273800287	87.14	0.22957730007186744	87.14	38.2609027925078
87.17	0.1971724600540475	87.17	0.2304260181243012	87.17	-0.037102347429721405	87.17	51.27797605228075	87.17	39.04074123565865	87.17	35.60416144886652	87.17	0.22096880273184175	87.17	26.294166037318647	87.17	39.23869111440929	87.17	0.1975201556335738	87.17	0.23874123623245255	87.17	0.07727998937323577	87.17	0.21587044044937903	87.17	42.03727025644959	87.17	39.9821296154132	87.17	43.317327071369554	87.17	30.391891999660906	87.17	17.085014366144637	87.17	-2.7834205274981145	87.17	32.71391181736485	87.17	0.5618265009944692	87.17	0.19869382135842908	87.17	29.382655225707268	87.17	0.17369781937105283	87.17	37.36584186929117
87.2	0.09311104008544875	87.2	0.27746887340267923	87.2	-0.0019164526717585838	87.2	50.450748376595854	87.2	36.12497824621387	87.2	35.086138694778334	87.2	0.15423716605525215	87.2	25.83844508905952	87.2	37.58028284969403	87.2	0.14256223679790325	87.2	0.1602478762290812	87.2	0.14462121012042164	87.2	0.1344986588077789	87.2	40.951950594179344	87.2	38.77150605449252	87.2	42.19296716612098	87.2	26.9609387677138	87.2	15.260522499106916	87.2	-2.6440121011085096	87.2	29.576610893260195	87.2	0.5057882627661228	87.2	0.08735028056725382	87.2	28.78130045135075	87.2	0.20295591508632269	87.2	36.301282144536486
87.27	0.20894460783270727	87.27	0.3444367342219564	87.27	-0.03584276228371609	87.27	49.34093485414556	87.27	32.82216225385976	87.27	34.434438588948204	87.27	0.26978726672517567	87.27	25.277675735333556	87.27	35.48047887363772	87.27	0.2061686025263629	87.27	0.26108994581998174	87.27	0.1256792378527573	87.27	0.2663388196702133	87.27	39.942648461556	87.27	37.245807673604176	87.27	41.27745503793545	87.27	23.48532070009977	87.27	13.22137896319286	87.27	-2.498072973527599	87.27	26.266406910866728	87.27	0.7297234505863387	87.27	0.1076971171878654	87.27	28.341071457537243	87.27	0.3102867517973014	87.27	35.32784719128447
87.3	0.20678619175921528	87.3	0.2854384287803407	87.3	0.003307155076697408	87.3	48.21746005346886	87.3	29.28700899445463	87.3	33.70567306425112	87.3	0.3183466587012096	87.3	24.997942383775833	87.3	33.19504166237888	87.3	0.21725041565477712	87.3	0.26626567215915037	87.3	0.11035870194411215	87.3	0.1641821368868807	87.3	38.694901408219046	87.3	35.40220887182675	87.3	40.04020396594003	87.3	20.005778514062293	87.3	11.309240556751945	87.3	-2.3761169043557855	87.3	22.829193320167256	87.3	0.6775144845705973	87.3	0.11332421836879034	87.3	27.712157755465114	87.3	0.24290017463873265	87.3	33.8909554269335
87.33	0.17160726001645094	87.33	0.2261603455236759	87.33	0.06966185357493385	87.33	46.77214075051119	87.33	25.738778444277358	87.33	33.05341448561161	87.33	0.21759974186386508	87.33	24.373142534016157	87.33	30.669086454742914	87.33	0.13175708741654527	87.33	0.1692243187926164	87.33	0.14650655725163483	87.33	0.2074581984713855	87.33	37.14697045277947	87.33	33.45096757382665	87.33	38.27203258474446	87.33	16.456657891178267	87.33	9.234548621228125	87.33	-2.367053976293348	87.33	19.20157725467274	87.33	0.6881130199301322	87.33	0.09968601485751977	87.33	27.107963736063066	87.33	0.22520495610559757	87.33	32.35121865529908
87.35	0.13013580658723622	87.35	0.18951919468529593	87.35	-0.1177813341339239	87.35	45.128515360168876	87.35	22.035001942841397	87.35	31.9626865555191	87.35	0.1935434552376129	87.35	23.74896380527593	87.35	27.934581569767424	87.35	0.17329162028558487	87.35	0.1752322766696683	87.35	0.09175650357372264	87.35	0.16503134492837293	87.35	35.327125570289176	87.35	31.157235350365767	87.35	36.43692146534245	87.35	13.16757002310157	87.35	7.350868172266795	87.35	-2.4360645263090848	87.35	15.769509916427161	87.35	0.6360922664022955	87.35	0.08664371841168311	87.35	25.962046099525285	87.35	0.17005759417326627	87.35	30.73645349096704
87.4	0.21874160093460374	87.4	0.2469091315484661	87.4	-0.1582333154624777	87.4	43.29088570478272	87.4	18.614265861572136	87.4	30.876403666993852	87.4	0.18047933585425055	87.4	22.963709602900163	87.4	25.117017868662213	87.4	0.12909439814715573	87.4	0.16576297669380324	87.4	0.1075348604847093	87.4	0.1658828224612531	87.4	33.57431345566093	87.4	28.81957835237911	87.4	34.49734233668054	87.4	10.232580352032647	87.4	5.666590276150036	87.4	-2.3146941188115355	87.4	12.504160244700998	87.4	0.5309034533661016	87.4	0.040448553680836184	87.4	25.01358249956371	87.4	0.14694105595737697	87.4	28.760121861779478
87.46	-0.023474521909309386	87.46	0.21282925105395162	87.46	0.05314735700229919	87.46	41.643146174365825	87.46	15.271707568077309	87.46	29.83371614883682	87.46	0.12314821925904824	87.46	22.11011247792282	87.46	22.27990199896361	87.46	0.1328817360618861	87.46	0.17328901211753417	87.46	0.05656510524386734	87.46	0.3226975206093507	87.46	31.35617807019679	87.46	26.422403500056497	87.46	32.373088175149235	87.46	7.605772246844797	87.46	4.30331296021348	87.46	-2.255187294955366	87.46	9.521155572632445	87.46	0.6113968013573599	87.46	0.06857749532214219	87.46	23.9402996187884	87.46	0.2591155469439149	87.46	26.832760323073078
87.49	0.09919775241100852	87.49	0.2804000023126556	87.49	0.003506021452599975	87.49	39.403351666727616	87.49	12.030117424721482	87.49	28.31276463830331	87.49	0.1263170688955523	87.49	21.13995106260755	87.49	19.291781325228914	87.49	0.12363038251823336	87.49	0.13205122211392914	87.49	0.10496549453835315	87.49	0.26070991510944536	87.49	28.934759934172217	87.49	23.55401764786896	87.49	29.958839998986132	87.49	5.463766789386312	87.49	3.0587763175044596	87.49	-2.0494852180752776	87.49	6.709953952069809	87.49	0.5502801131300006	87.49	0.03054859985459176	87.49	22.79335907315825	87.49	0.18558421599449484	87.49	24.50477131569553
87.52	0.09246425916596587	87.52	0.28426488243517045	87.52	-0.015226983456077328	87.52	36.84075444897699	87.52	9.297742732377703	87.52	26.7658467560578	87.52	0.0953855242476454	87.52	19.95746053856628	87.52	16.319261039528143	87.52	0.1326391293216801	87.52	0.07246676208692687	87.52	0.06940840514926155	87.52	0.2269750286917038	87.52	26.142526228827318	87.52	20.63398145724603	87.52	27.164947162527977	87.52	3.6954505104975732	87.52	1.9739796280974213	87.52	-2.0442686936216585	87.52	4.54105133097629	87.52	0.5568022914486868	87.52	0.09220844792946818	87.52	21.392322350003734	87.52	0.18173706700292694	87.52	21.87936147150541
87.56	0.11710400052716521	87.56	0.14847492964929251	87.56	-0.003657517814529797	87.56	34.158041063991355	87.56	6.8594781725583	87.56	25.14424778786652	87.56	0.13022878328552082	87.56	18.47284087283895	87.56	13.42029092821145	87.56	0.05776118495353763	87.56	0.08944233204675518	87.56	0.10295122541430632	87.56	0.32149961853266174	87.56	23.306475996960092	87.56	17.62877472979435	87.56	24.42315058113299	87.56	2.449854974947971	87.56	1.2872105631550286	87.56	-1.9916182279658179	87.56	2.732346202097504	87.56	0.6190954895136611	87.56	0.051002247281540306	87.56	19.798532635930435	87.56	0.1765875337227737	87.56	19.314466290494114
87.62	0.06564031475158422	87.62	0.1978277731714429	87.62	0.010151012724609656	87.62	31.273283418940487	87.62	4.924418414336607	87.62	23.176582178390092	87.62	0.21745780932798514	87.62	17.470661045907637	87.62	10.707766338822623	87.62	0.15542382845039185	87.62	0.13340570336392524	87.62	0.11603831748147364	87.62	0.32421291371145355	87.62	20.6579190987588	87.62	14.830488389776045	87.62	21.458756618649943	87.62	1.5745949716923984	87.62	0.7930307500516659	87.62	-1.8707626239746094	87.62	1.445404302943977	87.62	0.5641463885979544	87.62	0.015910309802300127	87.62	18.212249501454874	87.62	0.21688144091552844	87.62	16.78977387185495
87.65	0.19453766174338138	87.65	0.24635747908701824	87.65	0.018954306615118564	87.65	28.1725235709718	87.65	3.3612372583051355	87.65	21.1663630155936	87.65	0.07094921689680837	87.65	15.733137974212624	87.65	8.11485564996779	87.65	0.03351901363943671	87.65	0.07335102261550414	87.65	0.01039104987207471	87.65	0.19118590238578637	87.65	17.636066936314243	87.65	11.902597086738139	87.65	18.25356364264428	87.65	0.9250224130418472	87.65	0.4301789594624357	87.65	-1.8652910598028845	87.65	0.4167914280965755	87.65	0.4736946422942382	87.65	0.03873335357502292	87.65	16.382525269132138	87.65	0.16227823833583932	87.65	14.171922441365675
87.68	0.15806581659973842	87.68	0.1854000376320893	87.68	-0.13507101321984477	87.68	24.91251457934524	87.68	2.2263371331171595	87.68	18.98942891933892	87.68	0.12051300924878694	87.68	14.21794359344466	87.68	6.129364233493348	87.68	0.0772769012087507	87.68	0.14087962183991545	87.68	0.11696157894502945	87.68	0.2601780234047069	87.68	14.931170727057882	87.68	9.354638713751429	87.68	15.31195172350569	87.68	0.6093434510155586	87.68	0.17910715773319646	87.68	-1.9015107151502524	87.68	-0.19511270226247845	87.68	0.45153097836145367	87.68	0.10333961701712152	87.68	14.520969022584735	87.68	0.16100501106666362	87.68	11.629377444467112
87.71	0.04895830832341109	87.71	0.09908753446490522	87.71	-0.15439082907289536	87.71	21.740619898065745	87.71	1.4089924179656474	87.71	16.795728438755372	87.71	0.1664386507373735	87.71	12.105454701491555	87.71	4.252226959699955	87.71	0.053433477075690114	87.71	0.038735265305405976	87.71	0.010958149558540953	87.71	0.22604101502266355	87.71	12.06932947642427	87.71	7.073690936789841	87.71	12.299123504394808	87.71	0.4569238657517264	87.71	0.26221332582076196	87.71	-1.735277326158165	87.71	-0.595099016883346	87.71	0.29528625128593794	87.71	0.02780821059251238	87.71	12.49922052110945	87.71	0.15707613466928988	87.71	9.153009610401014
87.74	0.11041765746636818	87.74	0.1928306256900956	87.74	-0.06226462301422591	87.74	18.533143675689242	87.74	0.9134583683877906	87.74	14.399634322493675	87.74	0.018524519600111297	87.74	10.60519526915973	87.74	2.9832682478540855	87.74	0.09536265781687445	87.74	0.02009107305842543	87.74	0.02748719628420858	87.74	0.11698436903500578	87.74	9.544881877188043	87.74	5.292241662190731	87.74	9.603895215378556	87.74	0.33445882469699123	87.74	0.16049297553960584	87.74	-1.729642535748873	87.74	-0.7642738067546267	87.74	0.301296823197318	87.74	-0.008488933069334894	87.74	10.583017596742382	87.74	0.13612292188552716	87.74	7.007897763785241
87.8	0.1310914507280888	87.8	0.13236083141872532	87.8	0.011214120344244431	87.8	15.48312162214325	87.8	0.6955359011711525	87.8	12.390269346456195	87.8	0.1105754918510406	87.8	8.969068628056386	87.8	1.9637197975344505	87.8	0.08053288837230889	87.8	0.10889431554652523	87.8	0.025487264355795805	87.8	0.19793320778209836	87.8	7.134223803819701	87.8	3.6539845082783247	87.8	7.077229450952398	87.8	0.31683896939833345	87.8	0.16828782212167032	87.8	-1.510845963107024	87.8	-0.7632820838379755	87.8	0.47724176612447067	87.8	-0.02200045764020568	87.8	8.816006653189643	87.8	0.09401083863940748	87.8	5.202217062885753
87.86	0.14375339150080588	87.86	0.18002219413324858	87.86	0.16245671714123783	87.86	12.529435471133166	87.86	0.45351105581988344	87.86	10.157307692588212	87.86	0.19584903823528865	87.86	7.294747387569954	87.86	1.1907747194456415	87.86	0.11133615250931372	87.86	0.06667169873230287	87.86	0.035964493282242	87.86	0.1965159383306243	87.86	5.141817330952666	87.86	2.2974022831056704	87.86	5.011379671242849	87.86	0.20249214894205556	87.86	0.29363109875754767	87.86	-1.36866661371713	87.86	-0.7830217181240529	87.86	0.31795933462536063	87.86	0.07912672364601277	87.86	7.0496421368764	87.86	0.11487266514596996	87.86	3.6585953635436064
87.86	0.1519959606172937	87.86	0.1623791765204961	87.86	0.000946487844253801	87.86	9.730019476622603	87.86	0.33073210828563193	87.86	8.171408821618092	87.86	0.164413698493363	87.86	5.600391949642555	87.86	0.6781800714936419	87.86	0.06560414481273373	87.86	0.09271877415407033	87.86	0.023476479141611505	87.86	0.22925385718257624	87.86	3.5722125223956085	87.86	1.4829089068203145	87.86	3.165418703814982	87.86	0.16178941585551307	87.86	0.20282052875053833	87.86	-1.4527696137359716	87.86	-0.8862945328830673	87.86	0.3585684277236036	87.86	-0.03561090775754936	87.86	5.364192433097735	87.86	0.01737383198663593	87.86	2.337702480335723
87.9	0.14289695318002363	87.9	0.06841195005803177	87.9	0.04109554201409709	87.9	7.4724764381930235	87.9	0.29853377274315596	87.9	6.366447127926748	87.9	0.16123732731186918	87.9	4.419573106354745	87.9	0.4294776417311406	87.9	0.07220698857331118	87.9	0.0889275716528903	87.9	0.004420733328491155	87.9	0.3258197047213576	87.9	2.462726389805436	87.9	0.9994260795837326	87.9	1.744052687934152	87.9	0.15987491101925508	87.9	-0.18411240474508309	87.9	-1.3753203479168346	87.9	-0.8133588113660785	87.9	0.355886165930685	87.9	0.0616503107696544	87.9	3.8452910410995855	87.9	0.046091443072854225	87.9	1.4120209265511248
87.96	0.2339653681335332	87.96	0.19008283844583945	87.96	0.05924471269650012	87.96	5.5306862644463415	87.96	0.24081249369266267	87.96	4.741990888238635	87.96	0.2158801508030054	87.96	3.1776415574497068	87.96	0.33515529882300943	87.96	0.10716354361938266	87.96	0.09383802536966626	87.96	0.05562108251114182	87.96	0.13031239743051362	87.96	1.5094244968387478	87.96	0.5347902412546494	87.96	0.8236644250934144	87.96	0.1569894149598706	87.96	0.09091201184901458	87.96	-1.1542813037120174	87.96	-0.8280126441489677	87.96	0.3020186391968115	87.96	-0.03182168841264044	87.96	2.8450162741928158	87.96	0.12384375594400372	87.96	1.0071747816581413
87.99	0.05207653984683707	87.99	0.03301209734057163	87.99	0.09680798820786188	87.99	3.7338633668112577	87.99	0.1568739779482791	87.99	3.4198411495216177	87.99	0.14406414371053466	87.99	2.2087612412269753	87.99	0.20740220984648045	87.99	0.1163828217462849	87.99	0.07500113947802232	87.99	0.09024100496822611	87.99	0.19663105613512094	87.99	0.9344891894160717	87.99	0.34560082735236075	87.99	0.040948904639267376	87.99	0.10949777262011154	87.99	-0.03985719436307277	87.99	-1.2640371451901562	87.99	-0.7964404684347699	87.99	0.14171972697889598	87.99	-0.008611879144719229	87.99	1.9270402388376902	87.99	0.06805321091785049	87.99	0.5604085923866988
88.02	0.15033310802226393	88.02	0.12859349182639473	88.02	-0.007906295060148226	88.02	2.5505497025232557	88.02	0.14599598045254086	88.02	2.231907890526906	88.02	0.0718317579490859	88.02	1.4632270813114552	88.02	0.15971832175174788	88.02	0.025303929638088297	88.02	-0.007954524267742685	88.02	0.01804355184478363	88.02	0.1363211219741628	88.02	0.6666619471225833	88.02	0.27922215269671713	88.02	-0.3744362824262212	88.02	0.15409029727260118	88.02	0.044598000103470946	88.02	-1.1880019577256995	88.02	-0.8271405782830253	88.02	0.2476084059221816	88.02	0.03477958827178574	88.02	1.1525336649146212	88.02	0.029352350288078366	88.02	0.25425117451350066
88.08	0.2695724359207261	88.08	0.15399236261717406	88.08	0.0029368545314117905	88.08	1.6338490824184875	88.08	0.06463455032946883	88.08	1.5795678029236917	88.08	0.11877679870551279	88.08	0.9085055478635324	88.08	0.11872423675569273	88.08	0.006072179220857874	88.08	0.05601079234373726	88.08	0.11809944614428308	88.08	0.21123401357717464	88.08	0.38420073285282147	88.08	0.24457917717057387	88.08	-0.5901827343768167	88.08	0.13073648600488175	88.08	0.30697763854122045	88.08	-1.0436075074281765	88.08	-0.8001613237124691	88.08	0.11791661295103349	88.08	-0.003597453563415763	88.08	0.774400602348	88.08	0.08501336005754451	88.08	0.20306011613988145
88.11	-0.01647444851170825	88.11	0.11392643340227054	88.11	0.0730504852382254	88.11	0.9771468458819238	88.11	0.12942528626700084	88.11	0.8924304152605539	88.11	0.0497805997742031	88.11	0.48508825720705845	88.11	0.03308544273664291	88.11	0.000352075190880058	88.11	0.017947148519886002	88.11	0.10191906142271202	88.11	0.17993001798272532	88.11	0.28443412564649106	88.11	0.05780849537946566	88.11	-0.6928420351855359	88.11	0.10090856213551781	88.11	0.02073781146316609	88.11	-1.0329233583830724	88.11	-0.7658646597320572	88.11	0.26200251876010416	88.11	0.04236077847611494	88.11	0.5929058013677213	88.11	0.014052404239380296	88.11	0.16325667668453947
88.13	0.014076712117854343	88.13	0.07766662240762187	88.13	-0.0356954109820639	88.13	0.5208676693337473	88.13	0.06671894794203802	88.13	0.5145390512761184	88.13	0.06808407624435357	88.13	0.10282121322114873	88.13	0.048150951152036894	88.13	0.04568370626542561	88.13	0.026679822642183805	88.13	0.029616097954496344	88.13	0.16498141394280513	88.13	0.15948539123826677	88.13	-0.028133750208805593	88.13	-0.8285235088649672	88.13	0.06900491859117078	88.13	-0.013023722795696569	88.13	-1.0285320716380453	88.13	-0.7603131811378281	88.13	0.20995474729318206	88.13	0.01085877210528109	88.13	0.19903652417927808	88.13	0.02859304220211853	88.13	0.08003023862760807
88.17	0.11118332657755978	88.17	-0.06507264085475527	88.17	-0.11009640613565666	88.17	0.3448504653186303	88.17	0.014867305994412171	88.17	0.2097079695577902	88.17	0.1453467040900854	88.17	-0.1085732979406974	88.17	0.07837775366438274	88.17	0.06920985516433809	88.17	-0.02044649584290968	88.17	-0.0435983514617805	88.17	0.08373570128511335	88.17	0.05299589909625279	88.17	0.0830127778537551	88.17	-0.8459659813989218	88.17	0.035967440983232665	88.17	0.109933519782149	88.17	-0.9261511009612461	88.17	-0.7022071653068764	88.17	0.03772696889066844	88.17	-0.03210072532538106	88.17	0.09786183354301278	88.17	0.005517879987415638	88.17	0.07687589411645014
88.2	0.03254262118823746	88.2	-0.03844844696952565	88.2	-0.01451784768779686	88.2	0.2627548652990884	88.2	0.09630782015025542	88.2	0.16490472789294702	88.2	-0.13093409704967854	88.2	0.19788164867575916	88.2	0.07065350300136507	88.2	0.010917792886593758	88.2	-0.018160096377047012	88.2	-0.062728784162378	88.2	0.12519573340591544	88.2	0.045138022797194394	88.2	0.03358027249317465	88.2	-0.7560739070127783	88.2	-0.05860282551999411	88.2	-0.07733454734171398	88.2	-0.942837719685294	88.2	-0.6702837289551521	88.2	-0.02444732253367264	88.2	-0.06954028040467403	88.2	0.11937627996492033	88.2	0.03612560482675693	88.2	0.012936062093683578
88.26	0.017743140151954842	88.26	0.0620828143448313	88.26	0.06188341409241098	88.26	0.16523843311554118	88.26	-0.00039107018246968957	88.26	0.2463206829833475	88.26	0.1684117446776673	88.26	-0.027707776597549874	88.26	-0.04682084257392866	88.26	0.04626802495875185	88.26	0.05147720980846891	88.26	-0.010894982268320318	88.26	0.15706773483123515	88.26	0.0535714294490996	88.26	0.005476094621042921	88.26	-0.6738950602056942	88.26	0.03109376658211764	88.26	0.012013630942101847	88.26	-0.7885003867447268	88.26	-0.6062408742082828	88.26	0.08865486150017163	88.26	0.01831675651817539	88.26	0.10220413483623401	88.26	0.027622192250418873	88.26	0.04913287880701753
88.29	0.05045326842719863	88.29	0.06821544496108349	88.29	0.0457634484099277	88.29	0.06220207305196701	88.29	0.00902832364222449	88.29	0.03344525666126407	88.29	0.05732980877895699	88.29	-0.1325699647795012	88.29	0.009309134767219337	88.29	0.023546247967974162	88.29	-0.09571107202785356	88.29	-0.0094290371388235	88.29	0.1510215830593773	88.29	0.09745134438739997	88.29	-0.04062517569827485	88.29	-0.7974012248629743	88.29	0.031948410267921945	88.29	-0.03129061336264594	88.29	-0.8480545281026051	88.29	-0.6344815408762793	88.29	0.09824573542933132	88.29	0.02393312486644579	88.29	0.067617701627925	88.29	0.025940521711035763	88.29	-0.012076348836050679
88.32	-0.02522167248862994	88.32	0.050792643657039824	88.32	0.11706726739925029	88.32	0.026773352372637196	88.32	-0.0002049317447729156	88.32	-0.007995877174894993	88.32	0.027644986805753252	88.32	0.13933043878281728	88.32	0.024701205918563403	88.32	-0.05029918055980939	88.32	0.01771428046200747	88.32	-0.06233112631098455	88.32	0.17080161749776357	88.32	-0.029089037868761835	88.32	-0.06903662047794831	88.32	-0.6844038915517855	88.32	-0.029525931763898745	88.32	-0.15747876779738823	88.32	-0.7665515766890348	88.32	-0.6470626889531761	88.32	0.005136426890959063	88.32	-0.031867175434457655	88.32	-0.08893066489254453	88.32	-0.0636045871476661	88.32	0.02982773647441041
88.38	0.02810875413183984	88.38	0.008061177146804314	88.38	0.044627071531169495	88.38	0.015800726453094324	88.38	0.06858311613896897	88.38	0.06911778911906019	88.38	0.038559528528800034	88.38	0.0439362503560235	88.38	-0.035001839235053095	88.38	0.00019335366035482402	88.38	-0.0673804414723865	88.38	0.04182961799101962	88.38	0.06945950717384165	88.38	0.09831610382433018	88.38	0.041804111412594464	88.38	-0.6637062858935769	88.38	0.04263405854022543	88.38	-0.048015220931901095	88.38	-0.7566792830494613	88.38	-0.5379412990665299	88.38	0.15015677654542686	88.38	-0.007166360652528221	88.38	-0.020061755925186407	88.38	-0.03985097311676958	88.38	-0.04051687920624395
88.41	-0.011837078049390586	88.41	-0.009651107299746125	88.41	0.028245713811155135	88.41	-0.042864317067587074	88.41	0.0030577440123484203	88.41	-0.030482597903877987	88.41	0.049936666660714564	88.41	0.17599044321543494	88.41	-0.08133269879795618	88.41	-0.005701935997536431	88.41	-0.08463423421337983	88.41	0.00694378954329875	88.41	0.0891540246322261	88.41	-0.004581527792801328	88.41	0.04916756059299004	88.41	-0.6095175817870495	88.41	0.07476858461915846	88.41	0.10220722258066552	88.41	-0.651183801900166	88.41	-0.5820598710779789	88.41	0.021917862097592045	88.41	-0.06336301407979927	88.41	0.03663478887588564	88.41	-0.006379418972527795	88.41	0.043099812342890266
88.44	0.008894697333877837	88.44	-0.035035342349482745	88.44	-0.05789813784232557	88.44	0.004757563312347096	88.44	-0.06903165986357775	88.44	-0.027157662821431557	88.44	-0.03342479369974255	88.44	-0.05252709296631593	88.44	0.04911406883553735	88.44	0.016797245613532165	88.44	-0.08729486718371098	88.44	-0.035692473795590415	88.44	-0.03260831934138733	88.44	-0.06821594952501914	88.44	-0.09758643123346275	88.44	-0.6626990561694106	88.44	0.005567937283674571	88.44	-0.04871382147389689	88.44	-0.6993851156717421	88.44	-0.45997203054132557	88.44	-0.18763012720316297	88.44	-0.06476873444608423	88.44	-0.07345637002958073	88.44	0.001768187189964535	88.44	-0.007246889889397827
88.51	0.13849055309581348	88.51	0.03673967958354021	88.51	0.11177548394714168	88.51	-0.055014193500109936	88.51	0.09277739136898373	88.51	0.07839129822251621	88.51	-0.030237426226987545	88.51	-0.0517443033696014	88.51	-0.05205702151108018	88.51	-0.0015152354266244241	88.51	-0.023392677139845997	88.51	-0.0017296117868926422	88.51	0.0830363464622965	88.51	-0.013470687223637362	88.51	0.09047038941265359	88.51	-0.4889279056682106	88.51	0.0016373390522124059	88.51	0.10874698058003143	88.51	-0.493074227887026	88.51	-0.4316476789595447	88.51	0.05644312685616666	88.51	-0.04349412618259707	88.51	0.028648150605115507	88.51	-0.026182231700232605	88.51	0.07036185887713069
88.54	0.13531098486349866	88.54	0.0428755250454644	88.54	0.09535456532755393	88.54	-0.022104345499932884	88.54	0.045692160741819976	88.54	0.1240709537151921	88.54	0.022992881503920905	88.54	0.03345812622430844	88.54	0.06695642425506314	88.54	0.026973808967479466	88.54	0.047623397751068684	88.54	-0.05530943277242597	88.54	0.12913386494238438	88.54	0.006241452741325053	88.54	0.07992646176548326	88.54	-0.4940215834497726	88.54	0.018144878035636133	88.54	0.17671910783122424	88.54	-0.4817408293836825	88.54	-0.36486702023906026	88.54	-0.0037296236471976753	88.54	-0.017197924434328642	88.54	0.024024201551363193	88.54	0.02532200458028951	88.54	0.008215502255075172
88.57	0.08678109435457598	88.57	-0.028126974360990625	88.57	0.012144099494248951	88.57	0.005623794255129249	88.57	0.013174151467003252	88.57	-0.04388111300742071	88.57	0.02663660692105996	88.57	-0.14090555416735806	88.57	-0.006026677051337156	88.57	-0.0000772575113661475	88.57	-0.0187190857126203	88.57	-0.022272413290223825	88.57	0.010208306171348446	88.57	-0.0547942432696115	88.57	0.008118296463350005	88.57	-0.4046766670940881	88.57	0.0297571241388555	88.57	0.004597919773253636	88.57	-0.4070060331577012	88.57	-0.41406391936442954	88.57	0.06809686591101873	88.57	-0.03699210025683497	88.57	0.01049939170275511	88.57	-0.05286140555228681	88.57	0.023531291748048855
88.6	0.03799538540687251	88.6	-0.02718235012586796	88.6	-0.01176416181170044	88.6	-0.12883772138449226	88.6	-0.019445355606054038	88.6	-0.06559610037371745	88.6	-0.011881256844103107	88.6	0.02338808361375462	88.6	0.003903350234924802	88.6	-0.06176435868475361	88.6	-0.018795269049593773	88.6	-0.06272059048081373	88.6	-0.056444405113725275	88.6	0.008408942603687247	88.6	0.008279420081120639	88.6	-0.47516400084863003	88.6	0.04141165485518071	88.6	-0.14009956067631862	88.6	-0.4986934988335556	88.6	-0.38390357043911016	88.6	-0.035098886764587535	88.6	0.00566060522119545	88.6	-0.06548219383868058	88.6	-0.006381550719015345	88.6	-0.04513660039318797
88.63	0.0012259824318146936	88.63	0.005495171584533196	88.63	-0.025089238483457715	88.63	-0.06999714649014865	88.63	-0.0268649878704111	88.63	-0.1631331530212579	88.63	-0.03891697893135815	88.63	-0.07604768005016077	88.63	-0.1234535949131662	88.63	-0.014014559864791104	88.63	-0.011583636008166543	88.63	0.0333088783765568	88.63	-0.0859352112040794	88.63	-0.018483182167567284	88.63	-0.016899490462188967	88.63	-0.47756930480846044	88.63	-0.050101630024651435	88.63	-0.12067359291895048	88.63	-0.4119142969297774	88.63	-0.4257421612836615	88.63	0.08370089934291146	88.63	-0.028152729366424312	88.63	-0.06600844903358197	88.63	-0.11292105822038312	88.63	-0.04159795721138101
88.69	0.01901097410106809	88.69	0.010103174908838435	88.69	0.020327755223262134	88.69	-0.12830288185092337	88.69	-0.0523005523199977	88.69	-0.02546046914543722	88.69	-0.11312122366619044	88.69	-0.07765824957195556	88.69	-0.017476853127859536	88.69	0.02020145684504739	88.69	-0.031566100381922715	88.69	0.01020728297909938	88.69	-0.0576773060654481	88.69	-0.013219814947929334	88.69	0.09556897206919077	88.69	-0.2949688832438356	88.69	-0.08779261737132248	88.69	-0.008405352264214926	88.69	-0.35306907392657866	88.69	-0.29900590797269216	88.69	0.0210426929185376	88.69	-0.04479506824945388	88.69	-0.08932731676564007	88.69	0.018786597285195748	88.69	-0.028895667185356754
88.72	-0.07225170823003349	88.72	-0.08860674562048239	88.72	0.05294973174225584	88.72	-0.079690674349418	88.72	-0.010799258301489466	88.72	-0.05154938093161198	88.72	0.057243579231169045	88.72	0.1289236815910528	88.72	0.052499805629618146	88.72	-0.008982301397747578	88.72	0.0329692055716171	88.72	0.004096195981395007	88.72	-0.10203817170279783	88.72	0.04756275026110908	88.72	0.037921260196413974	88.72	-0.3281247192171156	88.72	0.06409499459930253	88.72	-0.048914376138489556	88.72	-0.3054631834411185	88.72	-0.27104938332065026	88.72	-0.08715349399451112	88.72	-0.046079062031954374	88.72	0.050013726660587336	88.72	-0.06258948290944026	88.72	-0.12236081553737163
88.75	0.041155015554010216	88.75	-0.031449471017697676	88.75	-0.02082678403207737	88.75	-0.16101315205182823	88.75	-0.0758189610414561	88.75	-0.060761147833789685	88.75	-0.09856832900618201	88.75	-0.07008356074300275	88.75	-0.0966364677996645	88.75	-0.013137299079450855	88.75	-0.07165933764748843	88.75	-0.010505045567313845	88.75	-0.18517316087827132	88.75	-0.055131743614815085	88.75	-0.0781108271749469	88.75	-0.3101999326806127	88.75	-0.012030421390760724	88.75	0.08447465431462031	88.75	-0.24206451054339564	88.75	-0.2810438643606988	88.75	-0.1095386714300038	88.75	-0.0803022647503481	88.75	-0.0767928306909707	88.75	-0.06200985341807242	88.75	-0.0341870395735091
88.81	-0.04635282548093937	88.81	0.12509535842699077	88.81	-0.05885919655439833	88.81	-0.049923168104086216	88.81	-0.001194788675108572	88.81	0.0873421820203169	88.81	0.13574927607920745	88.81	0.09558843961558028	88.81	-0.005252368117140571	88.81	0.07768139527128756	88.81	-0.04220527500927179	88.81	0.06427544053234079	88.81	-0.016124801456223324	88.81	-0.01835179900469719	88.81	-0.012628373967899007	88.81	-0.1609974036946079	88.81	0.0028788599416640056	88.81	-0.04218902322312785	88.81	-0.24669243548539735	88.81	-0.1165329791718283	88.81	0.012542351237208723	88.81	0.03405267433503953	88.81	0.03576115070219006	88.81	-0.03244491598087924	88.81	0.0487061045551836
88.82	-0.15911979913360783	88.82	-0.05088872103800043	88.82	-0.08255779768927823	88.82	-0.09989513795123306	88.82	-0.060808384279608066	88.82	-0.03401324596570034	88.82	-0.04477731626545315	88.82	-0.05104587067374149	88.82	-0.06833852442676715	88.82	-0.06310235370190295	88.82	-0.11403300490075798	88.82	0.029184512394108533	88.82	-0.167536854326862	88.82	-0.11940286646071269	88.82	-0.026013487820367966	88.82	-0.2889817911325149	88.82	-0.09089583377722153	88.82	-0.22343589173477243	88.82	-0.2642662421257704	88.82	-0.18305232758098175	88.82	-0.06520075445772221	88.82	-0.011836200808599673	88.82	-0.09028491743096717	88.82	-0.08562383457628475	88.82	-0.07684798415831065
88.88	-0.06533449892463004	88.88	-0.021810553860947223	88.88	-0.0671782632334734	88.88	-0.06435555423267875	88.88	-0.009314860358607945	88.88	0.10652848179106969	88.88	0.053365558042733956	88.88	0.04749009896939746	88.88	-0.02434331449585155	88.88	-0.01107304101486576	88.88	0.023513294826353774	88.88	-0.03155496496488817	88.88	-0.05862654354434067	88.88	0.0892120442239624	88.88	-0.058591106375396336	88.88	-0.14460146750529224	88.88	-0.01712671124453798	88.88	-0.2534314314484242	88.88	0.01224610224078957	88.88	-0.15121366873864356	88.88	-0.05773780837763165	88.88	0.05627916127179603	88.88	0.11006814584235092	88.88	-0.043016057881807346	88.88	0.04279415069612141
88.9	-0.07080887968861356	88.9	-0.03588830218343156	88.9	-0.12200830409434828	88.9	-0.004050813458875087	88.9	-0.09461311610355938	88.9	-0.02575227798060696	88.9	-0.18812339456822003	88.9	-0.1166317148670103	88.9	-0.156722385959636	88.9	-0.10441498732864286	88.9	-0.035170770549940826	88.9	0.061277314396930314	88.9	-0.12845769029373588	88.9	-0.018285460834828803	88.9	-0.07438029993941156	88.9	-0.14279797379070275	88.9	-0.01829409652213535	88.9	0.026580161627423708	88.9	-0.10289278083535819	88.9	-0.08089158492436428	88.9	-0.11402851455083243	88.9	-0.04053741313980988	88.9	-0.12061544234514025	88.9	-0.046050585964555406	88.9	-0.02310979051398647
88.96	0.06295363029450574	88.96	-0.006523540349333403	88.96	-0.04518578128231941	88.96	0.318491556983158	88.96	0.034756745978247884	88.96	0.05521352438799681	88.96	-0.1776304869732698	88.96	0.08319429001411273	88.96	0.056971987227203875	88.96	0.053643454164118934	88.96	-0.010130724461973653	88.96	0.00040220755707445424	88.96	-0.07274638588113023	88.96	0.012792024646382509	88.96	-0.015621999644613721	88.96	0.002635480761739317	88.96	0.007840687932739994	88.96	-0.002430762761858025	88.96	0.0058396054308870946	88.96	-0.0004770282950259022	88.96	-0.0704867463334648	88.96	0.006515782160315507	88.96	-0.08020695780622067	88.96	-0.003087562701087891	88.96	-0.053020292859080165
[truncated: 110 more columns]
