# Supplementary material for: A Multiplex High-Resolution Melting (HRM) assay to differentiate Fusarium graminearum chemotypes
Source: Sci Rep. 2024 Dec 30;14:31680. doi: 10.1038/s41598-024-81131-5 (PMC11685414; doi:10.1038/s41598-024-81131-5)
Supplement: Supplementary file 4 — Supplementary Material 4 [file 41598_2024_81131_MOESM4_ESM.csv]

WELL_ID	ISOLATE_ID	GROUP	76.605	76.68	76.735	76.835	76.905	76.985	77.045	77.145	77.21	77.275	77.37	77.45	77.505	77.595	77.68	77.755	77.835	77.905	77.975	78.045	78.13	78.22	78.275	78.38	78.43	78.51	78.6	78.665	78.75	78.835	78.9	78.98	79.055	79.135	79.225	79.29	79.36	79.45	79.505	79.575	79.665	79.75	79.835	79.905	79.985	80.045	80.135
A1	PH1	15-ADON	-0.271952846	-0.661548084	-0.333751773	0.174749222	0.230086062	0.176522017	-0.302124815	-0.472861178	-0.474767469	-0.239096807	-0.492068085	-0.59898331	-0.418218509	0.151557091	0.745829511	0.771381998	0.319606358	-0.063137664	-0.370579853	-0.269216124	-0.070285849	0.300534064	0.067737708	0.149821644	0.250417457	0.395917924	1.198588426	0.879245282	1.296535773	1.391402444	1.186196543	2.303667473	2.856017062	2.849433865	4.014190641	4.428654847	5.106610102	5.787406168	5.959425973	7.377346587	8.718867323	10.49273035	10.95297218	12.61758557	14.10957998	15.98017399	19.16186617
A2	03-126	NIV	-0.26788708	-0.477495489	0.10517718	0.21990758	0.057397712	0.243659169	-0.008320134	0.15939667	-0.113932214	-0.217149769	-0.184636756	-0.612188296	-0.678581897	-0.016312957	0.688363725	0.958498384	0.464736119	-0.002776043	-0.080555067	0.37600077	0.469560187	0.228263548	-0.270341602	-0.122585892	0.195020901	0.149593702	0.479519838	0.496922157	1.199671152	1.164425821	0.846423163	1.263640199	1.57436739	2.138138311	2.585283431	2.752876311	2.724514778	3.168438073	3.360782314	4.546071844	5.217528283	6.125535205	7.056264816	8.550280938	9.995116652	11.38994842	13.39860727
A3	06-219	15-ADON	0.125573912	0.17241181	-0.206535174	0.173911143	0.11841394	0.203135319	-0.126482909	-0.497646319	-0.34730158	-0.328038125	-0.31828516	-0.308301779	-0.810396966	0.195897048	0.161074436	0.29060499	-0.032177094	-0.388564691	0.07693567	0.117059813	0.401740555	0.334520785	0.274979763	0.31775212	0.45544005	0.278643248	0.941126864	1.222451708	1.797381446	1.719679636	1.415007361	2.013827182	2.658499676	3.10164459	3.638892664	4.102738717	4.779373598	5.375581406	5.54092224	6.857733173	8.426096833	10.08257782	10.98818707	11.98808082	13.63162706	15.50941604	18.3938294
A4	06-146	NX-2	0.126232094	-0.108409933	-0.020648195	-0.192837467	-0.475963627	0.132293812	0.018557578	0.536724136	0.368387765	0.360040786	0.615152631	0.867267144	0.431987936	0.822775815	1.32212972	1.786849485	2.493818524	2.643478454	3.125900633	3.436745853	3.369006485	3.837997359	4.226153492	5.137156683	6.269392494	6.623742826	8.300303275	10.04882848	12.14235912	14.1371135	15.442585	17.81296677	20.43220558	22.58022668	24.69416887	26.45415542	28.02744311	29.94814811	30.43375496	30.16501613	29.35252285	27.13665396	24.32347453	20.97216242	17.30298079	13.52846214	10.45479433
A5	06-228	3-ADON	-0.43058195	-0.484273128	-0.315335046	0.11838592	0.329776806	0.22195398	0.023544797	-0.296457747	-0.432694345	-0.586654322	-0.325099929	-0.025118569	-0.357492903	0.18143638	0.023341097	0.093440606	0.350103714	0.017535588	0.274001877	0.112529437	-0.093829362	0.081899968	-0.257376455	0.2284694	0.424473816	0.122295978	0.64716235	0.712615793	1.260532885	1.403729435	0.994448286	1.536429527	2.095039543	1.982221127	2.43597377	2.49840088	3.115365765	3.952892616	3.975642816	4.514127227	5.037585923	5.885818525	6.735177164	8.234714378	9.138462962	10.3997307	12.0501278
A6	04-322	NX-2	0.002291055	0.232147041	-0.002150619	0.017702872	-0.296837438	0.711302932	0.395927488	0.660270603	0.678632394	0.379361073	0.62084602	0.042121985	0.298733105	1.231985219	1.739056942	2.487808017	2.500263532	2.889413127	3.820714618	4.521957353	4.555326617	4.879631351	5.495172722	6.121931897	7.528597393	8.370871507	10.8113528	13.0805628	15.23229003	17.92918711	20.10191466	23.36559169	26.56145379	29.53119551	33.35647933	36.6335628	38.95498334	41.4964454	42.67314112	43.5463176	43.51082155	41.30588509	38.08409678	33.49782198	28.04802329	22.88217017	18.21859276
A7	NB-07-18	15-ADON	-0.06417443	-0.594204157	-0.153478162	0.267290523	0.294399541	0.459413067	-0.385172956	0.141551536	-0.127267433	-0.68247343	-0.343177055	-0.612194751	-0.617981094	-0.006369827	0.308493061	0.49563258	0.111262965	-0.272009285	-0.008289027	0.158506795	0.297195491	-0.040581686	-0.614221819	0.277342162	0.406133582	0.288670415	0.957532501	0.830302116	1.76889329	1.781631666	1.241625335	1.902576494	2.337888387	2.763211372	3.404258224	3.586684563	4.949207716	5.567534218	5.840017799	6.586689807	6.870088376	8.678075174	9.837093205	12.01940685	13.75982373	14.57329343	16.94623357
A8	M11-05-oat4	NX-2	0.140835603	-0.113017739	0.59671006	0.274369253	-0.033812758	0.371573937	-0.387747049	0.29688943	0.532791906	0.672881125	0.734379252	0.597281512	0.457930252	1.341950641	2.71413244	2.88797641	3.502729879	3.141800705	3.726003151	4.84648869	4.651178351	6.10439938	6.79934481	8.212883679	10.04920877	10.77770032	13.12364837	16.18619663	19.48651392	22.57302034	25.66758797	29.71048181	33.88060189	38.41221267	41.95969787	45.59530554	48.67215711	50.57343308	51.96307209	51.58112183	50.72853311	48.60769725	43.55010532	38.17940045	31.28417633	24.53109113	19.26222679
A10	11MW12	3-ADON	0.61318513	-0.334788963	-0.449905217	-0.174102171	0.238532778	0.533962225	0.302025688	-0.012731936	-0.424186418	-0.266650322	-0.537656315	-0.297275508	-0.492127107	0.098746072	0.412371409	0.268933859	0.22933357	-0.420749586	0.113533731	0.406054964	0.438693024	0.345656769	-0.177123744	-0.010328699	0.457905661	0.485099258	0.678376527	0.939028444	0.983919548	1.19011131	0.811112539	1.026935923	1.85991922	2.088916864	2.793374835	2.784801104	3.209428045	3.518214271	3.88824277	4.833330145	5.382263392	6.675005986	6.962932237	7.949971227	8.699229624	10.02723935	12.16786715
A11	B59	NIV	0.010806509	-0.19313317	-0.0481969	-0.256582304	-0.109592849	0.367733173	0.081812373	0.295066473	0.094964153	-0.269240903	-0.2030131	-0.470244258	-0.408392514	-0.013444192	0.416458007	0.282044779	0.10071457	-0.198907894	-0.013827279	0.374540999	0.107829856	0.222627382	-0.144483447	0.363081261	0.430037345	-0.009130679	0.56613131	1.01424775	1.03656021	0.681491082	0.168676486	0.669029667	1.760169021	1.760254299	2.057732592	1.931465313	1.906342629	2.338963881	2.145972094	3.136991747	3.777186588	4.884654073	5.465417222	6.005916684	7.055151038	7.504553548	9.11648565
A12	03-47	NIV	0.138391671	0.062222458	0.121345075	0.414363148	0.083673212	0.157730219	0.139059694	0.063479093	0.009201171	-0.486922409	-0.531912593	-0.389008879	-0.379624949	0.020014453	0.173739872	0.53323704	0.2985133	-0.039487466	0.19488849	0.163996867	0.32978622	0.441673726	-0.261338382	0.301837956	0.309857796	-0.026326383	0.500653094	0.101203162	0.833700078	1.133500048	0.965729288	1.232977748	1.422682897	1.442736087	2.015871842	1.936816924	2.106751339	2.989804207	3.124894132	3.972557373	4.020015838	5.178593709	5.942945657	6.856542419	7.504012336	8.297704228	10.50673478
B2	03-29	NIV	-0.016895155	-0.065242472	-0.256142587	-0.186678114	0.163616138	0.1390322	0.08000408	-0.13155971	-0.283240859	0.047382951	-0.227361747	-0.47167518	-0.715282777	-0.471284604	0.060091344	0.66061697	0.627203034	0.509125281	0.25105035	-0.134347552	-0.055844109	0.34282208	0.521671774	0.794475009	0.489992143	0.059050773	0.670959166	1.207497664	1.841893042	1.668395326	0.811898565	1.49033464	2.467484181	2.718984123	3.083362961	3.117721541	3.499200771	4.66458535	5.278692	6.068855844	7.356707088	8.747625841	9.956402289	11.96343693	13.38184962	15.12246991	17.78392731
B3	00-597	15-ADON	-0.210857541	0.329971704	0.298664392	0.540648254	0.147411439	0.070091294	-0.405539325	-0.537156609	-0.216059145	0.064158999	0.068808191	-0.479885164	-1.38389238	-0.798556997	0.149601322	0.908872916	0.965097026	0.000894413	-0.343376562	-0.536779776	0.082813966	0.669758767	0.933858467	0.859824926	0.403234639	0.722555306	1.119057727	1.860257742	2.481163588	2.422461071	2.561380227	3.024220922	3.837259902	4.093359311	5.143297166	6.293996251	6.927516433	7.95563146	8.353323702	9.675425654	11.30537831	13.51476484	14.82263727	17.54973659	20.17769686	22.59944253	26.11557801
B4	00-552	NX-2	0.378552928	-0.053279096	-0.358029262	-0.202621298	-0.137132557	0.328767576	0.453168349	0.476244216	0.365110536	0.164608882	0.335628929	0.907584599	0.983575196	1.770783875	2.048989428	2.395592772	3.107549398	3.252470966	3.669291624	4.432879153	4.763535143	5.740075128	6.373911923	7.54014228	8.990589134	10.38502884	12.5224436	13.99899239	16.82017848	19.50842787	22.20015323	25.80432739	28.49171951	31.36297834	34.88278632	37.16774928	39.31171202	40.19137685	39.91123332	39.0136018	36.78469797	33.55575309	28.70142093	24.01017037	18.61260248	14.16923945	10.67051504
B5	06-193	3-ADON	-0.403046624	-0.428976397	-0.342269646	0.056976301	-0.059164877	0.015717495	0.284535191	0.003558271	0.086454258	-0.365877549	-0.61959085	-0.503148345	-0.804265472	-0.22325164	0.19695448	0.534775335	0.205391498	-0.220941767	-0.080696446	-0.039836653	0.164657148	0.26385	0.08625208	0.26087953	0.623568512	0.68595626	1.405109676	1.780355519	1.888195873	1.748631702	1.648158774	2.379187031	3.115614701	3.379867204	3.928595495	4.755898263	5.608603488	6.219079634	6.598222625	7.990883893	9.470490741	11.3864921	12.73538479	14.88201608	16.85440218	18.88494782	21.76355724
B6	04-308	NX-2	-0.215039269	0.034825815	0.064652487	0.234325039	0.023327914	0.255351771	0.210665221	0.489591323	0.284486357	0.416250126	0.47505802	0.6310913	0.786735472	1.409035351	2.283771236	2.637794937	3.130021709	2.758448255	3.4258877	4.353380487	4.52643722	5.377030928	5.754870389	7.045433277	9.109180229	10.01147156	11.47008965	13.36930216	15.84856823	18.64915329	21.11641721	23.96545321	27.40602254	30.47088043	33.60666235	35.98847571	37.62231786	38.82468049	38.91823126	38.185938	36.29910645	32.98766426	28.14380182	23.32800959	18.32809016	14.04152594	10.56146124
B7	A2-07-8	3-ADON	-0.054448433	0.092012661	0.085976796	0.027824952	0.017711419	-0.199312811	-0.250280404	-0.255086677	-0.196221666	0.021165979	-0.194604271	-0.067558885	-0.20694395	-0.050374182	0.111401607	0.21657064	-0.07870625	0.068321491	-0.100271537	-0.053830251	0.36148298	0.373286746	0.199728054	0.171805818	0.227499226	0.393275194	1.039221527	0.947633682	1.38127264	1.745046694	1.581652117	1.871919692	1.853116586	2.170066338	2.901336723	3.198350188	3.827086269	4.110824672	4.450934012	5.596539643	6.599483178	8.049323752	9.235848631	10.1569781	11.84271527	13.23049812	15.17582036
B8	M7-07-1	3-ADON	-0.068788103	-0.766526607	-0.496083114	0.268012535	0.006087324	0.67959555	0.190251724	-0.321111277	-0.083298451	-0.673212903	-0.397518535	-0.266523084	-0.769053933	0.134587255	0.175504052	0.180216823	0.392503197	-0.223161277	-0.141670261	0.297877995	0.177434382	0.583062711	0.096329873	0.42106188	1.101141033	0.913374235	1.305876184	1.550903587	2.259639749	2.207157369	2.151557565	2.600964007	3.931901772	4.632692487	5.529373286	5.984364267	6.271307697	7.020212836	7.68508149	10.02637943	11.68820905	13.91366795	15.89777245	18.51894264	21.72738576	24.33073534	27.72531582
B9	ON-07-18	15-ADON	-0.039558235	0.104314045	-0.059471515	-0.090025474	-0.131007559	0.15032695	-0.203438348	-0.406691246	-0.634110668	-0.690557172	-0.184829467	-0.483430277	-0.831769475	-0.121636936	0.168618575	0.446368644	0.783757458	0.062457623	0.188585327	0.272701168	0.341849351	0.833339522	0.09001303	0.04944583	0.344386775	0.421354904	0.53581069	0.936405748	1.683272812	2.114613096	2.267705506	2.494380858	3.232628982	3.781410533	4.689265046	5.508895661	5.801035055	6.652109369	6.845615785	8.125975643	9.786571525	11.21026646	12.31198156	14.36344782	16.01072001	18.27034471	20.9714705
B10	12SD6-2	3-ADON	-0.021878496	-0.639146276	-0.17499213	-0.091312262	0.284083728	0.199626732	-0.033127497	-0.029623867	-0.272002985	-0.014589911	-0.073159894	0.182746777	-0.45498122	-0.223178546	-0.039989681	-0.155008611	0.326746322	-0.183640306	-0.035815661	0.324269884	0.272886828	0.712361426	0.289114984	0.162504248	-0.054222718	0.090196751	0.934697085	1.347813012	1.865026413	1.670100615	1.360056807	1.919345539	2.497440295	2.683153227	3.027852383	3.019333146	3.606283392	4.324173148	5.08373577	6.12608957	7.312742734	8.634632878	9.555019324	10.80950562	12.1219037	13.61554566	15.56964699
B11	F-60	15-ADON	-0.816761356	-0.506342605	0.062227906	0.399522829	0.431403602	0.372274746	-0.093526743	-0.146279477	-0.274649684	-0.567619355	-0.160922661	-0.587844643	-1.052640365	-0.337759203	0.184710103	0.571888553	0.547106679	-0.657398048	-0.071112564	0.012451969	-0.063384444	0.417471898	-0.463934432	0.454573739	0.487724283	0.445127447	1.061809317	1.256244064	1.812594334	1.78406145	1.358659305	2.020726301	2.717798793	3.233445002	4.242237727	5.048313704	5.541763936	6.205634764	6.434492011	7.577270739	9.499362761	11.0240986	12.43415346	14.23188249	15.34056779	17.48233763	20.29933911
B12	03-16	NIV	0.130343898	-0.032824643	-0.139643533	-0.169897607	0.025839175	0.444654649	0.368070667	0.139685534	-0.14787115	-0.39403938	-0.391375726	-0.309716304	-0.608511445	-0.153649573	0.278011166	0.429125901	0.306800771	0.049465021	0.046599208	0.258766259	0.591488584	0.231890019	-0.161430536	-0.461372458	-0.077476208	0.377934532	1.022256532	0.990857202	0.497591368	0.892591673	0.478178585	1.482693557	1.765753457	1.605915223	2.405414641	2.289952501	2.583306465	3.031097389	2.945987034	3.612547554	4.329804989	5.078000711	6.375150241	7.815966794	8.763156546	9.633438073	10.78945549
C1	06-156	NX-2	-0.387840797	-0.261002673	0.295994254	0.605733116	0.531831009	0.489920026	-0.184180486	-0.240838835	0.1323235	0.428969971	1.029430008	0.824892677	0.346971484	1.495883176	2.28399203	2.729629079	3.112595508	2.65051303	3.764032105	5.207583807	5.031217222	5.506256323	5.841439358	7.278521697	9.583808913	10.99390441	13.13881054	15.26534132	17.99015854	20.6207726	23.92881871	27.79378642	31.56615258	35.30915751	38.83621018	42.40115764	45.70001004	48.02988627	50.0387122	51.00534659	49.92866534	47.85602711	43.17321492	37.90930397	31.89475146	25.28233299	20.08784584
C2	03-40	NIV	-0.062223088	0.049400477	0.046285737	0.073771513	0.024508604	0.160293005	0.156436563	0.158942945	-0.252052329	-0.630096559	-0.475645917	-0.454178452	0.043720008	0.395335414	0.571208486	0.632363864	0.070369531	-0.080258875	0.109119954	0.507159095	0.324367564	0.117720154	0.014208494	0.405835487	0.406681097	0.1228504	0.449643459	0.974823605	2.076133966	1.568615148	1.127410164	1.704407883	2.061406554	2.70739727	3.220543294	3.387298433	3.990697695	4.20229195	4.537172692	5.763678812	7.174762022	8.27936265	9.204459239	10.83127723	12.70796493	15.02003458	17.00538214
C3	Q-06-67	NX-2	0.048868775	0.320705456	0.105935754	0.157191821	0.311463577	-0.031986863	0.32624275	0.41875303	0.661046826	1.046479403	0.828549914	1.13633615	1.016249053	1.648444316	2.539358221	2.764585405	3.472382462	3.51566244	4.053923449	5.075350466	4.654745766	5.845833474	6.387433402	8.220863399	9.732946126	10.60745833	13.22055062	15.29380543	18.35641178	20.71487146	23.1626843	26.52195052	30.30154578	33.08724765	36.06966848	38.21364022	39.47425752	40.66864378	40.10034832	38.53576482	35.99433846	32.01258997	27.09819691	22.36037238	17.24591388	12.96911933	9.584258015
C4	00-556	NX-2	-0.129875149	-0.235731322	-0.054381885	-0.068447486	0.279666105	0.373762129	0.179426199	-0.07651362	0.253234404	0.259775941	0.460837974	0.643712681	0.399049143	1.526276495	2.21627592	2.634828005	2.923280676	2.840000965	3.218537019	4.556365393	4.949946194	5.953244585	6.245275367	7.025020871	8.414388468	9.483077655	11.79914088	14.29439634	17.03878051	19.19397378	21.48464984	24.69687894	28.47349443	31.58510176	34.81356629	37.34823333	39.61691056	41.47035086	41.98064905	41.47670222	39.68343312	36.31914764	31.71153743	26.70738979	21.16699668	16.50632879	12.53805063
C5	00-837	3-ADON	-0.079745535	-0.315689467	0.033128882	0.132020889	0.402156874	0.085513766	-0.444660234	-0.232155972	-0.144756451	0.101215475	-0.037406189	-0.325040822	-0.555968391	0.109707997	0.287802801	0.208227017	0.510964107	0.214786439	0.501216784	0.470920829	-0.084262654	-0.081100565	-0.541583806	-0.11928542	0.514844836	0.658496235	1.084477664	0.886606823	1.398612249	1.638289767	1.357952545	1.548396802	1.810494169	2.292541813	2.897246002	2.953528877	3.263846764	4.211993108	4.867482757	5.866046144	6.429031514	7.343456565	8.57086967	10.06130898	11.76815551	13.399534	15.13986417
C6	03-348	NX-2	-0.031474524	-0.009069418	-0.001201584	0.113030339	0.396695217	0.594609289	0.488110094	0.322747304	0.096284424	0.084989431	0.634055124	1.024371602	0.662565106	1.020726452	1.804967606	2.571692363	3.124045245	2.838352488	3.227914515	4.080722932	4.294129016	5.180059633	5.864225061	7.106337315	8.964315787	9.706781091	11.6865039	13.74910328	15.84684337	18.25303906	20.40930843	23.78153664	27.43256125	30.27077458	33.15618335	35.06463398	36.50906673	38.04695349	38.30183811	37.7836939	35.86997464	32.31763318	27.63440159	23.09046922	18.20546258	13.65274497	10.39801732
C7	ON-07-109	3-ADON	-0.44059426	-0.461490465	-0.032691921	0.296347927	0.13000864	0.253420377	-0.254536656	0.051071144	-0.294926573	-0.727233339	-0.326352409	-0.352581659	-0.035941426	0.219215146	0.337741815	0.299461529	0.077864744	-0.455955019	-0.006113655	0.391585303	0.244006662	0.618631732	0.130546374	0.675082148	0.693883578	0.271493842	0.935714708	1.211770803	1.975711843	1.979637183	1.563614303	1.874954884	2.351704288	3.054968643	3.403360046	4.047024837	4.464100457	4.982317537	5.581673457	6.543436721	8.029583275	9.66461018	10.96816033	12.38460292	13.90673845	15.78977167	18.19376615
C8	NB-07-15	3-ADON	-0.121867202	-0.173214439	0.139684356	0.232669282	0.444857703	0.016346372	-0.432709441	-0.482491127	-0.269593429	-0.02650495	0.060871008	-0.126735103	-0.344730209	-0.007395332	0.393188872	0.468639853	0.251264172	-0.188247189	-0.116175164	-0.056872984	0.032313828	0.338139459	0.10174395	0.502291994	0.528114398	0.444707509	0.792948892	0.849255075	1.200850356	1.318202186	1.136673252	1.607590394	1.810958497	2.265530614	2.475170129	2.510464073	2.961004989	3.24288062	3.839643098	4.467808982	5.655121697	6.858613845	7.310598807	8.305735963	9.313478523	10.60867385	12.21267019
C9	03-14	NIV	-0.281263351	-0.454293416	-0.474515459	-0.223808666	0.230588836	0.286149568	-0.09756571	-0.154472295	-0.006289747	0.157317249	0.152736038	-0.412595368	-0.871642595	-0.284725339	0.153031463	0.505396582	0.222776067	-0.107964689	0.415080767	0.329104387	0.356566931	0.230972225	-0.118648694	0.229550025	0.20210123	0.200437629	0.842449401	1.142886333	1.499716116	1.613488515	1.059153969	1.417899392	1.768185165	2.084283162	2.530114396	2.862249403	3.045476731	3.422304611	3.951107747	4.766724315	6.143570293	7.546595157	8.124219773	9.405150415	10.36361752	11.98182514	14.24064014
C10	00-355	15-ADON	-0.301804395	0.266479652	-0.122793675	0.021120026	-0.152263769	-0.157190086	-0.170465382	0.016080964	0.081602496	-0.358915358	-0.184977431	-0.513040015	-0.885334857	-0.118409769	0.587283028	0.543774047	0.557470435	-0.458393456	-0.009792674	0.581850053	0.105898001	0.648138384	-0.013780975	0.321539347	0.714434093	0.196215011	1.098247921	1.466207704	1.869578622	1.928711693	1.769052472	2.420964906	3.41249311	4.187592432	4.644497619	5.357045282	5.79265245	6.894204829	7.490864574	8.572963484	9.867818277	11.38348322	13.26677801	15.37727929	17.46727737	19.42525511	21.94324921
C11	G-11	15-ADON	0.103042874	-0.060931772	-0.203916279	0.261266714	0.008312127	0.230913974	0.171687094	-0.479795887	-0.264923828	-0.558363825	-0.354590696	-0.369564502	-0.7318603	-0.259240242	-0.094972407	0.491121695	0.309975689	-0.1657332	0.062636111	-0.187432012	0.09512108	0.472284499	-0.115908892	0.649926913	0.830862143	0.337576519	0.889993407	1.187259122	1.724367529	1.992894161	1.600466979	1.808282249	2.862615883	3.393153345	4.195200354	4.903990554	5.205493951	6.01581937	6.602145199	7.482035176	9.018717672	10.54952691	11.93527273	13.75011819	15.26420338	17.07861104	19.9052724
C12	HK-3ND-7-17	NIV	-0.09606634	-0.457002603	-0.081749681	0.391291559	0.41826911	0.564245158	0.318506411	-0.011477098	-0.492443021	-0.704590765	-0.758657607	-0.518733987	-0.572468493	-0.389709012	0.153644472	0.209429148	0.583177051	0.13241116	-0.013560343	-0.029812077	-0.469435459	-0.011182932	0.059264128	0.403947972	0.271397982	-0.133234034	-0.111655189	0.374373284	1.226605069	0.870115357	0.64763023	0.809308885	1.137206376	1.604162332	1.997890053	2.507141299	2.860295651	3.436255598	3.699437441	4.496485606	5.417729189	6.39643369	7.085716685	8.448378704	9.627590169	10.94621195	13.06363331
D2	03-83	NIV	0.10495959	0.022548332	0.126944183	-0.000194202	-0.457819889	-0.046655959	0.175058017	0.139383419	-0.19057806	-0.568322505	-0.39197705	-0.237487619	-0.571902017	0.084689313	0.227537975	0.511579419	0.185456232	-0.474020243	-0.128409754	0.009990033	0.652931238	0.837598952	0.329784369	0.362754164	0.377674685	0.180482935	0.609867169	0.974569451	1.4093278	1.671714237	1.179985293	1.427021645	2.122372941	2.536204033	3.344300923	3.18597267	3.676710814	4.191837398	4.807943115	6.09091454	7.374204873	8.772082932	9.602121387	11.75849259	13.05329063	15.27695366	17.79386269
D3	S5B-06-4	NX-2	-0.139550548	-0.223730169	0.124749777	0.390362249	0.11788402	0.345070365	0.218631731	0.235211273	0.50394934	0.599374668	0.670810058	0.928523105	0.665278853	1.032059003	1.575035616	2.102479476	2.661084579	2.93293981	3.849669972	4.545361185	4.418214142	5.024766788	5.156266261	6.223419702	7.953360194	8.703057783	10.62155689	12.51348268	14.83418626	17.47403081	19.69715339	22.38072279	25.10339291	27.81585748	30.8608621	33.08131776	34.86820261	36.01861919	36.03242216	35.26644083	33.72029638	31.07261731	27.46356539	23.3214072	18.11564017	13.70866273	10.12138814
D4	A2-04-6	15-ADON	-0.200025885	-0.144426275	-0.317873679	-0.206334506	-0.066018009	0.381542973	-0.222637054	-0.550995181	-0.603668259	-0.68573047	0.155029797	-0.416333621	-0.826526857	0.078260923	0.139133277	0.855646492	0.339679959	-0.162588571	0.390152156	-0.022865433	-0.362277454	-0.376334448	0.114784462	0.982894465	1.054149494	0.43503954	0.496210876	1.098661286	2.170192852	2.22657559	2.533442929	2.931853331	3.140703165	3.833235243	4.565287221	5.386726321	6.011262008	6.722032905	7.892249401	9.602428202	11.24969051	12.69919122	14.14150845	16.4976657	19.207747	21.8977641	25.48200591
D5	06-238	15-ADON	0.176967948	0.093563396	0.033268016	0.162024108	-0.518578304	-0.236474457	-0.111643976	-0.037620381	-0.079588045	-0.408327544	-0.741342334	-0.243168029	-0.373898034	0.185920397	0.576681177	0.084593698	0.264114628	-0.20793103	0.26957238	0.395114073	0.126939215	0.257204157	-0.041076945	0.949333342	1.071975394	0.803920639	1.14778043	1.302059031	2.170923784	2.668295269	2.555627828	3.294757809	3.812830406	4.346155538	5.301259931	6.007320076	6.559610517	7.101867498	7.818684382	9.593294531	12.0574881	13.89316681	15.31213811	17.3682584	19.83029013	22.45634081	25.76786543
D6	06-239	3-ADON	-0.096655608	-0.176580478	-0.345195711	0.015189154	-0.144599485	0.22751097	-0.079476733	0.060964354	-0.041056267	0.133812635	-0.046905695	-0.503700405	-0.938985369	-0.476440259	0.607564106	0.572803958	0.490447831	-0.280813733	0.036544171	0.427745055	0.021398894	0.052811208	-0.289064849	-0.004151833	0.589422826	0.64954383	1.031909292	1.001493437	1.044290759	1.402071905	1.561489657	1.896688591	2.006408683	2.765596819	3.474660903	3.80511462	3.963548928	4.017951185	4.700037106	6.010668527	7.536433843	8.59186162	9.41536847	10.83170556	12.26151107	14.37187369	16.58889033
D7	S1A-07-1	15-ADON	0.267149622	0.166729934	-0.655731671	-0.268996893	-0.601668717	-0.233978448	-0.115541537	-0.177540045	0.054697202	0.067358315	-0.195833521	-0.513198153	-0.657656117	-0.145573949	0.522551059	0.621414442	0.40986571	-0.09746657	0.059818223	0.353388124	-0.121445827	0.296518375	-0.149376707	0.42735813	0.675409877	0.44675965	1.181689653	1.440463808	2.101578455	1.997904921	2.101469217	3.147785743	3.481032918	4.418769387	5.105717897	5.18808241	5.866845106	6.723619339	7.122412474	8.929240541	10.51983246	12.36341849	14.16744404	15.92552789	18.36172183	21.02865996	24.08343906
D8	00-588	3-ADON	-0.62681808	-0.594328979	-0.013879434	0.787271139	0.573588113	0.489574282	-0.014288824	-0.35099543	-0.347880709	-0.655319897	-0.472279028	-0.125515105	-0.363490965	-0.209854412	0.219294499	0.174485579	0.439186287	0.395450509	0.092647193	0.5462122	-0.042125586	-0.165086205	0.035023425	0.172728155	0.521433212	0.33157362	0.617603759	0.857655658	1.2564773	1.235634585	1.527655467	1.844705383	2.512977304	2.797253983	2.898419915	3.443845593	3.516027118	4.103010509	4.616417017	5.405002835	6.663391174	8.033631497	9.091627179	10.2968945	11.63144368	13.30606478	15.32048994
D10	13MN1-6	15-ADON	0.017501204	-0.198291778	-0.374118138	-0.194736611	-0.279393323	0.364690886	-0.184792283	-0.309295091	-0.247408514	-0.753565079	0.297346368	-0.115315557	-0.183028485	0.206810834	0.040528879	0.256480533	0.095146599	-0.45761719	-0.062472272	0.070727753	0.015591717	0.4971778	-0.257523118	0.315969392	0.461549992	0.525183801	1.470560117	1.577894598	1.730347092	1.756094628	1.301379903	1.560722931	2.339918901	3.223171968	4.303716925	5.08054229	5.329844404	5.668303286	6.037291035	7.480109134	9.3597536	10.92679801	12.0885925	13.1159689	15.14171505	17.14428943	19.99767995
D11	G-12	15-ADON	0.188497772	-0.271902834	0.112140204	-0.141814717	-0.142978428	0.455830364	0.083432008	-0.099292917	-0.692706181	-0.728584743	-0.310739954	0.120133345	-0.322445562	-0.214289569	0.154633265	0.326079013	0.415624239	0.129594444	0.218167239	0.086494978	0.148872026	0.077053705	0.02634493	0.949849714	0.468117089	0.233580953	0.997928106	1.084543895	1.812557803	1.661252586	1.321844174	2.144089115	2.738932823	3.315913559	4.040954269	4.452217846	5.001070432	5.732994014	6.034728334	6.991445511	8.309694936	9.994053616	11.26486119	12.63778147	13.69132637	15.42723502	18.29046657
E1	02-15	NIV	1.819261339	1.827426657	1.824852036	1.717505692	1.685436318	1.87210184	1.722423304	1.644016712	1.514413783	1.66620669	1.781605423	1.682811184	1.706392786	1.857492823	2.257735496	2.138001436	2.193149599	1.838308555	1.693539357	2.077825443	2.121343193	2.547729782	2.1236215	2.137083646	2.097199511	2.169093672	2.462855247	2.371890281	3.09866894	3.320059993	3.415798134	3.513932277	3.297956487	3.545048378	4.01847609	4.47232303	4.983335731	5.205505196	5.417311474	6.202964163	7.344362243	8.700766736	9.575071839	10.5825712	11.66115862	13.10604882	15.08829676
E2	03-112	NIV	-0.325450254	-0.307389618	0.066148064	0.380335019	0.021949982	-0.088063763	-0.123871052	0.131945332	0.2537357	-0.282864698	-0.542699504	-0.406943417	-0.417873859	-0.027839701	-0.051626227	0.316579399	0.492423321	0.074564167	0.200654834	0.013273741	0.050011766	0.366228212	0.376213088	0.691554287	0.596863279	0.354467053	0.653219426	0.896997577	1.353580291	1.336317958	1.503163458	1.96010315	2.016958963	2.11294977	2.713179624	3.085636647	3.613730248	4.064578158	4.62219491	5.812383159	7.011331118	8.425004815	9.399197064	11.25339083	12.87380606	14.61748524	17.26138708
E3	06-225	15-ADON	-0.248760304	-0.083115817	0.158023211	0.434022784	0.236565135	0.114995665	-0.463196158	-0.701567869	-0.819840606	-0.696036075	-0.680312234	-0.451710345	-0.630931998	0.306221687	0.685926662	0.714642036	0.456513724	-0.552749516	-0.014882775	-0.257520321	-0.091635458	-0.078273859	-0.055695013	0.817701151	1.220365598	1.211919302	0.970587864	1.67100262	2.027043014	2.584918427	2.492409567	3.067941708	3.996659	4.342492646	5.1491755	6.033525336	7.394562699	8.084323035	8.904947079	9.984384747	11.99393641	14.96409595	16.51188215	19.45867111	22.04673041	25.03898574	29.23491234
E4	ON-06-4	NX-2	0.079849432	0.272516082	0.060989315	-0.125483081	-0.270749154	0.352004072	0.095806245	0.776172965	1.086974008	0.991370564	1.399920459	1.210129522	0.840245861	1.247108952	1.965991199	2.5456002	3.544642016	3.87185699	4.883198019	5.934664972	5.987524448	6.711480755	7.454676558	9.038458685	10.85127547	12.23476262	14.62758028	17.42950924	20.62006676	23.82378597	26.81333196	30.21670176	34.16081438	37.50237351	40.80785406	42.92670243	44.3700442	45.70394428	45.6511196	44.38668174	40.92918406	36.44122911	31.00978007	25.42301837	20.1956402	14.75461864	10.82384696
E5	06-270	15-ADON	-0.365225105	-0.431004702	0.08192426	0.070433505	-0.057773261	0.048888976	-0.365005641	-0.08475859	-0.113125018	0.024780886	-0.177638326	-0.377295415	-0.846585305	-0.312553347	0.429730709	0.965828918	0.634793793	-0.181478589	0.009579589	-0.063757163	0.536684963	0.797153475	0.350550076	0.786666541	0.842055887	0.807416827	1.522900196	1.598821168	2.648944931	3.376064824	3.166900821	3.473872021	3.91114588	4.579643142	6.406447704	6.858892143	7.207951539	8.436329254	8.97843561	11.02799231	12.80193398	14.79031112	17.3043564	19.6717357	22.23786831	25.36313306	29.52522105
E6	06-199	3-ADON	0.116879271	-0.145864749	0.038336066	-0.105819161	-0.118109683	0.120688359	0.073284818	0.130684081	0.1890494	-0.055422414	-0.450124396	-0.399297407	-0.774288925	0.073733567	0.499145926	0.287831496	0.111374755	-0.361565903	-0.114336606	0.205208371	0.203408219	0.168752685	-0.021022044	0.240520324	0.494712403	0.365235781	1.028325478	1.261061678	1.538030407	1.540045048	1.361059256	2.330532716	2.778591983	3.01645088	3.302651886	3.584298319	4.095150433	4.86608378	5.224100833	6.449836735	7.929190407	8.913723538	9.943542873	11.47488942	13.09145858	15.24179701	17.7202543
E7	S2A-07-7	3-ADON	0.251107548	-0.139960506	-0.341871694	-0.066230544	-0.258731726	0.189088143	-0.343726147	-0.372805158	-0.335143286	-0.386691441	-0.293007911	-0.411489052	-0.267716202	0.189390342	0.453522213	0.20453512	-0.019376962	-0.328212581	-0.059392832	0.210489544	-0.106276775	0.100371969	-0.287429603	0.11797284	0.799670044	0.479943615	0.852603762	0.761282746	1.116317805	1.395658009	1.298923134	1.645428798	2.261977346	2.68066067	3.363955644	3.689270255	4.112045479	4.784448296	5.012057032	5.606661433	6.775942537	8.159399935	9.731873624	11.32819274	12.53721024	14.34457185	16.81882967
E8	NB-07-8	15-ADON	0.266111324	-0.130745841	-0.424863747	-0.317853273	-0.246204549	0.039495753	0.017418669	-0.199597316	-0.181023827	-0.754036687	-0.604989605	-0.198059377	-0.527976297	0.114867351	0.15876167	-0.087969623	0.23225125	-0.307601299	0.282381907	0.84184883	0.341407874	0.48145842	-0.305500808	0.155463476	0.342420432	0.166697462	0.987783897	1.260131252	2.047132693	2.163184025	1.980538063	2.521160915	2.758894798	3.545717368	4.259946476	4.74065829	5.202179104	5.300832864	6.577631402	7.756493165	9.600489152	11.11203068	11.92074564	13.69697971	15.09378336	17.32604844	20.63924944
E9	00-551	NIV	-0.446420533	-0.345464153	-0.400543648	0.292473514	0.019079004	0.560726984	0.220869493	-0.12768981	-0.19303585	-0.610424911	-0.449079452	-0.583908323	-0.861243633	-0.438934177	0.468688508	0.870371146	0.910124578	0.238453648	0.037213054	0.115564335	-0.131309954	0.118260627	-0.07251892	-0.023666507	-0.046228697	-0.112999278	0.531855033	0.982486465	0.930770573	0.947135767	0.634844618	1.281638026	1.888579043	1.882996068	2.245382133	2.334827682	2.717503319	3.407303238	3.710882346	4.63652781	5.718903217	6.474677247	7.105162903	8.155797694	9.487680816	11.06660314	12.99804327
E11	03-104	NIV	-0.054418248	0.077907495	0.395594706	0.080613737	-0.403322647	-0.240206811	-0.07051231	0.281933928	0.177235871	-0.289305299	-0.346073224	-0.312937721	-0.594070716	-0.049852438	0.143315036	0.411329521	0.301982214	-0.006232175	0.195350602	-0.040420056	-0.160201207	-0.159394256	-0.424977532	0.296788744	0.362696266	0.475725929	0.833073442	0.533188178	0.941960633	0.810132941	0.715362068	1.302967604	1.718049548	1.850720479	2.204028151	2.325584335	2.924509962	3.432682329	3.344179047	4.016417241	4.709824627	6.524509122	7.69587792	8.747530603	9.695656613	10.9035566	12.93958139
F2	M1-04-2	3-ADON	-0.169343516	-0.112568269	-0.27587102	0.093640397	-0.230699972	0.125726889	0.051218402	-0.172360021	-0.396405905	-0.595620179	-0.445999389	-0.522139509	-0.302563813	0.070734934	0.392354362	0.582173774	0.463405111	0.371324838	0.24292589	0.155157293	-0.165166983	0.261180068	0.041216677	0.36069384	0.756029481	0.462258044	1.158895405	1.096754971	1.171840004	1.315030917	1.063627154	1.997686851	2.824509568	3.139673449	3.681402081	3.983648746	3.900890233	4.506023566	4.800606909	5.441640385	7.537160749	8.769299956	10.09600813	11.6175207	12.61441725	14.42923672	16.3288289
F3	04-188	NX-2	-0.301404039	-0.35158668	-0.144572874	0.145384958	0.402729579	0.500953204	0.242551214	0.320419738	-0.060400105	0.032659619	0.232303765	0.50185073	1.121120016	1.528148715	2.242827658	2.363561336	2.797490901	3.132038335	3.359943481	4.212971388	4.343028464	5.273466583	5.895364367	6.837634946	8.358054993	9.438288249	11.6100578	13.29960317	15.37126635	17.69605084	19.89398214	23.43373353	26.80222667	29.88884129	32.46616529	34.73658365	36.64666679	38.57105564	39.28798239	38.56305517	37.3710274	34.22036206	30.07980215	25.36804793	20.05129357	15.49808511	11.99897817
F4	ON-06-190	NX-2	-0.045941313	-0.439432198	-0.086181798	0.202262031	-0.016447475	0.481416267	-0.002803466	0.360705553	0.529071699	0.318915035	0.811589094	0.94244848	0.86359474	1.563811516	1.807202379	2.763516861	3.462769135	3.605930895	4.703655266	4.907387618	5.037504319	5.764005581	6.111030881	8.028070917	9.904237666	10.95298715	12.78257248	14.6206357	17.45659284	20.54856649	23.41197125	26.85221487	29.99300101	33.54798678	36.49395997	39.14170382	41.47880393	43.12090008	44.247323	43.71027897	41.82691785	38.51398635	33.82487802	28.74823488	23.25503846	18.12088769	13.70550817
F5	A1-04-3	3-ADON	-0.429579063	-0.38332818	0.031836621	0.249815019	0.429311528	0.1851307	0.162266767	-0.204413205	-0.562624572	-0.527574679	-0.374956878	-0.013485199	-0.226768966	0.044554825	0.202182773	0.233204482	0.138235726	-0.087586191	0.168132658	0.47458388	0.364670207	0.309493148	-0.183604487	-0.16761754	0.333622589	0.309836749	0.944813289	1.097162461	1.660886779	1.912009833	1.850304775	2.462345255	2.852254662	3.072128614	3.313546552	3.406938468	4.38799796	5.461348235	5.726198137	6.541098461	7.50139992	9.025943256	10.31663216	12.12516762	13.74149304	15.76788266	18.1487646
F6	03-279	NX-2	-0.619176072	-0.510645575	0.019829574	0.551087504	0.363722542	0.302553587	0.348223512	0.566745346	0.701955331	0.722926577	0.523293434	0.830037693	1.017779645	1.723152555	2.312616715	2.651233437	3.198665688	3.331393338	3.997685734	5.022343641	5.156994049	6.358304189	7.227130479	8.571253869	10.17661785	11.10556265	13.41773832	16.23273437	19.17699124	21.94343893	24.69516126	27.77378898	31.48009737	34.63932526	37.45076165	39.70796601	40.75124004	41.29970293	41.08576182	39.69167739	36.66591037	32.4911143	27.44233355	22.17666434	17.33303233	12.75096036	9.136167034
F7	Q-07-4	15-ADON	-0.150343316	-0.230237972	-0.516082351	0.048200554	0.022317643	0.221833599	-0.3987513	-0.222279644	-0.237413096	-0.29739439	-0.122588352	-0.676523099	-0.323632113	-0.04801294	0.055915522	0.378556788	0.090979958	-0.017030498	0.405955932	0.199665872	0.123312446	0.097705551	-0.010489461	0.348737993	0.54807085	0.447745807	1.165624397	1.877526989	1.970538236	2.192821483	1.636316464	2.070317399	3.103719452	3.692334684	4.340112474	5.339535044	5.946866329	6.845274323	8.145767359	8.985675818	10.41396214	12.42504775	13.51674398	15.82462069	17.62165064	19.85162089	23.20355012
F8	M6-07-28	15-ADON	-0.242502261	-0.386592836	-0.338485188	0.165843999	-0.065117765	0.367200517	0.129901715	0.17647494	0.334443606	-0.311200949	-0.596365066	-1.008016119	-1.370956782	-0.43510838	0.501940162	0.406292574	0.519767811	0.132641977	0.132374136	0.439910899	0.088448584	0.251640663	0.021328816	0.379287211	0.223319004	0.058055391	0.895878569	1.283918363	2.057275225	2.472706438	1.837647066	2.218917307	2.534516765	3.594448294	4.757334205	5.490080128	5.868814495	5.979954829	7.244075278	8.019090098	9.893638324	11.47319022	12.18992966	14.14321724	16.04521517	18.5958439	21.68090381
F9	S8A-04-2	3-ADON	-0.103386413	0.110159501	-0.085311387	-0.034192702	0.024787963	0.028544386	-0.348408458	-0.517042314	-0.319730376	0.028090223	-0.033328941	-0.242811351	-0.820557929	-0.078283032	0.347459797	0.416174601	0.379501993	-0.094757758	0.424771151	0.289929196	0.176985391	0.256676528	0.101971118	0.267767871	0.228551993	-0.22446811	0.264293565	0.928064145	0.998899086	1.29645539	1.126874658	1.694619665	2.11541375	1.78665644	1.713883253	2.240711	3.055413657	3.64713682	3.691748855	3.96038532	5.111585461	6.322844717	7.1651171	7.71652993	8.236394659	9.529813164	11.15627497
F10	06-240	3-ADON	-0.068712932	-0.2022701	-0.17022102	-0.181782711	-0.262058687	-0.125538665	0.048744044	0.143447783	-0.060565158	-0.300356678	-0.424776926	-0.344894948	-0.033976979	0.258735407	0.352613212	0.037213852	-0.120779358	-0.151351543	0.270312168	0.317068745	0.293319288	-0.012653433	-0.033342217	0.453123614	0.472624821	0.845446932	0.871784316	0.987456031	1.480683486	1.167479729	0.96508496	1.376791028	1.558168528	2.489700392	2.860155969	3.115203374	3.742818724	3.864672904	4.583170147	5.205516518	5.800122112	7.150329427	7.991448731	9.516477802	10.77241823	11.64098474	13.52761646
F11	02-224	NIV	0.125192106	-0.308673387	-0.265350235	-0.056632231	-0.08850667	0.494583231	-0.036875035	-0.25807175	-0.467247495	-0.729776202	-0.383970483	-0.186247691	-0.263337526	-0.09147355	0.114618121	0.162416686	0.362929551	0.210786919	0.284987513	0.494806131	0.021217912	0.021081126	-0.281647811	-0.241899556	-0.015529018	0.004211369	0.634743913	0.91813848	1.178521048	0.710969597	0.87722994	1.30967874	1.312981232	1.899260248	1.937454051	2.465978227	2.67347188	2.823488846	3.443559445	4.529478129	5.698029483	6.898689948	7.34150031	8.453906769	9.683824365	10.88677988	13.03456211
G1	00-500	3-ADON	-0.379277029	-0.282217918	-0.249535687	0.068103886	-0.038810814	0.288542067	0.0620301	0.123919781	0.137187989	0.122341417	-0.029146875	-0.186621036	-0.429554909	-0.532236195	-0.241750858	-0.36722182	0.074298658	0.21683589	0.269343062	0.545501349	0.295243013	0.315275371	-0.01413281	0.199894075	0.540518141	0.293714453	0.52616092	0.68444695	1.209432594	1.894804924	1.647429233	1.720896732	1.750197973	1.790797904	2.633128914	3.202108828	3.705836849	3.850135386	4.104424336	4.708715793	5.875166798	7.289760002	7.798272847	9.349242645	10.42033557	11.60441582	13.71578195
G2	M5-04-2	15-ADON	-0.309468019	-0.435628262	-0.213204323	-0.0275744	0.10805598	0.302126567	-0.072668222	-0.218826123	0.039313825	-0.281229783	-0.52023144	-0.294408872	-0.929380192	-0.40699046	-0.047648136	0.34065078	0.859674665	0.029694527	-0.037558778	-0.169486187	0.427857928	0.6475649	0.162220229	0.396434229	0.411267739	0.887096513	0.886429123	1.180264187	1.824825373	2.113765971	2.219956502	2.630074347	3.464457826	3.926706327	4.796085496	5.095922383	5.595909651	6.498295354	6.797359028	8.385504658	10.01454324	12.05711198	13.21495718	15.02395305	16.86027191	18.90175882	22.16022478
G3	06-267	15-ADON	0.168025726	-0.240651526	-0.300098606	-0.1389188	-0.081527658	-0.13508741	-0.562665888	-0.156820514	-0.375176244	-0.065523485	-0.173005166	-0.676969266	-0.648346618	-0.540613123	0.114983878	0.4906999	0.41474885	0.398694623	0.452347818	0.714380636	0.38622659	0.250384619	-0.262951656	0.069047541	0.627347903	0.387195845	1.045541015	1.255924431	1.890376973	2.529508521	2.480150367	3.316012001	4.109941031	4.073153623	4.456912961	4.622040071	5.529714318	6.510027904	7.585424022	8.657646283	10.07100995	11.96812603	13.00367926	15.91480383	17.6911642	19.82166526	22.87195295
G4	06-132	NX-2	0.262259263	0.402583667	0.746691238	0.996471719	0.985987863	1.215059461	1.255169251	1.0820012	0.76674134	0.945240858	1.733887783	2.064541007	2.063374058	2.214564033	2.545543426	3.64311279	3.942723839	3.997884916	4.735433935	5.506310219	5.94473726	6.934071016	7.709486116	8.958397587	10.66110484	11.47805348	13.13527583	15.67422916	18.46573954	21.25071254	24.24177138	27.29244082	30.65050929	33.89384141	36.75112361	39.65959842	42.03527847	43.64772645	44.28556534	43.64536359	41.90024793	38.71732419	33.84556545	28.32403127	22.5015588	17.59995657	13.39213447
G5	11MW14	15-ADON	0.053000018	-0.13801576	-0.408274487	-0.554325481	-0.061428668	0.162745863	0.275429086	0.001615446	-0.498283902	-0.393368441	-0.40734684	-0.309422052	-0.241519991	-0.096324504	0.418644128	0.832039758	0.524497301	-0.173279296	-0.35278203	0.099284315	1.041792816	1.123058197	0.52029202	0.856802895	0.864619024	1.413438993	1.880989742	1.836135483	2.798158994	2.832065875	2.680378386	3.844967764	4.978436409	5.415795252	6.193016749	5.935186563	6.900971257	8.932228243	9.588039969	11.94232115	13.29610216	15.61163533	17.62884316	20.14209045	23.22958407	26.02719646	30.39036699
G6	Q-07-92	NX-2	0.181813812	-0.215464721	-0.37208849	-0.046710549	-0.000885501	0.887138036	0.583114097	0.484688593	0.592215982	0.330631701	0.592179959	0.763832288	0.84069733	1.691901057	2.267448632	2.878071658	3.436546543	3.862145128	4.635914262	5.499969443	5.331063091	6.454767451	7.452072292	9.3229447	11.47144597	12.37575976	15.28186567	17.92005076	21.52308243	24.692539	27.41378624	31.59666459	35.60224624	39.51931589	43.21558346	45.86292458	48.47473365	50.33497904	50.41770767	49.24500019	46.26490904	41.94817112	36.13574851	29.96994674	23.55997785	17.99294789	13.54527126
G7	B-8	NX-2	0.461404249	0.20491975	0.020349869	0.126240365	0.438206782	0.332026234	-0.129785282	0.002236861	-0.161892663	0.493640632	0.965070304	1.120048685	1.214546184	1.444025683	2.017812441	2.51016562	2.829942254	2.286183109	3.504976696	4.516801576	4.589492561	5.669977264	5.582478128	6.683356966	8.82958167	10.43662834	12.84909149	14.76640739	16.54542765	18.49976294	21.33475358	24.71320306	28.60224818	31.84947214	34.74505963	37.32470158	39.25234838	41.04617534	41.48688546	40.90598814	39.2776382	36.19260947	31.320605	26.28919273	20.60481483	16.19609932	12.40021815
G8	A2-07-91	15-ADON	-0.052469045	0.068827232	-0.049602062	0.200293616	-0.218770286	-0.400837662	-0.615108791	-0.188297269	0.255011045	-0.026405519	-0.080251842	-0.864212287	-0.646954499	-0.230197445	0.156996213	0.396813801	0.156577872	0.327666392	0.525437409	0.436638578	0.252927316	0.008106985	-0.2619364	0.752831985	1.002310138	0.835138857	1.270726803	0.79044849	1.906425265	2.483827389	2.506153074	3.91675542	4.049753763	4.224181119	4.752799796	4.736032184	6.041591885	6.825554051	7.236103583	8.924632558	10.47949555	13.09677177	14.59198075	16.82016054	18.67582082	21.40362894	25.35193016
G11	03-43	NIV	-0.016213879	-0.338744298	-0.487067033	0.102182617	-0.09258508	0.248672566	0.248194456	-0.300999053	-0.278874112	-0.42476214	-0.192218264	0.113996594	-0.380938393	-0.020288448	0.244616775	0.194406713	0.354502982	-0.147946919	0.325902176	0.446151008	0.092123839	0.189968541	-0.095917812	0.392384304	0.280299461	0.13855157	0.33539822	0.656818244	1.039839198	0.730904256	0.689758853	1.041090148	1.540588225	2.061184914	2.482957561	2.775285503	3.022873094	3.17501872	3.263606088	4.127706949	5.132079091	6.354201796	7.38317317	9.013231071	9.977576569	11.07850024	13.01982664
H2	S5A-04-2	15-ADON	2.469895152	2.318955409	2.212784146	1.993031444	2.192072622	1.739880058	2.366468339	2.506338705	2.462808423	2.402717332	2.129055337	2.637405874	2.065119806	2.627242141	2.567155312	2.913983208	3.520112721	2.655670467	2.56813873	2.480421246	2.402627204	2.73179957	3.002570659	3.688859525	3.911317619	3.338498696	3.343356942	3.530199701	4.452740784	4.891357917	4.462054422	5.647341861	6.105052504	6.433036237	7.059648306	7.052851441	8.030876719	8.767172857	9.273834953	10.86761822	12.25861027	13.90031729	15.12384597	16.60012104	18.4623076	20.92239798	23.78705079
H3	ON-06-198	NX-2	-0.020004283	-0.053732874	0.079980407	0.259722751	0.165090772	0.511118861	0.262338965	0.300795592	0.262884716	0.125704299	0.342817478	0.63287709	0.453958806	1.102480858	1.296348623	1.509481367	2.261809141	2.397076964	2.798592462	3.563437293	3.570628618	3.981983351	4.205118428	4.577131995	5.744059737	6.599994489	8.227410878	9.731932753	11.64779977	13.04829537	14.47532465	16.85873156	19.02086317	21.28273649	23.59882682	25.68968261	27.99939758	30.11374333	31.25361035	31.72213204	31.29001277	29.35271176	26.83665719	24.00155924	20.39549652	16.8104201	13.13425186
H4	Q-07-38	NX-2	-0.265006907	-0.651517442	-0.303271035	-0.111573153	0.387718593	0.910228488	0.266859854	0.329996352	0.207326038	0.044807743	0.514141076	0.408145445	0.403474662	1.114417725	1.416425663	2.059666768	2.250666629	2.433061105	3.033941247	3.954775469	4.037435976	4.019025036	4.246367716	5.010554508	7.285422061	8.300170371	9.460133209	10.7553694	12.32287078	14.69615471	16.87971034	19.45357979	21.91938903	24.09341902	26.57165867	29.01536276	31.81540436	34.13203322	35.43143715	35.94387913	35.77627953	34.18236897	31.19477319	27.82972276	23.19766795	19.35252047	15.54557471
H6	12MN1-3	NX-2	-0.048526881	-0.318597813	0.104076945	0.238130281	0.235077935	0.470218119	0.115872382	0.234008937	0.136058667	0.458555216	0.841846697	0.922358187	0.70061948	0.815389657	1.388218056	2.019714325	2.552207849	2.568877155	2.89949889	3.787204378	3.660512948	4.606864731	4.805429384	5.494768266	6.876061134	7.71212418	9.89769769	11.71332997	13.60199673	15.33967055	17.24470682	19.84420143	22.77175519	25.25529252	28.69891009	31.52885394	34.03292332	36.64118219	38.45925247	40.25344158	40.36055749	38.9609654	35.89475531	32.36085113	28.00011525	23.24423593	18.8897408
H7	Q-07-21	3-ADON	0.042932642	-0.218857087	0.076914399	0.191169653	0.090023717	0.387434771	-0.299519301	-0.304735124	-0.174501806	-0.542217376	-0.148359739	-0.415397701	-0.649270238	-0.069735624	0.157424854	0.443848769	0.527348844	0.150683052	0.325817293	0.297699349	0.142943784	-0.082968539	-0.635440503	0.012231122	0.500571686	0.540372234	0.742830173	0.78207417	1.434656366	1.738304575	1.26151961	1.794486561	2.008601775	2.45215533	2.811932674	2.807039766	3.387040534	3.98692404	4.393627994	5.146024234	6.282123327	7.488056495	8.073749916	9.118133947	10.14582678	11.81145707	14.54579383
H8	PEI-07-26	3-ADON	0.153072007	0.00063158	-0.351380185	-0.252609321	-0.622815149	-0.30561184	-0.147297397	0.108273944	-0.058576138	-0.069106852	0.033660727	0.099800919	-0.106727794	0.223895191	0.054773316	0.008404663	-0.062024914	-0.541188762	0.260533008	0.519783069	0.612749553	0.645697404	-0.060119526	-0.150138612	-0.000589409	0.03148645	0.412747942	0.688153712	0.781224918	1.060186149	0.908033051	1.20165423	1.803250639	1.627471317	2.224986377	2.348316729	2.665890141	3.380098959	3.294235393	4.049084639	4.599012109	5.425644772	6.467177835	7.664299076	8.667393662	9.771105135	11.14548784
H9	PEI-07-15	NX-2	0.489830243	-0.142399434	0.094791193	-0.172563997	-0.203203292	0.118264935	0.392525304	0.309104904	0.226510797	0.00221859	0.059864697	0.277681465	0.465282488	0.949065104	1.433513136	1.79692219	1.935486784	1.783960879	2.048353908	2.781571064	2.716292974	3.426957982	3.689860133	4.628835521	5.529996313	5.672629986	6.654581489	8.066826856	9.794503529	10.95407242	12.21531813	13.93422611	16.41632769	18.94964762	21.0552715	23.62372116	25.41859981	27.93961839	29.84227665	31.32115058	32.46246364	31.93161764	30.3206628	27.89764015	24.25044081	20.55016485	17.37239597
H11	03-51	NIV	-0.289308259	-0.076438676	0.164977028	0.225957089	-0.102743712	-0.005914991	-0.125864138	0.191303469	0.107484734	-0.303245522	0.001361998	-0.388129786	-0.471461948	-0.116928127	-0.058447299	0.290036947	0.1753161	0.210717556	0.512757517	0.447623687	0.166593028	0.021923258	-0.18209496	0.218997803	0.257170401	0.322642578	0.371787713	0.287671067	0.878041773	0.796862751	0.733976425	0.859871565	1.229566408	1.433367062	2.007731859	2.025540139	1.852876558	2.47021998	2.637055262	3.992526495	4.408849238	4.975632366	5.33035955	6.275943395	7.630994464	8.548125877	10.16845817
[truncated: 110 more columns]
