# Supplementary material for: A Multiplex High-Resolution Melting (HRM) assay to differentiate Fusarium graminearum chemotypes
Source: Sci Rep. 2024 Dec 30;14:31680. doi: 10.1038/s41598-024-81131-5 (PMC11685414; doi:10.1038/s41598-024-81131-5)
Supplement: Supplementary file 5 — Supplementary Material 5 [file 41598_2024_81131_MOESM5_ESM.r]

# Supplementary File S5
# Singh, et al. 2024. "Identification and Differentiation of Fusarium graminearum Chemotypes Using a Multiplex High-Resolution Melting (HRM) Assay"

######################################################################### 
# R code to analyze HRM derivative melt curve data obtained from uAnalyze
# LDA analysis, cross-validation, and plotting
#
# Authors: Lovepreet Singh and Mitch Elmore
# 
#########################################################################


#### install and load packages ####
if (!require("pacman")) install.packages("pacman")
#library(pacman)
pacman::p_load(MASS, caret, ggplot2, scales, tidyverse)

#### import data set ####
data = read.csv(file = "Supplementary_File4_derivativemelt.csv",
                header = TRUE, check.names = FALSE)

#### perform lda on entire dataset to get LD values for plotting ####
#View(data)
dat<-data
#ncol(data)
#View(data)
dat <-  data %>% select(GROUP:last_col()) # selecting GROUP and data columns for analysis
#View(dat)
ncol(dat)
ld <- lda(data$GROUP~., dat) # fitting LDA model
ld
ld.values<- predict(ld, dat[2:158]) # prediction using LDA model 
lda.data <- cbind(data, ld.values$x[,1:2]) # adding LDA predictions to raw data
#View(lda.data)

#### Plot LD1 and LD2 values from lda predictions ####
ggplot(lda.data, aes(LD1, LD2)) + 
  geom_point(aes(color = GROUP), size = 3, alpha = 0.6) +
  labs(color="Chemotype", size = 20) +
  theme_classic() +
  ylab(paste0("LD2 (",round(prop.table(ld$svd^2)[2]*100,2),"%)")) +
  xlab(paste0("LD1 (",round(prop.table(ld$svd^2)[1]*100,2),"%)")) +
  theme(axis.text.x = element_text(color = "black",
                                   size = 16),
        axis.text.y = element_text(color = "black",
                                   size = 16,
                                   hjust = 1)) +
  theme(text = element_text(size=16)) +
  theme(legend.position = "inside", legend.position.inside = c(0.11, 0.2),
        legend.box.background = element_rect(color = "black", linewidth = 1))

##saving LDA plot
ggsave("Fig4a_LD_plot_all_data.svg",
       width= 7,
       height = 5,
       units = "in",
       dpi = 300)


#### cross validation ####
# for each cross-validation iteration, take a random sample of training data (within each group) to create the lda classifier, 
# and then use the remaining data to test the model predictions
# save the lda classifier, the predictions, and confusion matrix in lists

data = read.csv(file = "Supplementary_File4_derivativemelt.csv",
                header = TRUE, check.names = FALSE)
dat <-  data %>% select(GROUP:last_col()) # selecting GROUP and data columns for analysis
dat$GROUP <- as.factor(dat$GROUP) #set group variable to factor so sampling is balanced within groups and reflects overall data

n.cv = 1000 # set number of cross validation iterations to perform
perc.train = 0.2 # set percentage of data set to use as training

vec.error = as.numeric(n.cv) # initialize vector to store individual run error
list.lda.fit <- list() # create a list to store each cv lda classifier
list.lda.pred <- list() # create a list to store the predictions of each cv model
list.confmat <- list() # create a list to store the confusion matrix from each iteration

set.seed(12345)
for (ii in 1:n.cv) {
  cat(paste0("\n###################################","\nCV iteration = ",ii)) # print to console
  part.train = createDataPartition(dat$GROUP, times =1, p = perc.train, list = F) # random sample used for training data (indices of dat)
  train.data <- dat[part.train, ] # create the training data
  cat(paste0("\n\nsize of training data = ",nrow(train.data),"\n")) # print to console
  cat(paste0("training set = ")) # print to console
  cat(paste0(data[part.train, ]$ISOLATE_ID, "(",data[part.train, ]$GROUP,")")) # print to console
  cat(paste0("\nNumber of isolates per chemotype in training set:\n")) # print to console
  train.data %>% count(GROUP) %>% print() # print to console
  
  test.data <- dat[-part.train, ] #create the test data (everything that is not used for training)
  cat(paste0("\nsize of test data = ",nrow(test.data))) # print to console
  
  list.lda.fit[[ii]] = lda(GROUP~., data=train.data) # build an lda model with the training data and store the it in a list
  
  list.lda.pred[[ii]] <- predict(list.lda.fit[[ii]], newdata=test.data) # make predictions and store in a list
  lda.class.pred = as.character(list.lda.pred[[ii]]$class) # put the class predictions in a character vector
  
  cat(paste0("\n\n"))
  list.confmat[[ii]] <- table("Actual" = dat[-part.train,]$GROUP, "Predicted" = lda.class.pred) # store the confusion matrix in a table
  print(list.confmat[[ii]]) # print to console
  vec.error[ii] = sum(lda.class.pred!=dat[-part.train,]$GROUP)/nrow(test.data)
  cat(paste0("\nCV run ",ii,", prediction error = ",vec.error[ii],"\n")) # print to console
}
# print the mean prediction error from cross-validation
cat(paste0("\n### CUMULATIVE RESULTS ###\n",  # print to console
           n.cv," resampling runs\n",
           perc.train*100,"% training set ","(",nrow(train.data)," training samples each iteration)\n",
           "MEAN PREDICTION ERROR = ",mean(vec.error),"\n"))


#### Plot prediction frequencies from cross-validation ####
confmat.allpred <- Reduce('+', list.confmat) # combine the confusion matrices across all iterations
confmat.allpred

freq.allpred <- as.data.frame(confmat.allpred/rowSums(confmat.allpred)) # calculate the frequencies of predictions for each class
freq.allpred <- freq.allpred %>% 
  mutate(FreqRound = round(Freq, 4)) # round the frequency values

# plot with faceting the actual class
ggplot(data=freq.allpred, aes(x=Predicted, y=Freq, fill=Predicted)) + 
  geom_col(position = position_dodge(), colour="black") +
  geom_text(aes(label = scales::percent(FreqRound)), vjust = -0.4, hjust = 0.45,
            position = position_dodge(width = 0.9)) +
  theme_bw() +
  scale_y_continuous(labels = scales::percent, 
                     limits = c(0, 1.15),
                     breaks = (c(0, 0.5, 1.0))) +
  ylab("Relative Frequency of Predictions") +
  labs(fill = "Predicted Class") +
  theme(axis.text.x = element_text(color = "black",
                                   size = 11),
        axis.text.y = element_text(color = "black",
                                   size = 11,
                                   hjust = 1)) +
  theme(text = element_text(size=14)) +
  theme(panel.grid.major = element_blank(),
        panel.grid.minor = element_blank(),
        axis.line = element_line(colour = "black"),
        axis.title.x = element_blank()) +
  facet_wrap(~Actual, 
             nrow=2, ncol = 2,
             scales = "free",
             strip.position = "top") +
  theme(strip.placement = "outside",
        strip.background = element_rect(fill="lightgray")) +
  theme(legend.position = "bottom", legend.box.background = element_rect(color = "black", linewidth = 1))

ggsave("Fig4b_LDA_crossval_predictions_by_actual_class.svg",
       width= 7,
       height = 5,
       units = "in",
       dpi = 300)
